# Supplementary material for: Genome-wide discovery and phenotyping of non-coding transcripts in A. fumigatus reveals lncRNAs with a role in antifungal drug sensitivity
Source: Nat Commun. 2026 Feb 11;17:1832. doi: 10.1038/s41467-026-68543-9 (PMC12921299; doi:10.1038/s41467-026-68543-9)
Supplement: Supplementary file 3 — Supplementary Data 1 [file 41467_2026_68543_MOESM3_ESM.xlsx]

## Sheet: Supp. Table 1 lncRNA annotation
Supplementary Table 1. Annotation for the maually curated set of 1089 novel lncRNAs. Annotation coordinates refer to lncRNA mapped against A. fumigatus A1163 genome sequence obtained from Ensembl Fungi (Aspergillus_fumigatusa1163.ASM15014v1.dna.nonchromosomal.fa). The type of lncRNA (antisense or intergenic) is indicated. For antisense lncRNA, its gene partner is also noted.
Scaffold	lncRNA ID	Feature type	Start coordinate	End coordinate	Strand	LncRNA type or exon_number	Gene partner (antisense lncRNA only)
DS499594	AFUBlnc_45.2	transcript	94713	96324	+	antisense	AFUB_000330
DS499594	AFUBlnc_45.2	exon	94713	95782	+	1
DS499594	AFUBlnc_45.2	exon	95853	96324	+	2
DS499594	AFUBlnc_149.2	transcript	328388	329846	+	intergenic
DS499594	AFUBlnc_149.2	exon	328388	328779	+	1
DS499594	AFUBlnc_149.2	exon	328834	329846	+	2
DS499594	AFUBlnc_150.A	transcript	347323	348278	+	intergenic
DS499594	AFUBlnc_150.A	exon	347323	347509	+	1
DS499594	AFUBlnc_150.A	exon	347579	347841	+	2
DS499594	AFUBlnc_150.A	exon	347926	348278	+	3
DS499594	AFUBlnc_398.A	transcript	474503	476437	+	antisense	AFUB_001710
DS499594	AFUBlnc_398.A	exon	474503	474737	+	1
DS499594	AFUBlnc_398.A	exon	474788	475893	+	2
DS499594	AFUBlnc_398.A	exon	475963	476437	+	3
DS499594	AFUBlnc_268.A	transcript	567733	569430	+	antisense	AFUB_002030
DS499594	AFUBlnc_268.A	exon	567733	567860	+	1
DS499594	AFUBlnc_268.A	exon	567908	567989	+	2
DS499594	AFUBlnc_268.A	exon	568062	568245	+	3
DS499594	AFUBlnc_268.A	exon	568309	569430	+	4
DS499594	AFUBlnc_200.13	transcript	653456	656957	+	intergenic
DS499594	AFUBlnc_200.13	exon	653456	653491	+	1
DS499594	AFUBlnc_200.13	exon	653623	654375	+	2
DS499594	AFUBlnc_200.13	exon	654463	655836	+	3
DS499594	AFUBlnc_200.13	exon	655907	656221	+	4
DS499594	AFUBlnc_200.13	exon	656288	656957	+	5
DS499594	AFUBlnc_111.11	transcript	743477	745412	+	intergenic
DS499594	AFUBlnc_111.11	exon	743477	743899	+	1
DS499594	AFUBlnc_111.11	exon	743979	744126	+	2
DS499594	AFUBlnc_111.11	exon	744215	744441	+	3
DS499594	AFUBlnc_111.11	exon	744551	745412	+	4
DS499594	AFUBlnc_286.A	transcript	804863	808456	+	intergenic
DS499594	AFUBlnc_286.A	exon	804863	804966	+	1
DS499594	AFUBlnc_286.A	exon	805120	805347	+	2
DS499594	AFUBlnc_286.A	exon	805423	807799	+	3
DS499594	AFUBlnc_286.A	exon	808019	808456	+	4
DS499594	AFUBlnc_292.4	transcript	841771	844417	+	antisense	AFUB_003050
DS499594	AFUBlnc_292.4	exon	841771	842035	+	1
DS499594	AFUBlnc_292.4	exon	842094	843643	+	2
DS499594	AFUBlnc_292.4	exon	843697	844222	+	3
DS499594	AFUBlnc_292.4	exon	844308	844417	+	4
DS499594	AFUBlnc_294.3	transcript	853574	854447	+	antisense	AFUB_003090
DS499594	AFUBlnc_294.3	exon	853574	854122	+	1
DS499594	AFUBlnc_294.3	exon	854217	854447	+	2
DS499594	AFUBlnc_186.A	transcript	1009155	1010962	+	intergenic
DS499594	AFUBlnc_186.A	exon	1009155	1009836	+	1
DS499594	AFUBlnc_186.A	exon	1009887	1010962	+	2
DS499594	AFUBlnc_190.1	transcript	1012288	1013242	+	intergenic
DS499594	AFUBlnc_190.1	exon	1012288	1012797	+	1
DS499594	AFUBlnc_190.1	exon	1012849	1013242	+	2
DS499594	AFUBlnc_192.3	transcript	1013425	1015465	+	intergenic
DS499594	AFUBlnc_192.3	exon	1013425	1014005	+	1
DS499594	AFUBlnc_192.3	exon	1014071	1014889	+	2
DS499594	AFUBlnc_192.3	exon	1015003	1015357	+	3
DS499594	AFUBlnc_192.3	exon	1015414	1015465	+	4
DS499594	AFUBlnc_236.A	transcript	1117865	1118646	+	intergenic
DS499594	AFUBlnc_236.A	exon	1117865	1118296	+	1
DS499594	AFUBlnc_236.A	exon	1118375	1118646	+	2
DS499594	AFUBlnc_256.A	transcript	1152273	1155054	+	antisense	AFUB_004140
DS499594	AFUBlnc_256.A	exon	1152273	1155054	+	1
DS499594	AFUBlnc_256.B	transcript	1155138	1156171	+	antisense	AFUB_004150
DS499594	AFUBlnc_256.B	exon	1155138	1155380	+	1
DS499594	AFUBlnc_256.B	exon	1155514	1155842	+	2
DS499594	AFUBlnc_256.B	exon	1155902	1156171	+	3
DS499594	AFUBlnc_261.A	transcript	1167798	1171190	+	antisense	AFUB_004190
DS499594	AFUBlnc_261.A	exon	1167798	1168624	+	1
DS499594	AFUBlnc_261.A	exon	1168699	1171190	+	2
DS499594	AFUBlnc_488.A	transcript	1404655	1405545	+	intergenic
DS499594	AFUBlnc_488.A	exon	1404655	1404872	+	1
DS499594	AFUBlnc_488.A	exon	1404948	1405545	+	2
DS499594	AFUBlnc_509.A	transcript	1470648	1472259	+	antisense	AFUB_005280
DS499594	AFUBlnc_509.A	exon	1470648	1472259	+	1
DS499594	AFUBlnc_511.A	transcript	1483616	1484205	+	intergenic
DS499594	AFUBlnc_511.A	exon	1483616	1484205	+	1
DS499594	AFUBlnc_512.A	transcript	1492516	1493077	+	intergenic
DS499594	AFUBlnc_512.A	exon	1492516	1492795	+	1
DS499594	AFUBlnc_512.A	exon	1492875	1493077	+	2
DS499594	AFUBlnc_514.A	transcript	1498625	1502503	+	intergenic
DS499594	AFUBlnc_514.A	exon	1498625	1500311	+	1
DS499594	AFUBlnc_514.A	exon	1500375	1500895	+	2
DS499594	AFUBlnc_514.A	exon	1500965	1501810	+	3
DS499594	AFUBlnc_514.A	exon	1501934	1502013	+	4
DS499594	AFUBlnc_514.A	exon	1502063	1502503	+	5
DS499594	AFUBlnc_522.2	transcript	1521263	1523595	+	intergenic
DS499594	AFUBlnc_522.2	exon	1521263	1521701	+	1
DS499594	AFUBlnc_522.2	exon	1521758	1523412	+	2
DS499594	AFUBlnc_522.2	exon	1523501	1523595	+	3
DS499594	AFUBlnc_530.A	transcript	1547809	1549968	+	intergenic
DS499594	AFUBlnc_530.A	exon	1547809	1548780	+	1
DS499594	AFUBlnc_530.A	exon	1548847	1549968	+	2
DS499594	AFUBlnc_346.A	transcript	1586041	1586959	+	intergenic
DS499594	AFUBlnc_346.A	exon	1586041	1586682	+	1
DS499594	AFUBlnc_346.A	exon	1586743	1586875	+	2
DS499594	AFUBlnc_346.A	exon	1586930	1586959	+	3
DS499594	AFUBlnc_421.2	transcript	1666609	1669945	+	intergenic
DS499594	AFUBlnc_421.2	exon	1666609	1666896	+	1
DS499594	AFUBlnc_421.2	exon	1666955	1667495	+	2
DS499594	AFUBlnc_421.2	exon	1667645	1669323	+	3
DS499594	AFUBlnc_421.2	exon	1669458	1669633	+	4
DS499594	AFUBlnc_421.2	exon	1669689	1669945	+	5
DS499594	AFUBlnc_858.A	transcript	1984103	1984728	+	intergenic
DS499594	AFUBlnc_858.A	exon	1984103	1984728	+	1
DS499594	AFUBlnc_859.A	transcript	1987538	1991468	+	antisense	AFUB_007070
DS499594	AFUBlnc_859.A	exon	1987538	1987809	+	1
DS499594	AFUBlnc_859.A	exon	1987876	1988378	+	2
DS499594	AFUBlnc_859.A	exon	1988441	1991468	+	3
DS499594	AFUBlnc_871.A	transcript	2049726	2051609	+	intergenic
DS499594	AFUBlnc_871.A	exon	2049726	2049788	+	1
DS499594	AFUBlnc_871.A	exon	2049866	2050194	+	2
DS499594	AFUBlnc_871.A	exon	2050358	2050942	+	3
DS499594	AFUBlnc_871.A	exon	2051031	2051609	+	4
DS499594	AFUBlnc_539.A	transcript	2262130	2265824	+	antisense	AFUB_008080
DS499594	AFUBlnc_539.A	exon	2262130	2262932	+	1
DS499594	AFUBlnc_539.A	exon	2262977	2265087	+	2
DS499594	AFUBlnc_539.A	exon	2265156	2265824	+	3
DS499594	AFUBlnc_562.A	transcript	2355772	2356813	+	intergenic
DS499594	AFUBlnc_562.A	exon	2355772	2356813	+	1
DS499594	AFUBlnc_593.A	transcript	2535777	2536250	+	intergenic
DS499594	AFUBlnc_593.A	exon	2535777	2536250	+	1
DS499594	AFUBlnc_647.A	transcript	2538640	2539937	+	intergenic
DS499594	AFUBlnc_647.A	exon	2538640	2539158	+	1
DS499594	AFUBlnc_647.A	exon	2539252	2539403	+	2
DS499594	AFUBlnc_647.A	exon	2539594	2539937	+	3
DS499594	AFUBlnc_652.A	transcript	2560067	2561287	+	intergenic
DS499594	AFUBlnc_652.A	exon	2560067	2560229	+	1
DS499594	AFUBlnc_652.A	exon	2560998	2561287	+	2
DS499594	AFUBlnc_617.A	transcript	2706004	2707372	+	antisense	AFUB_009630
DS499594	AFUBlnc_617.A	exon	2706004	2706878	+	1
DS499594	AFUBlnc_617.A	exon	2706952	2707372	+	2
DS499594	AFUBlnc_724.A	transcript	2769532	2770727	+	intergenic
DS499594	AFUBlnc_724.A	exon	2769532	2769786	+	1
DS499594	AFUBlnc_724.A	exon	2769852	2769910	+	2
DS499594	AFUBlnc_724.A	exon	2769966	2770727	+	3
DS499594	AFUBlnc_724.21	transcript	2770934	2772323	+	intergenic
DS499594	AFUBlnc_724.21	exon	2770934	2771020	+	1
DS499594	AFUBlnc_724.21	exon	2771074	2771170	+	2
DS499594	AFUBlnc_724.21	exon	2771241	2772323	+	3
DS499594	AFUBlnc_730.A	transcript	2785451	2787179	+	antisense	AFUB_009840
DS499594	AFUBlnc_730.A	exon	2785451	2785685	+	1
DS499594	AFUBlnc_730.A	exon	2785769	2786684	+	2
DS499594	AFUBlnc_730.A	exon	2786818	2787179	+	3
DS499594	AFUBlnc_1062.A	transcript	3212323	3214183	+	intergenic
DS499594	AFUBlnc_1062.A	exon	3212323	3214183	+	1
DS499594	AFUBlnc_1062.B	transcript	3214259	3216004	+	intergenic
DS499594	AFUBlnc_1062.B	exon	3214259	3215156	+	1
DS499594	AFUBlnc_1062.B	exon	3215226	3215842	+	2
DS499594	AFUBlnc_1062.B	exon	3215888	3216004	+	3
DS499594	AFUBlnc_1062.C	transcript	3216067	3217243	+	intergenic
DS499594	AFUBlnc_1062.C	exon	3216067	3217243	+	1
DS499594	AFUBlnc_1062.17	transcript	3217447	3219221	+	intergenic
DS499594	AFUBlnc_1062.17	exon	3217447	3217511	+	1
DS499594	AFUBlnc_1062.17	exon	3217570	3218732	+	2
DS499594	AFUBlnc_1062.17	exon	3218871	3219221	+	3
DS499594	AFUBlnc_1062.D	transcript	3220915	3221869	+	intergenic
DS499594	AFUBlnc_1062.D	exon	3220915	3221167	+	1
DS499594	AFUBlnc_1062.D	exon	3221291	3221441	+	2
DS499594	AFUBlnc_1062.D	exon	3221512	3221869	+	3
DS499594	AFUBlnc_1342.A	transcript	3363403	3365148	+	antisense	AFUB_011980
DS499594	AFUBlnc_1342.A	exon	3363403	3363704	+	1
DS499594	AFUBlnc_1342.A	exon	3363768	3363913	+	2
DS499594	AFUBlnc_1342.A	exon	3363980	3365148	+	3
DS499594	AFUBlnc_1346.A	transcript	3383051	3385118	+	intergenic
DS499594	AFUBlnc_1346.A	exon	3383051	3383192	+	1
DS499594	AFUBlnc_1346.A	exon	3383311	3385118	+	2
DS499594	AFUBlnc_1359.A	transcript	3471278	3471802	+	antisense	AFUB_012340
DS499594	AFUBlnc_1359.A	exon	3471278	3471802	+	1
DS499594	AFUBlnc_1364.3	transcript	3493333	3494295	+	intergenic
DS499594	AFUBlnc_1364.3	exon	3493333	3493844	+	1
DS499594	AFUBlnc_1364.3	exon	3494015	3494295	+	2
DS499594	AFUBlnc_1367.7	transcript	3512958	3514646	+	intergenic
DS499594	AFUBlnc_1367.7	exon	3512958	3513308	+	1
DS499594	AFUBlnc_1367.7	exon	3513369	3513653	+	2
DS499594	AFUBlnc_1367.7	exon	3513705	3514114	+	3
DS499594	AFUBlnc_1367.7	exon	3514173	3514287	+	4
DS499594	AFUBlnc_1367.7	exon	3514453	3514646	+	5
DS499594	AFUBlnc_1373.14	transcript	3564284	3565037	+	intergenic
DS499594	AFUBlnc_1373.14	exon	3564284	3564358	+	1
DS499594	AFUBlnc_1373.14	exon	3564413	3564484	+	2
DS499594	AFUBlnc_1373.14	exon	3564621	3564889	+	3
DS499594	AFUBlnc_1373.14	exon	3564969	3565037	+	4
DS499594	AFUBlnc_1379.A	transcript	3589723	3590503	+	intergenic
DS499594	AFUBlnc_1379.A	exon	3589723	3589862	+	1
DS499594	AFUBlnc_1379.A	exon	3590071	3590503	+	2
DS499594	AFUBlnc_1379.41	transcript	3591882	3592981	+	intergenic
DS499594	AFUBlnc_1379.41	exon	3591882	3591993	+	1
DS499594	AFUBlnc_1379.41	exon	3592140	3592182	+	2
DS499594	AFUBlnc_1379.41	exon	3592255	3592342	+	3
DS499594	AFUBlnc_1379.41	exon	3592394	3592981	+	4
DS499594	AFUBlnc_1389.A	transcript	3664109	3666337	+	intergenic
DS499594	AFUBlnc_1389.A	exon	3664109	3664446	+	1
DS499594	AFUBlnc_1389.A	exon	3664514	3664958	+	2
DS499594	AFUBlnc_1389.A	exon	3665043	3665482	+	3
DS499594	AFUBlnc_1389.A	exon	3665540	3666152	+	4
DS499594	AFUBlnc_1389.A	exon	3666231	3666337	+	5
DS499594	AFUBlnc_805.9	transcript	3829720	3831609	+	intergenic
DS499594	AFUBlnc_805.9	exon	3829720	3830128	+	1
DS499594	AFUBlnc_805.9	exon	3830186	3830276	+	2
DS499594	AFUBlnc_805.9	exon	3830343	3831609	+	3
DS499594	AFUBlnc_784.A	transcript	3835195	3836385	+	intergenic
DS499594	AFUBlnc_784.A	exon	3835195	3836208	+	1
DS499594	AFUBlnc_784.A	exon	3836274	3836385	+	2
DS499594	AFUBlnc_784.C	transcript	3838124	3839191	+	antisense	AFUB_013640
DS499594	AFUBlnc_784.C	exon	3838124	3839191	+	1
DS499594	AFUBlnc_785.25	transcript	3855754	3856417	+	intergenic
DS499594	AFUBlnc_785.25	exon	3855754	3855780	+	1
DS499594	AFUBlnc_785.25	exon	3855872	3856161	+	2
DS499594	AFUBlnc_785.25	exon	3856217	3856417	+	3
DS499594	AFUBlnc_902.A	transcript	3908965	3911040	+	antisense	AFUB_013900
DS499594	AFUBlnc_902.A	exon	3908965	3909039	+	1
DS499594	AFUBlnc_902.A	exon	3909109	3909312	+	2
DS499594	AFUBlnc_902.A	exon	3909389	3909710	+	3
DS499594	AFUBlnc_902.A	exon	3909767	3911040	+	4
DS499594	AFUBlnc_961.37	transcript	3941300	3942029	+	intergenic
DS499594	AFUBlnc_961.37	exon	3941300	3941442	+	1
DS499594	AFUBlnc_961.37	exon	3941531	3941570	+	2
DS499594	AFUBlnc_961.37	exon	3941629	3942029	+	3
DS499594	AFUBlnc_974.1	transcript	3983387	3983733	+	intergenic
DS499594	AFUBlnc_974.1	exon	3983387	3983733	+	1
DS499594	AFUBlnc_957.A	transcript	4205490	4207448	+	antisense	AFUB_014890
DS499594	AFUBlnc_957.A	exon	4205490	4205665	+	1
DS499594	AFUBlnc_957.A	exon	4205715	4206178	+	2
DS499594	AFUBlnc_957.A	exon	4206236	4207185	+	3
DS499594	AFUBlnc_957.A	exon	4207273	4207448	+	4
DS499594	AFUBlnc_1011.A	transcript	4257832	4260227	+	intergenic
DS499594	AFUBlnc_1011.A	exon	4257832	4258104	+	1
DS499594	AFUBlnc_1011.A	exon	4258158	4258486	+	2
DS499594	AFUBlnc_1011.A	exon	4258556	4259283	+	3
DS499594	AFUBlnc_1011.A	exon	4259360	4259727	+	4
DS499594	AFUBlnc_1011.A	exon	4259823	4259982	+	5
DS499594	AFUBlnc_1011.A	exon	4260056	4260227	+	6
DS499594	AFUBlnc_991.A	transcript	4346044	4348137	+	antisense	AFUB_015350
DS499594	AFUBlnc_991.A	exon	4346044	4346462	+	1
DS499594	AFUBlnc_991.A	exon	4346578	4348137	+	2
DS499594	AFUBlnc_1001.A	transcript	4376264	4379683	+	intergenic
DS499594	AFUBlnc_1001.A	exon	4376264	4376700	+	1
DS499594	AFUBlnc_1001.A	exon	4376772	4376835	+	2
DS499594	AFUBlnc_1001.A	exon	4376890	4377335	+	3
DS499594	AFUBlnc_1001.A	exon	4377390	4378367	+	4
DS499594	AFUBlnc_1001.A	exon	4378496	4379085	+	5
DS499594	AFUBlnc_1001.A	exon	4379292	4379683	+	6
DS499594	AFUBlnc_1001.14	transcript	4379766	4380891	+	intergenic
DS499594	AFUBlnc_1001.14	exon	4379766	4380105	+	1
DS499594	AFUBlnc_1001.14	exon	4380164	4380891	+	2
DS499594	AFUBlnc_1197.A	transcript	4444784	4446742	+	antisense	AFUB_015650
DS499594	AFUBlnc_1197.A	exon	4444784	4444941	+	1
DS499594	AFUBlnc_1197.A	exon	4444998	4446742	+	2
DS499594	AFUBlnc_1209.A	transcript	4485685	4487359	+	antisense	AFUB_015830
DS499594	AFUBlnc_1209.A	exon	4485685	4485884	+	1
DS499594	AFUBlnc_1209.A	exon	4485946	4487359	+	2
DS499594	AFUBlnc_1217.A	transcript	4498938	4501161	+	antisense	AFUB_015920
DS499594	AFUBlnc_1217.A	exon	4498938	4499160	+	1
DS499594	AFUBlnc_1217.A	exon	4499235	4499707	+	2
DS499594	AFUBlnc_1217.A	exon	4499817	4499866	+	3
DS499594	AFUBlnc_1217.A	exon	4499924	4500234	+	4
DS499594	AFUBlnc_1217.A	exon	4500295	4500530	+	5
DS499594	AFUBlnc_1217.A	exon	4500602	4500869	+	6
DS499594	AFUBlnc_1217.A	exon	4500923	4501161	+	7
DS499594	AFUBlnc_1218.B	transcript	4511974	4514653	+		intergenic
DS499594	AFUBlnc_1218.B	exon	4511974	4512091	+	1
DS499594	AFUBlnc_1218.B	exon	4512164	4513511	+	2
DS499594	AFUBlnc_1218.B	exon	4513603	4513927	+	3
DS499594	AFUBlnc_1218.B	exon	4513995	4514296	+	4
DS499594	AFUBlnc_1218.B	exon	4514350	4514653	+	5
DS499594	AFUBlnc_1218.C	transcript	4514951	4515530	+	intergenic
DS499594	AFUBlnc_1218.C	exon	4514951	4515530	+	1
DS499594	AFUBlnc_1223.A	transcript	4521754	4522335	+	intergenic
DS499594	AFUBlnc_1223.A	exon	4521754	4522335	+	1
DS499594	AFUBlnc_1223.B	transcript	4522974	4523790	+	intergenic
DS499594	AFUBlnc_1223.B	exon	4522974	4523790	+	1
DS499594	AFUBlnc_1019.A	transcript	4534210	4535309	+	antisense	AFUB_016020
DS499594	AFUBlnc_1019.A	exon	4534210	4534808	+	1
DS499594	AFUBlnc_1019.A	exon	4534879	4535008	+	2
DS499594	AFUBlnc_1019.A	exon	4535060	4535309	+	3
DS499594	AFUBlnc_1049.A	transcript	4544336	4545450	+	intergenic
DS499594	AFUBlnc_1049.A	exon	4544336	4544843	+	1
DS499594	AFUBlnc_1049.A	exon	4544926	4545450	+	2
DS499594	AFUBlnc_1090.A	transcript	4591396	4592698	+	intergenic
DS499594	AFUBlnc_1090.A	exon	4591396	4591677	+	1
DS499594	AFUBlnc_1090.A	exon	4591750	4591818	+	2
DS499594	AFUBlnc_1090.A	exon	4591896	4592114	+	3
DS499594	AFUBlnc_1090.A	exon	4592250	4592698	+	4
DS499594	AFUBlnc_1100.A	transcript	4623098	4625794	+	intergenic
DS499594	AFUBlnc_1100.A	exon	4623098	4625794	+	1
DS499594	AFUBlnc_1167.25	transcript	4671314	4672217	+	intergenic
DS499594	AFUBlnc_1167.25	exon	4671314	4671510	+	1
DS499594	AFUBlnc_1167.25	exon	4671575	4672217	+	2
DS499594	AFUBlnc_1128.A	transcript	4756677	4759088	+	antisense	AFUB_016720
DS499594	AFUBlnc_1128.A	exon	4756677	4758054	+	1
DS499594	AFUBlnc_1128.A	exon	4758138	4758325	+	2
DS499594	AFUBlnc_1128.A	exon	4758390	4759088	+	3
DS499594	AFUBlnc_1179.2	transcript	4778906	4779697	+	intergenic
DS499594	AFUBlnc_1179.2	exon	4778906	4779059	+	1
DS499594	AFUBlnc_1179.2	exon	4779119	4779697	+	2
DS499594	AFUBlnc_26.8	transcript	35648	36310	-	antisense	AFUB_000150
DS499594	AFUBlnc_26.8	exon	35648	36154	-	1
DS499594	AFUBlnc_26.8	exon	36220	36310	-	2
DS499594	AFUBlnc_18.1	transcript	36740	39527	-	intergenic
DS499594	AFUBlnc_18.1	exon	36740	38762	-	1
DS499594	AFUBlnc_18.1	exon	38809	39527	-	2
DS499594	AFUBlnc_14.1	transcript	61807	63181	-	intergenic
DS499594	AFUBlnc_14.1	exon	61807	63181	-	1
DS499594	AFUBlnc_42.A	transcript	89529	91116	-	antisense	AFUB_000300
DS499594	AFUBlnc_42.A	exon	89529	91116	-	1
DS499594	AFUBlnc_115.A	transcript	115555	116885	-	antisense	AFUB_000400
DS499594	AFUBlnc_115.A	exon	115555	115980	-	1
DS499594	AFUBlnc_115.A	exon	116057	116331	-	2
DS499594	AFUBlnc_115.A	exon	116440	116885	-	3
DS499594	AFUBlnc_54.1	transcript	220028	220665	-	intergenic
DS499594	AFUBlnc_54.1	exon	220028	220386	-	1
DS499594	AFUBlnc_54.1	exon	220439	220665	-	2
DS499594	AFUBlnc_140.A	transcript	300854	304600	-	antisense	AFUB_001120
DS499594	AFUBlnc_140.A	exon	300854	301388	-	1
DS499594	AFUBlnc_140.A	exon	301476	301743	-	2
DS499594	AFUBlnc_140.A	exon	301801	302819	-	3
DS499594	AFUBlnc_140.A	exon	302890	304279	-	4
DS499594	AFUBlnc_140.A	exon	304412	304600	-	5
DS499594	AFUBlnc_154.A	transcript	358729	360836	-	antisense	AFUB_001350
DS499594	AFUBlnc_154.A	exon	358729	359363	-	1
DS499594	AFUBlnc_154.A	exon	359581	360836	-	2
DS499594	AFUBlnc_155.3	transcript	361827	363469	-	antisense	AFUB_001360
DS499594	AFUBlnc_155.3	exon	361827	361924	-	1
DS499594	AFUBlnc_155.3	exon	361991	362757	-	2
DS499594	AFUBlnc_155.3	exon	362812	363469	-	3
DS499594	AFUBlnc_155.11	transcript	364533	365124	-	intergenic
DS499594	AFUBlnc_155.11	exon	364533	364726	-	1
DS499594	AFUBlnc_155.11	exon	364858	365124	-	2
DS499594	AFUBlnc_84.12	transcript	403903	404738	-	intergenic
DS499594	AFUBlnc_84.12	exon	403903	404223	-	1
DS499594	AFUBlnc_84.12	exon	404398	404738	-	2
DS499594	AFUBlnc_403.A	transcript	493856	496163	-	antisense	AFUB_001770
DS499594	AFUBlnc_403.A	exon	493856	496163	-	1
DS499594	AFUBlnc_413.1	transcript	534253	535205	-	intergenic
DS499594	AFUBlnc_413.1	exon	534253	534840	-	1
DS499594	AFUBlnc_413.1	exon	534924	534970	-	2
DS499594	AFUBlnc_413.1	exon	535052	535094	-	3
DS499594	AFUBlnc_413.1	exon	535148	535205	-	4
DS499594	AFUBlnc_265.A	transcript	561052	564826	-	antisense	AFUB_002020
DS499594	AFUBlnc_265.A	exon	561052	563878	-	1
DS499594	AFUBlnc_265.A	exon	563995	564826	-	2
DS499594	AFUBlnc_265.B	transcript	565036	567630	-	antisense	AFUB_002020
DS499594	AFUBlnc_265.B	exon	565036	565116	-	1
DS499594	AFUBlnc_265.B	exon	565178	566115	-	2
DS499594	AFUBlnc_265.B	exon	566174	567214	-	3
DS499594	AFUBlnc_265.B	exon	567272	567630	-	4
DS499594	AFUBlnc_93.A	transcript	621638	624224	-	antisense	AFUB_002290
DS499594	AFUBlnc_93.A	exon	621638	622760	-	1
DS499594	AFUBlnc_93.A	exon	622871	623978	-	2
DS499594	AFUBlnc_93.A	exon	624038	624224	-	3
DS499594	AFUBlnc_212.A	transcript	693522	694219	-	antisense	AFUB_002480
DS499594	AFUBlnc_212.A	exon	693522	694219	-	1
DS499594	AFUBlnc_374.2	transcript	870545	871279	-	intergenic
DS499594	AFUBlnc_374.2	exon	870545	870997	-	1
DS499594	AFUBlnc_374.2	exon	871066	871279	-	2
DS499594	AFUBlnc_376.A	transcript	873362	874290	-	antisense	AFUB_003160
DS499594	AFUBlnc_376.A	exon	873362	873615	-	1
DS499594	AFUBlnc_376.A	exon	873674	874290	-	2
DS499594	AFUBlnc_381.32	transcript	911164	911832	-	intergenic
DS499594	AFUBlnc_381.32	exon	911164	911291	-	1
DS499594	AFUBlnc_381.32	exon	911345	911832	-	2
DS499594	AFUBlnc_168.1	transcript	1000088	1002362	-	intergenic
DS499594	AFUBlnc_168.1	exon	1000088	1001628	-	1
DS499594	AFUBlnc_168.1	exon	1001764	1002269	-	2
DS499594	AFUBlnc_168.1	exon	1002329	1002362	-	3
DS499594	AFUBlnc_187.A	transcript	1008227	1010671	-	intergenic
DS499594	AFUBlnc_187.A	exon	1008227	1010468	-	1
DS499594	AFUBlnc_187.A	exon	1010588	1010671	-	2
DS499594	AFUBlnc_242.A	transcript	1079265	1080255	-	intergenic
DS499594	AFUBlnc_242.A	exon	1079265	1079918	-	1
DS499594	AFUBlnc_242.A	exon	1080044	1080255	-	2
DS499594	AFUBlnc_238.1	transcript	1111181	1115320	-	antisense	AFUB_004010
DS499594	AFUBlnc_238.1	exon	1111181	1115320	-	1
DS499594	AFUBlnc_248.1	transcript	1123907	1129029	-	antisense	AFUB_004030
DS499594	AFUBlnc_248.1	exon	1123907	1124272	-	1
DS499594	AFUBlnc_248.1	exon	1124336	1128005	-	2
DS499594	AFUBlnc_248.1	exon	1128073	1129029	-	3
DS499594	AFUBlnc_250.A	transcript	1135327	1136026	-	intergenic
DS499594	AFUBlnc_250.A	exon	1135327	1136026	-	1
DS499594	AFUBlnc_299.A	transcript	1172536	1174958	-	intergenic
DS499594	AFUBlnc_299.A	exon	1172536	1173572	-	1
DS499594	AFUBlnc_299.A	exon	1173688	1174958	-	2
DS499594	AFUBlnc_299.B	transcript	1175143	1177447	-	antisense	AFUB_004200
DS499594	AFUBlnc_299.B	exon	1175143	1175680	-	1
DS499594	AFUBlnc_299.B	exon	1175736	1175782	-	2
DS499594	AFUBlnc_299.B	exon	1175855	1177447	-	3
DS499594	AFUBlnc_303.2	transcript	1186449	1187434	-	intergenic
DS499594	AFUBlnc_303.2	exon	1186449	1186663	-	1
DS499594	AFUBlnc_303.2	exon	1186744	1187434	-	2
DS499594	AFUBlnc_304.15	transcript	1211010	1211440	-	antisense	AFUB_004340
DS499594	AFUBlnc_304.15	exon	1211010	1211197	-	1
DS499594	AFUBlnc_304.15	exon	1211258	1211440	-	2
DS499594	AFUBlnc_297.A	transcript	1248022	1248745	-	intergenic
DS499594	AFUBlnc_297.A	exon	1248022	1248745	-	1
DS499594	AFUBlnc_485.A	transcript	1409839	1411669	-	antisense	AFUB_005030
DS499594	AFUBlnc_485.A	exon	1409839	1410844	-	1
DS499594	AFUBlnc_485.A	exon	1410896	1411669	-	2
DS499594	AFUBlnc_490.A	transcript	1422686	1425272	-	antisense	AFUB_005080
DS499594	AFUBlnc_490.A	exon	1422686	1424450	-	1
DS499594	AFUBlnc_490.A	exon	1424606	1425272	-	2
DS499594	AFUBlnc_507.56	transcript	1478671	1480405	-	intergenic
DS499594	AFUBlnc_507.56	exon	1478671	1479888	-	1
DS499594	AFUBlnc_507.56	exon	1479955	1480289	-	2
DS499594	AFUBlnc_507.56	exon	1480339	1480405	-	3
DS499594	AFUBlnc_515.1	transcript	1502105	1502566	-	intergenic
DS499594	AFUBlnc_515.1	exon	1502105	1502145	-	1
DS499594	AFUBlnc_515.1	exon	1502220	1502566	-	2
DS499594	AFUBlnc_347.1	transcript	1586919	1588015	-	intergenic
DS499594	AFUBlnc_347.1	exon	1586919	1587578	-	1
DS499594	AFUBlnc_347.1	exon	1587670	1588015	-	2
DS499594	AFUBlnc_368.A	transcript	1663470	1665735	-	intergenic
DS499594	AFUBlnc_368.A	exon	1663470	1664282	-	1
DS499594	AFUBlnc_368.A	exon	1664450	1664494	-	2
DS499594	AFUBlnc_368.A	exon	1664541	1664723	-	3
DS499594	AFUBlnc_368.A	exon	1664777	1664975	-	4
DS499594	AFUBlnc_368.A	exon	1665159	1665330	-	5
DS499594	AFUBlnc_368.A	exon	1665417	1665735	-	6
DS499594	AFUBlnc_431.32	transcript	1708165	1709406	-	intergenic
DS499594	AFUBlnc_431.32	exon	1708165	1708790	-	1
DS499594	AFUBlnc_431.32	exon	1708886	1708963	-	2
DS499594	AFUBlnc_431.32	exon	1709024	1709108	-	3
DS499594	AFUBlnc_431.32	exon	1709164	1709406	-	4
DS499594	AFUBlnc_465.2	transcript	1750133	1752329	-	intergenic
DS499594	AFUBlnc_465.2	exon	1750133	1751934	-	1
DS499594	AFUBlnc_465.2	exon	1752025	1752329	-	2
DS499594	AFUBlnc_470.29	transcript	1786471	1787097	-	intergenic
DS499594	AFUBlnc_470.29	exon	1786471	1786688	-	1
DS499594	AFUBlnc_470.29	exon	1786741	1787097	-	2
DS499594	AFUBlnc_472.18	transcript	1807478	1811814	-	antisense	AFUB_006390
DS499594	AFUBlnc_472.18	exon	1807478	1809318	-	1
DS499594	AFUBlnc_472.18	exon	1809378	1809451	-	2
DS499594	AFUBlnc_472.18	exon	1809519	1811064	-	3
DS499594	AFUBlnc_472.18	exon	1811138	1811669	-	4
DS499594	AFUBlnc_472.18	exon	1811745	1811814	-	5
DS499594	AFUBlnc_852.A	transcript	1978047	1979832	-	antisense	AFUB_007040
DS499594	AFUBlnc_852.A	exon	1978047	1979832	-	1
DS499594	AFUBlnc_874.13	transcript	2041132	2041617	-	intergenic
DS499594	AFUBlnc_874.13	exon	2041132	2041382	-	1
DS499594	AFUBlnc_874.13	exon	2041440	2041617	-	2
DS499594	AFUBlnc_456.17	transcript	2132029	2133080	-	intergenic
DS499594	AFUBlnc_456.17	exon	2132029	2132686	-	1
DS499594	AFUBlnc_456.17	exon	2132758	2133080	-	2
DS499594	AFUBlnc_438.A	transcript	2169820	2171621	-	intergenic
DS499594	AFUBlnc_438.A	exon	2169820	2171621	-	1
DS499594	AFUBlnc_442.19	transcript	2204824	2206577	-	intergenic
DS499594	AFUBlnc_442.19	exon	2204824	2205489	-	1
DS499594	AFUBlnc_442.19	exon	2205565	2206010	-	2
DS499594	AFUBlnc_442.19	exon	2206070	2206577	-	3
DS499594	AFUBlnc_545.A	transcript	2345091	2346166	-	intergenic
DS499594	AFUBlnc_545.A	exon	2345091	2345925	-	1
DS499594	AFUBlnc_545.A	exon	2345994	2346166	-	2
DS499594	AFUBlnc_561.1	transcript	2351783	2352519	-	intergenic
DS499594	AFUBlnc_561.1	exon	2351783	2352137	-	1
DS499594	AFUBlnc_561.1	exon	2352207	2352519	-	2
DS499594	AFUBlnc_563.21	transcript	2355923	2357326	-	intergenic
DS499594	AFUBlnc_563.21	exon	2355923	2356996	-	1
DS499594	AFUBlnc_563.21	exon	2357060	2357125	-	2
DS499594	AFUBlnc_563.21	exon	2357177	2357326	-	3
DS499594	AFUBlnc_568.1	transcript	2368842	2371192	-	antisense	AFUB_008290
DS499594	AFUBlnc_568.1	exon	2368842	2369130	-	1
DS499594	AFUBlnc_568.1	exon	2369184	2370521	-	2
DS499594	AFUBlnc_568.1	exon	2370559	2371192	-	3
DS499594	AFUBlnc_551.A	transcript	2407484	2412027	-	antisense	AFUB_008440
DS499594	AFUBlnc_551.A	exon	2407484	2410333	-	1
DS499594	AFUBlnc_551.A	exon	2410394	2411922	-	2
DS499594	AFUBlnc_551.A	exon	2411985	2412027	-	3
DS499594	AFUBlnc_576.13	transcript	2476554	2477928	-	antisense	AFUB_008690
DS499594	AFUBlnc_576.13	exon	2476554	2476912	-	1
DS499594	AFUBlnc_576.13	exon	2476958	2477232	-	2
DS499594	AFUBlnc_576.13	exon	2477300	2477678	-	3
DS499594	AFUBlnc_576.13	exon	2477752	2477928	-	4
DS499594	AFUBlnc_595.A	transcript	2522718	2525007	-	antisense	AFUB_008940
DS499594	AFUBlnc_595.A	exon	2522718	2522866	-	1
DS499594	AFUBlnc_595.A	exon	2522940	2523836	-	2
DS499594	AFUBlnc_595.A	exon	2523894	2524444	-	3
DS499594	AFUBlnc_595.A	exon	2524518	2525007	-	4
DS499594	AFUBlnc_599.A	transcript	2609497	2610054	-	intergenic
DS499594	AFUBlnc_599.A	exon	2609497	2609857	-	1
DS499594	AFUBlnc_599.A	exon	2609912	2609930	-	2
DS499594	AFUBlnc_599.A	exon	2610011	2610054	-	3
DS499594	AFUBlnc_607.3	transcript	2646935	2648174	-	intergenic
DS499594	AFUBlnc_607.3	exon	2646935	2647112	-	1
DS499594	AFUBlnc_607.3	exon	2647189	2648174	-	2
DS499594	AFUBlnc_629.A	transcript	2737394	2738933	-	antisense	AFUB_009750
DS499594	AFUBlnc_629.A	exon	2737394	2737665	-	1
DS499594	AFUBlnc_629.A	exon	2737717	2738691	-	2
DS499594	AFUBlnc_629.A	exon	2738746	2738933	-	3
DS499594	AFUBlnc_725.A	transcript	2770802	2772002	-	intergenic
DS499594	AFUBlnc_725.A	exon	2770802	2772002	-	1
DS499594	AFUBlnc_725.B	transcript	2772221	2773088	-	intergenic
DS499594	AFUBlnc_725.B	exon	2772221	2772650	-	1
DS499594	AFUBlnc_725.B	exon	2772720	2773088	-	2
DS499594	AFUBlnc_742.3	transcript	2822824	2824535	-	antisense	AFUB_009990
DS499594	AFUBlnc_742.3	exon	2822824	2823050	-	1
DS499594	AFUBlnc_742.3	exon	2823139	2824535	-	2
DS499594	AFUBlnc_744.35	transcript	2838359	2840755	-	intergenic
DS499594	AFUBlnc_744.35	exon	2838359	2838624	-	1
DS499594	AFUBlnc_744.35	exon	2838688	2839128	-	2
DS499594	AFUBlnc_744.35	exon	2839181	2839317	-	3
DS499594	AFUBlnc_744.35	exon	2839370	2840033	-	4
DS499594	AFUBlnc_744.35	exon	2840109	2840475	-	5
DS499594	AFUBlnc_744.35	exon	2840541	2840755	-	6
DS499594	AFUBlnc_759.A	transcript	2881172	2883511	-	antisense	AFUB_010180
DS499594	AFUBlnc_759.A	exon	2881172	2881885	-	1
DS499594	AFUBlnc_759.A	exon	2881952	2882988	-	2
DS499594	AFUBlnc_759.A	exon	2883038	2883511	-	3
DS499594	AFUBlnc_635.1	transcript	2949642	2951534	-	antisense	AFUB_010420
DS499594	AFUBlnc_635.1	exon	2949642	2950745	-	1
DS499594	AFUBlnc_635.1	exon	2950802	2951448	-	2
DS499594	AFUBlnc_635.1	exon	2951510	2951534	-	3
DS499594	AFUBlnc_641.1	transcript	2965083	2967683	-	antisense	AFUB_010470
DS499594	AFUBlnc_641.1	exon	2965083	2965388	-	1
DS499594	AFUBlnc_641.1	exon	2965473	2967349	-	2
DS499594	AFUBlnc_641.1	exon	2967436	2967683	-	3
DS499594	AFUBlnc_698.6	transcript	3018332	3023470	-	antisense	AFUB_010640
DS499594	AFUBlnc_698.6	exon	3018332	3019265	-	1
DS499594	AFUBlnc_698.6	exon	3019324	3019626	-	2
DS499594	AFUBlnc_698.6	exon	3019689	3020297	-	3
DS499594	AFUBlnc_698.6	exon	3020363	3020981	-	4
DS499594	AFUBlnc_698.6	exon	3021051	3021547	-	5
DS499594	AFUBlnc_698.6	exon	3021659	3022858	-	6
DS499594	AFUBlnc_698.6	exon	3022911	3023470	-	7
DS499594	AFUBlnc_676.1	transcript	3027578	3028712	-	intergenic
DS499594	AFUBlnc_676.1	exon	3027578	3028712	-	1
DS499594	AFUBlnc_679.1	transcript	3032708	3033930	-	antisense	AFUB_010670
DS499594	AFUBlnc_679.1	exon	3032708	3033529	-	1
DS499594	AFUBlnc_679.1	exon	3033586	3033930	-	2
DS499594	AFUBlnc_680.A	transcript	3034262	3035153	-	intergenic
DS499594	AFUBlnc_680.A	exon	3034262	3034766	-	1
DS499594	AFUBlnc_680.A	exon	3034818	3035153	-	2
DS499594	AFUBlnc_768.5	transcript	3102148	3104016	-	antisense	AFUB_010920
DS499594	AFUBlnc_768.5	exon	3102148	3103255	-	1
DS499594	AFUBlnc_768.5	exon	3103368	3103443	-	2
DS499594	AFUBlnc_768.5	exon	3103513	3104016	-	3
DS499594	AFUBlnc_714.2	transcript	3152247	3154337	-	antisense	AFUB_011160
DS499594	AFUBlnc_714.2	exon	3152247	3152443	-	1
DS499594	AFUBlnc_714.2	exon	3152510	3153865	-	2
DS499594	AFUBlnc_714.2	exon	3153918	3154337	-	3
DS499594	AFUBlnc_716.A	transcript	3157819	3159221	-	antisense	AFUB_011190
DS499594	AFUBlnc_716.A	exon	3157819	3159064	-	1
DS499594	AFUBlnc_716.A	exon	3159120	3159221	-	2
DS499594	AFUBlnc_1060.28	transcript	3212280	3217451	-	intergenic
DS499594	AFUBlnc_1060.28	exon	3212280	3212859	-	1
DS499594	AFUBlnc_1060.28	exon	3212938	3216854	-	2
DS499594	AFUBlnc_1060.28	exon	3216922	3217451	-	3
DS499594	AFUBlnc_1069.2	transcript	3241046	3243390	-	intergenic
DS499594	AFUBlnc_1069.2	exon	3241046	3242167	-	1
DS499594	AFUBlnc_1069.2	exon	3242245	3242627	-	2
DS499594	AFUBlnc_1069.2	exon	3242703	3243390	-	3
DS499594	AFUBlnc_1077.A	transcript	3282070	3284908	-	antisense	AFUB_011640
DS499594	AFUBlnc_1077.A	exon	3282070	3283139	-	1
DS499594	AFUBlnc_1077.A	exon	3283652	3283914	-	2
DS499594	AFUBlnc_1077.A	exon	3283968	3284559	-	3
DS499594	AFUBlnc_1077.A	exon	3284615	3284908	-	4
DS499594	AFUBlnc_1078.1	transcript	3287921	3289668	-	antisense	AFUB_011650
DS499594	AFUBlnc_1078.1	exon	3287921	3288086	-	1
DS499594	AFUBlnc_1078.1	exon	3288183	3288460	-	2
DS499594	AFUBlnc_1078.1	exon	3288509	3289668	-	3
DS499594	AFUBlnc_1079.12	transcript	3297467	3301808	-	antisense	AFUB_011710
DS499594	AFUBlnc_1079.12	exon	3297467	3298942	-	1
DS499594	AFUBlnc_1079.12	exon	3299029	3299292	-	2
DS499594	AFUBlnc_1079.12	exon	3299365	3299690	-	3
DS499594	AFUBlnc_1079.12	exon	3299745	3300447	-	4
DS499594	AFUBlnc_1079.12	exon	3300536	3301129	-	5
DS499594	AFUBlnc_1079.12	exon	3301182	3301808	-	6
DS499594	AFUBlnc_1375.1	transcript	3562970	3563953	-	antisense	AFUB_012650
DS499594	AFUBlnc_1375.1	exon	3562970	3563756	-	1
DS499594	AFUBlnc_1375.1	exon	3563812	3563953	-	2
DS499594	AFUBlnc_1376.10	transcript	3577294	3580054	-	antisense	AFUB_012700
DS499594	AFUBlnc_1376.10	exon	3577294	3577340	-	1
DS499594	AFUBlnc_1376.10	exon	3577411	3580054	-	2
DS499594	AFUBlnc_1381.A	transcript	3605850	3610768	-	antisense	AFUB_012780
DS499594	AFUBlnc_1381.A	exon	3605850	3608576	-	1
DS499594	AFUBlnc_1381.A	exon	3608642	3610333	-	2
DS499594	AFUBlnc_1381.A	exon	3610508	3610768	-	3
DS499594	AFUBlnc_1384.5	transcript	3628268	3631374	-	antisense	AFUB_012880
DS499594	AFUBlnc_1384.5	exon	3628268	3628812	-	1
DS499594	AFUBlnc_1384.5	exon	3628888	3631374	-	2
DS499594	AFUBlnc_798.A	transcript	3811601	3813688	-	antisense	AFUB_013490
DS499594	AFUBlnc_798.A	exon	3811601	3813688	-	1
DS499594	AFUBlnc_903.17	transcript	3896114	3899240	-	antisense	AFUB_013870
DS499594	AFUBlnc_903.17	exon	3896114	3898049	-	1
DS499594	AFUBlnc_903.17	exon	3898125	3898857	-	2
DS499594	AFUBlnc_903.17	exon	3898928	3899240	-	3
DS499594	AFUBlnc_972.A	transcript	3980627	3983075	-	intergenic
DS499594	AFUBlnc_972.A	exon	3980627	3981342	-	1
DS499594	AFUBlnc_972.A	exon	3981399	3982865	-	2
DS499594	AFUBlnc_972.A	exon	3982947	3983075	-	3
DS499594	AFUBlnc_930.5	transcript	4089910	4092931	-	antisense	AFUB_014540
DS499594	AFUBlnc_930.5	exon	4089910	4090599	-	1
DS499594	AFUBlnc_930.5	exon	4090682	4092200	-	2
DS499594	AFUBlnc_930.5	exon	4092291	4092374	-	3
DS499594	AFUBlnc_930.5	exon	4092548	4092931	-	4
DS499594	AFUBlnc_906.1	transcript	4146350	4147189	-	intergenic
DS499594	AFUBlnc_906.1	exon	4146350	4146575	-	1
DS499594	AFUBlnc_906.1	exon	4146641	4146862	-	2
DS499594	AFUBlnc_906.1	exon	4146952	4147189	-	3
DS499594	AFUBlnc_951.A	transcript	4167272	4167776	-	intergenic
DS499594	AFUBlnc_951.A	exon	4167272	4167776	-	1
DS499594	AFUBlnc_914.A	transcript	4226920	4231219	-	antisense	AFUB_014980
DS499594	AFUBlnc_914.A	exon	4226920	4229622	-	1
DS499594	AFUBlnc_914.A	exon	4229669	4231219	-	2
DS499594	AFUBlnc_1009.1	transcript	4254803	4256531	-	intergenic
DS499594	AFUBlnc_1009.1	exon	4254803	4255905	-	1
DS499594	AFUBlnc_1009.1	exon	4255970	4256531	-	2
DS499594	AFUBlnc_1002.2	transcript	4375089	4377684	-	intergenic
DS499594	AFUBlnc_1002.2	exon	4375089	4375148	-	1
DS499594	AFUBlnc_1002.2	exon	4375253	4376745	-	2
DS499594	AFUBlnc_1002.2	exon	4376853	4377602	-	3
DS499594	AFUBlnc_1002.2	exon	4377654	4377684	-	4
DS499594	AFUBlnc_1002.A	transcript	4378152	4379288	-	intergenic
DS499594	AFUBlnc_1002.A	exon	4378152	4379288	-	1
DS499594	AFUBlnc_1002.B	transcript	4379704	4380940	-	intergenic
DS499594	AFUBlnc_1002.B	exon	4379704	4380940	-	1
DS499594	AFUBlnc_1031.A	transcript	4395939	4397441	-	intergenic
DS499594	AFUBlnc_1031.A	exon	4395939	4396670	-	1
DS499594	AFUBlnc_1031.A	exon	4396735	4397441	-	2
DS499594	AFUBlnc_1039.3	transcript	4411210	4416575	-	intergenic
DS499594	AFUBlnc_1039.3	exon	4411210	4415990	-	1
DS499594	AFUBlnc_1039.3	exon	4416049	4416286	-	2
DS499594	AFUBlnc_1039.3	exon	4416334	4416575	-	3
DS499594	AFUBlnc_1204.A	transcript	4473162	4474904	-	antisense	AFUB_015790
DS499594	AFUBlnc_1204.A	exon	4473162	4474807	-	1
DS499594	AFUBlnc_1204.A	exon	4474877	4474904	-	2
DS499594	AFUBlnc_1047.3	transcript	4542612	4547069	-	intergenic
DS499594	AFUBlnc_1047.3	exon	4542612	4543271	-	1
DS499594	AFUBlnc_1047.3	exon	4543366	4544981	-	2
DS499594	AFUBlnc_1047.3	exon	4545064	4546109	-	3
DS499594	AFUBlnc_1047.3	exon	4546182	4547069	-	4
DS499594	AFUBlnc_1051.1	transcript	4552620	4554883	-	intergenic
DS499594	AFUBlnc_1051.1	exon	4552620	4552830	-	1
DS499594	AFUBlnc_1051.1	exon	4552947	4553848	-	2
DS499594	AFUBlnc_1051.1	exon	4553911	4554705	-	3
DS499594	AFUBlnc_1051.1	exon	4554770	4554883	-	4
DS499594	AFUBlnc_1091.5	transcript	4600641	4601855	-	intergenic
DS499594	AFUBlnc_1091.5	exon	4600641	4601596	-	1
DS499594	AFUBlnc_1091.5	exon	4601675	4601855	-	2
DS499594	AFUBlnc_1099.A	transcript	4620239	4622814	-	antisense	AFUB_016270
DS499594	AFUBlnc_1099.A	exon	4620239	4621752	-	1
DS499594	AFUBlnc_1099.A	exon	4621847	4622814	-	2
DS499594	AFUBlnc_1025.1	transcript	4626607	4627264	-	intergenic
DS499594	AFUBlnc_1025.1	exon	4626607	4627264	-	1
DS499594	AFUBlnc_1165.18	transcript	4669098	4672670	-	intergenic
DS499594	AFUBlnc_1165.18	exon	4669098	4669561	-	1
DS499594	AFUBlnc_1165.18	exon	4669621	4669770	-	2
DS499594	AFUBlnc_1165.18	exon	4669971	4670424	-	3
DS499594	AFUBlnc_1165.18	exon	4670477	4670752	-	4
DS499594	AFUBlnc_1165.18	exon	4670820	4671230	-	5
DS499594	AFUBlnc_1165.18	exon	4671302	4672670	-	6
DS499594	AFUBlnc_1168.A	transcript	4680017	4680568	-	intergenic
DS499594	AFUBlnc_1168.A	exon	4680017	4680568	-	1
DS499594	AFUBlnc_1154.4	transcript	4789593	4791007	-	intergenic
DS499594	AFUBlnc_1154.4	exon	4789593	4789646	-	1
DS499594	AFUBlnc_1154.4	exon	4789711	4789942	-	2
DS499594	AFUBlnc_1154.4	exon	4789998	4790668	-	3
DS499594	AFUBlnc_1154.4	exon	4790723	4791007	-	4
DS499595	AFUBlnc_1248.3	transcript	90254	91724	+	intergenic
DS499595	AFUBlnc_1248.3	exon	90254	91005	+	1
DS499595	AFUBlnc_1248.3	exon	91070	91724	+	2
DS499595	AFUBlnc_1460.A	transcript	234158	235061	+	intergenic
DS499595	AFUBlnc_1460.A	exon	234158	234296	+	1
DS499595	AFUBlnc_1460.A	exon	234344	235061	+	2
DS499595	AFUBlnc_1465.1	transcript	248310	248851	+	intergenic
DS499595	AFUBlnc_1465.1	exon	248310	248851	+	1
DS499595	AFUBlnc_1467.A	transcript	272508	276081	+	antisense	AFUB_018280
DS499595	AFUBlnc_1467.A	exon	272508	272921	+	1
DS499595	AFUBlnc_1467.A	exon	272981	273303	+	2
DS499595	AFUBlnc_1467.A	exon	273365	275026	+	3
DS499595	AFUBlnc_1467.A	exon	275078	276081	+	4
DS499595	AFUBlnc_1489.A	transcript	374782	376573	+	antisense	AFUB_018670
DS499595	AFUBlnc_1489.A	exon	374782	376573	+	1
DS499595	AFUBlnc_1297.A	transcript	384606	386944	+	antisense	AFUB_018690
DS499595	AFUBlnc_1297.A	exon	384606	386944	+	1
DS499595	AFUBlnc_1327.A	transcript	588259	589522	+	antisense	AFUB_019460
DS499595	AFUBlnc_1327.A	exon	588259	589522	+	1
DS499595	AFUBlnc_1515.B	transcript	635093	635711	+	intergenic
DS499595	AFUBlnc_1515.B	exon	635093	635711	+	1
DS499595	AFUBlnc_1515.31	transcript	635939	636643	+	intergenic
DS499595	AFUBlnc_1515.31	exon	635939	636190	+	1
DS499595	AFUBlnc_1515.31	exon	636297	636643	+	2
DS499595	AFUBlnc_1529.B	transcript	703740	705096	+	intergenic
DS499595	AFUBlnc_1529.B	exon	703740	703902	+	1
DS499595	AFUBlnc_1529.B	exon	703958	704304	+	2
DS499595	AFUBlnc_1529.B	exon	704351	704544	+	3
DS499595	AFUBlnc_1529.B	exon	704628	705096	+	4
DS499595	AFUBlnc_1529.A	transcript	705109	708135	+	intergenic
DS499595	AFUBlnc_1529.A	exon	705109	705357	+	1
DS499595	AFUBlnc_1529.A	exon	705440	705836	+	2
DS499595	AFUBlnc_1529.A	exon	705891	706001	+	3
DS499595	AFUBlnc_1529.A	exon	706070	706313	+	4
DS499595	AFUBlnc_1529.A	exon	706375	707211	+	5
DS499595	AFUBlnc_1529.A	exon	707276	707666	+	6
DS499595	AFUBlnc_1529.A	exon	707885	708135	+	7
DS499595	AFUBlnc_1541.5	transcript	755739	757060	+	intergenic
DS499595	AFUBlnc_1541.5	exon	755739	755906	+	1
DS499595	AFUBlnc_1541.5	exon	755997	756239	+	2
DS499595	AFUBlnc_1541.5	exon	756318	757060	+	3
DS499595	AFUBlnc_1547.A	transcript	796028	797025	+	antisense	AFUB_020140
DS499595	AFUBlnc_1547.A	exon	796028	796390	+	1
DS499595	AFUBlnc_1547.A	exon	796444	797025	+	2
DS499595	AFUBlnc_1547.B	transcript	797107	797690	+	intergenic
DS499595	AFUBlnc_1547.B	exon	797107	797690	+	1
DS499595	AFUBlnc_1549.A	transcript	811087	812271	+	intergenic
DS499595	AFUBlnc_1549.A	exon	811087	811205	+	1
DS499595	AFUBlnc_1549.A	exon	811265	811703	+	2
DS499595	AFUBlnc_1549.A	exon	811774	812049	+	3
DS499595	AFUBlnc_1549.A	exon	812108	812271	+	4
DS499595	AFUBlnc_1549.B	transcript	812306	814273	+	antisense	AFUB_020190
DS499595	AFUBlnc_1549.B	exon	812306	812823	+	1
DS499595	AFUBlnc_1549.B	exon	812878	814273	+	2
DS499595	AFUBlnc_1332.2	transcript	820223	820931	+	antisense	AFUB_020220
DS499595	AFUBlnc_1332.2	exon	820223	820552	+	1
DS499595	AFUBlnc_1332.2	exon	820615	820931	+	2
DS499595	AFUBlnc_1449.A	transcript	861776	862269	+	intergenic
DS499595	AFUBlnc_1449.A	exon	861776	862269	+	1
DS499595	AFUBlnc_1411.A	transcript	918499	919900	+	antisense	AFUB_020570
DS499595	AFUBlnc_1411.A	exon	918499	918691	+	1
DS499595	AFUBlnc_1411.A	exon	918765	919900	+	2
DS499595	AFUBlnc_1412.A	transcript	920936	921752	+	intergenic
DS499595	AFUBlnc_1412.A	exon	920936	921088	+	1
DS499595	AFUBlnc_1412.A	exon	921142	921233	+	2
DS499595	AFUBlnc_1412.A	exon	921286	921501	+	3
DS499595	AFUBlnc_1412.A	exon	921567	921752	+	4
DS499595	AFUBlnc_1397.A	transcript	947703	949335	+	antisense	AFUB_020680
DS499595	AFUBlnc_1397.A	exon	947703	947860	+	1
DS499595	AFUBlnc_1397.A	exon	947975	949335	+	2
DS499595	AFUBlnc_1455.1	transcript	1042304	1043159	+	intergenic
DS499595	AFUBlnc_1455.1	exon	1042304	1042406	+	1
DS499595	AFUBlnc_1455.1	exon	1042459	1042481	+	2
DS499595	AFUBlnc_1455.1	exon	1042612	1043159	+	3
DS499595	AFUBlnc_1455.14	transcript	1043417	1044538	+	intergenic
DS499595	AFUBlnc_1455.14	exon	1043417	1043663	+	1
DS499595	AFUBlnc_1455.14	exon	1043718	1044333	+	2
DS499595	AFUBlnc_1455.14	exon	1044427	1044538	+	3
DS499595	AFUBlnc_1666.A	transcript	1057828	1060471	+	antisense	AFUB_021020
DS499595	AFUBlnc_1666.A	exon	1057828	1058368	+	1
DS499595	AFUBlnc_1666.A	exon	1058426	1059777	+	2
DS499595	AFUBlnc_1666.A	exon	1059885	1060471	+	3
DS499595	AFUBlnc_1666.B	transcript	1060480	1061298	+	intergenic
DS499595	AFUBlnc_1666.B	exon	1060480	1061298	+	1
DS499595	AFUBlnc_1666.C	transcript	1061500	1062542	+		intergenic
DS499595	AFUBlnc_1666.C	exon	1061500	1062295	+	1
DS499595	AFUBlnc_1666.C	exon	1062393	1062421	+	2
DS499595	AFUBlnc_1666.C	exon	1062502	1062542	+	3
DS499595	AFUBlnc_1666.D	transcript	1062543	1064001	+	intergenic
DS499595	AFUBlnc_1666.D	exon	1062543	1062764	+	1
DS499595	AFUBlnc_1666.D	exon	1062824	1064001	+	2
DS499595	AFUBlnc_1669.A	transcript	1078609	1080122	+	intergenic
DS499595	AFUBlnc_1669.A	exon	1078609	1079017	+	1
DS499595	AFUBlnc_1669.A	exon	1079119	1079630	+	2
DS499595	AFUBlnc_1669.A	exon	1079713	1080122	+	3
DS499595	AFUBlnc_1675.A	transcript	1109163	1112666	+	antisense	AFUB_021170
DS499595	AFUBlnc_1675.A	exon	1109163	1112666	+	1
DS499595	AFUBlnc_1675.B	transcript	1112710	1114368	+	intergenic
DS499595	AFUBlnc_1675.B	exon	1112710	1113375	+	1
DS499595	AFUBlnc_1675.B	exon	1113458	1113698	+	2
DS499595	AFUBlnc_1675.B	exon	1113772	1114368	+	3
DS499595	AFUBlnc_1680.A	transcript	1134522	1136431	+	intergenic
DS499595	AFUBlnc_1680.A	exon	1134522	1135465	+	1
DS499595	AFUBlnc_1680.A	exon	1135581	1135895	+	2
DS499595	AFUBlnc_1680.A	exon	1135952	1136431	+	3
DS499595	AFUBlnc_1680.B	transcript	1137589	1141079	+	intergenic
DS499595	AFUBlnc_1680.B	exon	1137589	1141079	+	1
DS499595	AFUBlnc_1559.A	transcript	1265648	1267676	+	intergenic
DS499595	AFUBlnc_1559.A	exon	1265648	1265803	+	1
DS499595	AFUBlnc_1559.A	exon	1265860	1265943	+	2
DS499595	AFUBlnc_1559.A	exon	1266006	1266192	+	3
DS499595	AFUBlnc_1559.A	exon	1266273	1266645	+	4
DS499595	AFUBlnc_1559.A	exon	1266818	1267676	+	5
DS499595	AFUBlnc_1603.A	transcript	1321717	1323366	+	antisense	AFUB_021890
DS499595	AFUBlnc_1603.A	exon	1321717	1322380	+	1
DS499595	AFUBlnc_1603.A	exon	1322431	1323366	+	2
DS499595	AFUBlnc_1605.24	transcript	1329122	1329745	+	intergenic
DS499595	AFUBlnc_1605.24	exon	1329122	1329220	+	1
DS499595	AFUBlnc_1605.24	exon	1329287	1329362	+	2
DS499595	AFUBlnc_1605.24	exon	1329410	1329745	+	3
DS499595	AFUBlnc_1620.A	transcript	1397850	1399850	+	intergenic
DS499595	AFUBlnc_1620.A	exon	1397850	1398186	+	1
DS499595	AFUBlnc_1620.A	exon	1398244	1398663	+	2
DS499595	AFUBlnc_1620.A	exon	1398730	1398855	+	3
DS499595	AFUBlnc_1620.A	exon	1398904	1399850	+	4
DS499595	AFUBlnc_1566.A	transcript	1413401	1416979	+	intergenic
DS499595	AFUBlnc_1566.A	exon	1413401	1413620	+	1
DS499595	AFUBlnc_1566.A	exon	1413682	1416979	+	2
DS499595	AFUBlnc_1583.A	transcript	1448401	1450541	+	intergenic
DS499595	AFUBlnc_1583.A	exon	1448401	1449884	+	1
DS499595	AFUBlnc_1583.A	exon	1449949	1450541	+	2
DS499595	AFUBlnc_1842.37	transcript	1579302	1580167	+	intergenic
DS499595	AFUBlnc_1842.37	exon	1579302	1579840	+	1
DS499595	AFUBlnc_1842.37	exon	1579911	1580167	+	2
DS499595	AFUBlnc_1844.A	transcript	1581117	1583056	+	intergenic
DS499595	AFUBlnc_1844.A	exon	1581117	1581256	+	1
DS499595	AFUBlnc_1844.A	exon	1581441	1581883	+	2
DS499595	AFUBlnc_1844.A	exon	1581958	1582381	+	3
DS499595	AFUBlnc_1844.A	exon	1582453	1582626	+	4
DS499595	AFUBlnc_1844.A	exon	1582703	1582915	+	5
DS499595	AFUBlnc_1844.A	exon	1582978	1583056	+	6
DS499595	AFUBlnc_1844.B	transcript	1583326	1586336	+		intergenic
DS499595	AFUBlnc_1844.B	exon	1583326	1583460	+	1
DS499595	AFUBlnc_1844.B	exon	1583515	1583575	+	2
DS499595	AFUBlnc_1844.B	exon	1583669	1584483	+	3
DS499595	AFUBlnc_1844.B	exon	1584924	1585181	+	4
DS499595	AFUBlnc_1844.B	exon	1585248	1585817	+	5
DS499595	AFUBlnc_1844.B	exon	1585885	1586336	+	6
DS499595	AFUBlnc_1844.C	transcript	1586436	1588415	+	intergenic
DS499595	AFUBlnc_1844.C	exon	1586436	1587268	+	1
DS499595	AFUBlnc_1844.C	exon	1587325	1587658	+	2
DS499595	AFUBlnc_1844.C	exon	1587723	1588415	+	3
DS499595	AFUBlnc_1844.D	transcript	1588476	1591169	+	intergenic
DS499595	AFUBlnc_1844.D	exon	1588476	1588572	+	1
DS499595	AFUBlnc_1844.D	exon	1588636	1589176	+	2
DS499595	AFUBlnc_1844.D	exon	1589245	1589749	+	3
DS499595	AFUBlnc_1844.D	exon	1589805	1590881	+	4
DS499595	AFUBlnc_1844.D	exon	1590951	1591169	+	5
DS499595	AFUBlnc_1853.B	transcript	1626492	1628160	+	intergenic
DS499595	AFUBlnc_1853.B	exon	1626492	1626941	+	1
DS499595	AFUBlnc_1853.B	exon	1627001	1627128	+	2
DS499595	AFUBlnc_1853.B	exon	1627247	1628160	+	3
DS499595	AFUBlnc_1635.A	transcript	1681339	1682045	+	intergenic
DS499595	AFUBlnc_1635.A	exon	1681339	1681536	+	1
DS499595	AFUBlnc_1635.A	exon	1681590	1682045	+	2
DS499595	AFUBlnc_1642.A	transcript	1716829	1719924	+	intergenic
DS499595	AFUBlnc_1642.A	exon	1716829	1717331	+	1
DS499595	AFUBlnc_1642.A	exon	1717399	1718310	+	2
DS499595	AFUBlnc_1642.A	exon	1718515	1718689	+	3
DS499595	AFUBlnc_1642.A	exon	1718756	1718857	+	4
DS499595	AFUBlnc_1642.A	exon	1718931	1719350	+	5
DS499595	AFUBlnc_1642.A	exon	1719423	1719924	+	6
DS499595	AFUBlnc_1647.A	transcript	1726400	1728111	+	antisense	AFUB_023210
DS499595	AFUBlnc_1647.A	exon	1726400	1726472	+	1
DS499595	AFUBlnc_1647.A	exon	1726529	1727084	+	2
DS499595	AFUBlnc_1647.A	exon	1727150	1728111	+	3
DS499595	AFUBlnc_1648.A	transcript	1734495	1735499	+	intergenic
DS499595	AFUBlnc_1648.A	exon	1734495	1734754	+	1
DS499595	AFUBlnc_1648.A	exon	1734866	1735118	+	2
DS499595	AFUBlnc_1648.A	exon	1735172	1735499	+	3
DS499595	AFUBlnc_1632.A	transcript	1776615	1777677	+	antisense	AFUB_023300
DS499595	AFUBlnc_1632.A	exon	1776615	1777677	+	1
DS499595	AFUBlnc_1626.A	transcript	1854750	1855111	+	intergenic
DS499595	AFUBlnc_1626.A	exon	1854750	1855111	+	1
DS499595	AFUBlnc_1626.B	transcript	1855451	1856199	+	intergenic
DS499595	AFUBlnc_1626.B	exon	1855451	1856199	+	1
DS499595	AFUBlnc_1915.28	transcript	1942140	1943725	+	intergenic
DS499595	AFUBlnc_1915.28	exon	1942140	1942475	+	1
DS499595	AFUBlnc_1915.28	exon	1942601	1943257	+	2
DS499595	AFUBlnc_1915.28	exon	1943323	1943525	+	3
DS499595	AFUBlnc_1915.28	exon	1943585	1943725	+	4
DS499595	AFUBlnc_1917.17	transcript	1946754	1950181	+	intergenic
DS499595	AFUBlnc_1917.17	exon	1946754	1950044	+	1
DS499595	AFUBlnc_1917.17	exon	1950157	1950181	+	2
DS499595	AFUBlnc_1921.3	transcript	1967688	1968616	+	intergenic
DS499595	AFUBlnc_1921.3	exon	1967688	1968450	+	1
DS499595	AFUBlnc_1921.3	exon	1968516	1968616	+	2
DS499595	AFUBlnc_1942.1	transcript	2100310	2100718	+	antisense	AFUB_024180
DS499595	AFUBlnc_1942.1	exon	2100310	2100539	+	1
DS499595	AFUBlnc_1942.1	exon	2100665	2100718	+	2
DS499595	AFUBlnc_1943.A	transcript	2121549	2122781	+	intergenic
DS499595	AFUBlnc_1943.A	exon	2121549	2122033	+	1
DS499595	AFUBlnc_1943.A	exon	2122097	2122781	+	2
DS499595	AFUBlnc_1946.2	transcript	2131319	2132659	+	intergenic
DS499595	AFUBlnc_1946.2	exon	2131319	2131376	+	1
DS499595	AFUBlnc_1946.2	exon	2131459	2132659	+	2
DS499595	AFUBlnc_1650.A	transcript	2133501	2134665	+	intergenic
DS499595	AFUBlnc_1650.A	exon	2133501	2133987	+	1
DS499595	AFUBlnc_1650.A	exon	2134079	2134140	+	2
DS499595	AFUBlnc_1650.A	exon	2134201	2134306	+	3
DS499595	AFUBlnc_1650.A	exon	2134362	2134665	+	4
DS499595	AFUBlnc_1652.A	transcript	2136453	2138759	+	antisense	AFUB_024300
DS499595	AFUBlnc_1652.A	exon	2136453	2138759	+	1
DS499595	AFUBlnc_1713.A	transcript	2243269	2244534	+	intergenic
DS499595	AFUBlnc_1713.A	exon	2243269	2243657	+	1
DS499595	AFUBlnc_1713.A	exon	2243758	2244534	+	2
DS499595	AFUBlnc_1715.A	transcript	2249203	2251901	+	intergenic
DS499595	AFUBlnc_1715.A	exon	2249203	2249650	+	1
DS499595	AFUBlnc_1715.A	exon	2249717	2249954	+	2
DS499595	AFUBlnc_1715.A	exon	2250024	2250735	+	3
DS499595	AFUBlnc_1715.A	exon	2250826	2250971	+	4
DS499595	AFUBlnc_1715.A	exon	2251085	2251901	+	5
DS499595	AFUBlnc_1717.13	transcript	2272455	2273316	+	intergenic
DS499595	AFUBlnc_1717.13	exon	2272455	2272817	+	1
DS499595	AFUBlnc_1717.13	exon	2272889	2273316	+	2
DS499595	AFUBlnc_1754.A	transcript	2414356	2415289	+	intergenic
DS499595	AFUBlnc_1754.A	exon	2414356	2415289	+	1
DS499595	AFUBlnc_1754.B	transcript	2415424	2420450	+	antisense	AFUB_025390
DS499595	AFUBlnc_1754.B	exon	2415424	2416475	+	1
DS499595	AFUBlnc_1754.B	exon	2416538	2418557	+	2
DS499595	AFUBlnc_1754.B	exon	2418621	2420450	+	3
DS499595	AFUBlnc_1761.A	transcript	2446743	2449228	+	intergenic
DS499595	AFUBlnc_1761.A	exon	2446743	2447102	+	1
DS499595	AFUBlnc_1761.A	exon	2447159	2449228	+	2
DS499595	AFUBlnc_1745.2	transcript	2577475	2578556	+	intergenic
DS499595	AFUBlnc_1745.2	exon	2577475	2577796	+	1
DS499595	AFUBlnc_1745.2	exon	2577894	2578004	+	2
DS499595	AFUBlnc_1745.2	exon	2578072	2578200	+	3
DS499595	AFUBlnc_1745.2	exon	2578263	2578556	+	4
DS499595	AFUBlnc_1782.A	transcript	2606799	2608014	+	intergenic
DS499595	AFUBlnc_1782.A	exon	2606799	2608014	+	1
DS499595	AFUBlnc_1750.A	transcript	2633023	2633416	+	intergenic
DS499595	AFUBlnc_1750.A	exon	2633023	2633416	+	1
DS499595	AFUBlnc_1750.39	transcript	2633547	2637400	+	antisense	AFUB_026210
DS499595	AFUBlnc_1750.39	exon	2633547	2634291	+	1
DS499595	AFUBlnc_1750.39	exon	2634422	2634678	+	2
DS499595	AFUBlnc_1750.39	exon	2634748	2634941	+	3
DS499595	AFUBlnc_1750.39	exon	2635023	2636317	+	4
DS499595	AFUBlnc_1750.39	exon	2636381	2637133	+	5
DS499595	AFUBlnc_1750.39	exon	2637207	2637400	+	6
DS499595	AFUBlnc_1724.16	transcript	2640555	2641538	+	intergenic
DS499595	AFUBlnc_1724.16	exon	2640555	2640790	+	1
DS499595	AFUBlnc_1724.16	exon	2640869	2641538	+	2
DS499595	AFUBlnc_1873.A	transcript	2704780	2705061	+	intergenic
DS499595	AFUBlnc_1873.A	exon	2704780	2705061	+	1
DS499595	AFUBlnc_1873.B	transcript	2705288	2707927	+	antisense	AFUB_026450
DS499595	AFUBlnc_1873.B	exon	2705288	2705450	+	1
DS499595	AFUBlnc_1873.B	exon	2705648	2705932	+	2
DS499595	AFUBlnc_1873.B	exon	2706006	2707750	+	3
DS499595	AFUBlnc_1873.B	exon	2707849	2707927	+	4
DS499595	AFUBlnc_1803.A	transcript	2841401	2842898	+	intergenic
DS499595	AFUBlnc_1803.A	exon	2841401	2842898	+	1
DS499595	AFUBlnc_1809.A	transcript	2847233	2848497	+	intergenic
DS499595	AFUBlnc_1809.A	exon	2847233	2847896	+	1
DS499595	AFUBlnc_1809.A	exon	2847947	2848165	+	2
DS499595	AFUBlnc_1809.A	exon	2848261	2848497	+	3
DS499595	AFUBlnc_2045.25	transcript	3007553	3008743	+	intergenic
DS499595	AFUBlnc_2045.25	exon	3007553	3007966	+	1
DS499595	AFUBlnc_2045.25	exon	3008077	3008743	+	2
DS499595	AFUBlnc_2045.12	transcript	3009822	3013730	+	intergenic
DS499595	AFUBlnc_2045.12	exon	3009822	3010823	+	1
DS499595	AFUBlnc_2045.12	exon	3010896	3012611	+	2
DS499595	AFUBlnc_2045.12	exon	3012709	3012909	+	3
DS499595	AFUBlnc_2045.12	exon	3012966	3013730	+	4
DS499595	AFUBlnc_2048.15	transcript	3028177	3029128	+	intergenic
DS499595	AFUBlnc_2048.15	exon	3028177	3029128	+	1
DS499595	AFUBlnc_2048.16	transcript	3029278	3030147	+	intergenic
DS499595	AFUBlnc_2048.16	exon	3029278	3029396	+	1
DS499595	AFUBlnc_2048.16	exon	3029514	3030147	+	2
DS499595	AFUBlnc_2064.A	transcript	3095230	3096746	+	antisense	AFUB_027830
DS499595	AFUBlnc_2064.A	exon	3095230	3096746	+	1
DS499595	AFUBlnc_2073.A	transcript	3170366	3172111	+	antisense	AFUB_028080
DS499595	AFUBlnc_2073.A	exon	3170366	3172111	+	1
DS499595	AFUBlnc_2004.A	transcript	3221339	3221919	+		antisense
DS499595	AFUBlnc_2004.A	exon	3221339	3221919	+	1
DS499595	AFUBlnc_2004.B	transcript	3221936	3223952	+	antisense	AFUB_028260
DS499595	AFUBlnc_2004.B	exon	3221936	3223952	+	1
DS499595	AFUBlnc_2097.A	transcript	3352650	3353656	+	intergenic
DS499595	AFUBlnc_2097.A	exon	3352650	3353081	+	1
DS499595	AFUBlnc_2097.A	exon	3353146	3353528	+	2
DS499595	AFUBlnc_2097.A	exon	3353595	3353656	+	3
DS499595	AFUBlnc_2097.B	transcript	3353502	3354722	+	intergenic
DS499595	AFUBlnc_2097.B	exon	3353502	3353581	+	1
DS499595	AFUBlnc_2097.B	exon	3353639	3353856	+	2
DS499595	AFUBlnc_2097.B	exon	3353919	3354107	+	3
DS499595	AFUBlnc_2097.B	exon	3354156	3354181	+	4
DS499595	AFUBlnc_2097.B	exon	3354255	3354444	+	5
DS499595	AFUBlnc_2097.B	exon	3354515	3354722	+	6
DS499595	AFUBlnc_2097.C	transcript	3354828	3355427	+	intergenic
DS499595	AFUBlnc_2097.C	exon	3354828	3355427	+	1
DS499595	AFUBlnc_2104.A	transcript	3388697	3389279	+	intergenic
DS499595	AFUBlnc_2104.A	exon	3388697	3388916	+	1
DS499595	AFUBlnc_2104.A	exon	3388971	3389279	+	2
DS499595	AFUBlnc_2104.B	transcript	3389305	3391599	+	intergenic
DS499595	AFUBlnc_2104.B	exon	3389305	3390223	+	1
DS499595	AFUBlnc_2104.B	exon	3390315	3390963	+	2
DS499595	AFUBlnc_2104.B	exon	3391048	3391181	+	3
DS499595	AFUBlnc_2104.B	exon	3391275	3391599	+	4
DS499595	AFUBlnc_2104.C	transcript	3391666	3392910	+	intergenic
DS499595	AFUBlnc_2104.C	exon	3391666	3391915	+	1
DS499595	AFUBlnc_2104.C	exon	3391979	3392910	+	2
DS499595	AFUBlnc_2104.D	transcript	3393032	3393703	+	intergenic
DS499595	AFUBlnc_2104.D	exon	3393032	3393233	+	1
DS499595	AFUBlnc_2104.D	exon	3393347	3393384	+	2
DS499595	AFUBlnc_2104.D	exon	3393452	3393703	+	3
DS499595	AFUBlnc_1989.A	transcript	3507546	3507889	+	intergenic
DS499595	AFUBlnc_1989.A	exon	3507546	3507889	+	1
DS499595	AFUBlnc_1956.A	transcript	3549228	3549989	+	intergenic
DS499595	AFUBlnc_1956.A	exon	3549228	3549415	+	1
DS499595	AFUBlnc_1956.A	exon	3549468	3549989	+	2
DS499595	AFUBlnc_1960.A	transcript	3552532	3553522	+	intergenic
DS499595	AFUBlnc_1960.A	exon	3552532	3552884	+	1
DS499595	AFUBlnc_1960.A	exon	3553035	3553112	+	2
DS499595	AFUBlnc_1960.A	exon	3553175	3553366	+	3
DS499595	AFUBlnc_1960.A	exon	3553437	3553522	+	4
DS499595	AFUBlnc_1960.B	transcript	3553670	3555414	+	intergenic
DS499595	AFUBlnc_1960.B	exon	3553670	3554012	+	1
DS499595	AFUBlnc_1960.B	exon	3554085	3555414	+	2
DS499595	AFUBlnc_2151.A	transcript	3635814	3637142	+	intergenic
DS499595	AFUBlnc_2151.A	exon	3635814	3636398	+	1
DS499595	AFUBlnc_2151.A	exon	3636482	3637142	+	2
DS499595	AFUBlnc_2151.12	transcript	3637117	3637884	+	intergenic
DS499595	AFUBlnc_2151.12	exon	3637117	3637709	+	1
DS499595	AFUBlnc_2151.12	exon	3637759	3637884	+	2
DS499595	AFUBlnc_2155.A	transcript	3661422	3662577	+	intergenic
DS499595	AFUBlnc_2155.A	exon	3661422	3662577	+	1
DS499595	AFUBlnc_2022.2	transcript	3706617	3707391	+	intergenic
DS499595	AFUBlnc_2022.2	exon	3706617	3707033	+	1
DS499595	AFUBlnc_2022.2	exon	3707094	3707391	+	2
DS499595	AFUBlnc_2624.A	transcript	3818261	3819231	+	intergenic
DS499595	AFUBlnc_2624.A	exon	3818261	3818537	+	1
DS499595	AFUBlnc_2624.A	exon	3818579	3819231	+	2
DS499595	AFUBlnc_2624.B	transcript	3819396	3820346	+	intergenic
DS499595	AFUBlnc_2624.B	exon	3819396	3819610	+	1
DS499595	AFUBlnc_2624.B	exon	3819673	3820346	+	2
DS499595	AFUBlnc_2627.2	transcript	3822338	3823374	+	intergenic
DS499595	AFUBlnc_2627.2	exon	3822338	3822523	+	1
DS499595	AFUBlnc_2627.2	exon	3822592	3822929	+	2
DS499595	AFUBlnc_2627.2	exon	3822988	3823374	+	3
DS499595	AFUBlnc_2633.12	transcript	3846337	3848134	+	intergenic
DS499595	AFUBlnc_2633.12	exon	3846337	3846522	+	1
DS499595	AFUBlnc_2633.12	exon	3846579	3846673	+	2
DS499595	AFUBlnc_2633.12	exon	3846733	3848134	+	3
DS499595	AFUBlnc_2642.A	transcript	3936562	3939010	+	intergenic
DS499595	AFUBlnc_2642.A	exon	3936562	3939010	+	1
DS499595	AFUBlnc_2650.A	transcript	3984782	3986456	+	antisense	AFUB_030820
DS499595	AFUBlnc_2650.A	exon	3984782	3985001	+	1
DS499595	AFUBlnc_2650.A	exon	3985055	3985283	+	2
DS499595	AFUBlnc_2650.A	exon	3985334	3986456	+	3
DS499595	AFUBlnc_2652.A	transcript	3987902	3990133	+	antisense	AFUB_030830
DS499595	AFUBlnc_2652.A	exon	3987902	3990133	+	1
DS499595	AFUBlnc_2659.2	transcript	4020679	4021968	+	intergenic
DS499595	AFUBlnc_2659.2	exon	4020679	4021384	+	1
DS499595	AFUBlnc_2659.2	exon	4021450	4021968	+	2
DS499595	AFUBlnc_2665.A	transcript	4052318	4054292	+	antisense	AFUB_031100
DS499595	AFUBlnc_2665.A	exon	4052318	4052342	+	1
DS499595	AFUBlnc_2665.A	exon	4052437	4052824	+	2
DS499595	AFUBlnc_2665.A	exon	4052878	4054292	+	3
DS499595	AFUBlnc_2671.1	transcript	4068988	4070144	+	intergenic
DS499595	AFUBlnc_2671.1	exon	4068988	4069376	+	1
DS499595	AFUBlnc_2671.1	exon	4069473	4070144	+	2
DS499595	AFUBlnc_2125.A	transcript	4147993	4149099	+	intergenic
DS499595	AFUBlnc_2125.A	exon	4147993	4148543	+	1
DS499595	AFUBlnc_2125.A	exon	4148615	4149099	+	2
DS499595	AFUBlnc_2141.A	transcript	4319823	4320163	+	intergenic
DS499595	AFUBlnc_2141.A	exon	4319823	4319907	+	1
DS499595	AFUBlnc_2141.A	exon	4319987	4320163	+	2
DS499595	AFUBlnc_2141.B	transcript	4320209	4321499	+	antisense	AFUB_032060
DS499595	AFUBlnc_2141.B	exon	4320209	4321499	+	1
DS499595	AFUBlnc_2158.A	transcript	4353006	4353962	+	antisense	AFUB_032180
DS499595	AFUBlnc_2158.A	exon	4353006	4353252	+	1
DS499595	AFUBlnc_2158.A	exon	4353391	4353962	+	2
DS499595	AFUBlnc_2162.A	transcript	4368364	4369461	+	intergenic
DS499595	AFUBlnc_2162.A	exon	4368364	4368586	+	1
DS499595	AFUBlnc_2162.A	exon	4368641	4369461	+	2
DS499595	AFUBlnc_2239.A	transcript	4474053	4476181	+	antisense	AFUB_032610
DS499595	AFUBlnc_2239.A	exon	4474053	4476181	+	1
DS499595	AFUBlnc_1274.3	transcript	116354	117076	-	antisense	AFUB_017640
DS499595	AFUBlnc_1274.3	exon	116354	116742	-	1
DS499595	AFUBlnc_1274.3	exon	116825	117076	-	2
DS499595	AFUBlnc_1464.34	transcript	261659	264506	-	intergenic
DS499595	AFUBlnc_1464.34	exon	261659	262448	-	1
DS499595	AFUBlnc_1464.34	exon	262501	264047	-	2
DS499595	AFUBlnc_1464.34	exon	264098	264113	-	3
DS499595	AFUBlnc_1464.34	exon	264171	264506	-	4
DS499595	AFUBlnc_1469.25	transcript	285358	288568	-	antisense	AFUB_018330
DS499595	AFUBlnc_1469.25	exon	285358	285621	-	1
DS499595	AFUBlnc_1469.25	exon	285679	288301	-	2
DS499595	AFUBlnc_1469.25	exon	288460	288568	-	3
DS499595	AFUBlnc_1475.39	transcript	329294	335871	-	antisense	AFUB_018510
DS499595	AFUBlnc_1475.39	exon	329294	330329	-	1
DS499595	AFUBlnc_1475.39	exon	330469	331005	-	2
DS499595	AFUBlnc_1475.39	exon	331171	335871	-	3
DS499595	AFUBlnc_1296.6	transcript	384164	385066	-	intergenic
DS499595	AFUBlnc_1296.6	exon	384164	384455	-	1
DS499595	AFUBlnc_1296.6	exon	384530	385066	-	2
DS499595	AFUBlnc_1419.A	transcript	411832	414271	-	antisense	AFUB_018780
DS499595	AFUBlnc_1419.A	exon	411832	413565	-	1
DS499595	AFUBlnc_1419.A	exon	413652	414137	-	2
DS499595	AFUBlnc_1419.A	exon	414217	414271	-	3
DS499595	AFUBlnc_1422.19	transcript	434664	437958	-	intergenic
DS499595	AFUBlnc_1422.19	exon	434664	435986	-	1
DS499595	AFUBlnc_1422.19	exon	436091	437401	-	2
DS499595	AFUBlnc_1422.19	exon	437472	437958	-	3
DS499595	AFUBlnc_1425.25	transcript	467584	471682	-	antisense	AFUB_019000
DS499595	AFUBlnc_1425.25	exon	467584	468553	-	1
DS499595	AFUBlnc_1425.25	exon	468636	468936	-	2
DS499595	AFUBlnc_1425.25	exon	469065	471682	-	3
DS499595	AFUBlnc_1432.1	transcript	506130	507414	-	intergenic
DS499595	AFUBlnc_1432.1	exon	506130	506205	-	1
DS499595	AFUBlnc_1432.1	exon	506270	506403	-	2
DS499595	AFUBlnc_1432.1	exon	506475	507414	-	3
DS499595	AFUBlnc_1321.24	transcript	561809	564055	-	intergenic
DS499595	AFUBlnc_1321.24	exon	561809	562838	-	1
DS499595	AFUBlnc_1321.24	exon	563069	563530	-	2
DS499595	AFUBlnc_1321.24	exon	563625	564055	-	3
DS499595	AFUBlnc_1312.1	transcript	595183	597880	-	antisense	AFUB_019480
DS499595	AFUBlnc_1312.1	exon	595183	595375	-	1
DS499595	AFUBlnc_1312.1	exon	595454	597880	-	2
DS499595	AFUBlnc_1530.1	transcript	704079	705695	-	intergenic
DS499595	AFUBlnc_1530.1	exon	704079	705054	-	1
DS499595	AFUBlnc_1530.1	exon	705134	705508	-	2
DS499595	AFUBlnc_1530.1	exon	705582	705695	-	3
DS499595	AFUBlnc_1531.1	transcript	707299	709889	-	antisense	AFUB_019870
DS499595	AFUBlnc_1531.1	exon	707299	708168	-	1
DS499595	AFUBlnc_1531.1	exon	708229	709889	-	2
DS499595	AFUBlnc_1546.7	transcript	781167	783717	-	intergenic
DS499595	AFUBlnc_1546.7	exon	781167	782103	-	1
DS499595	AFUBlnc_1546.7	exon	782210	782733	-	2
DS499595	AFUBlnc_1546.7	exon	782866	783320	-	3
DS499595	AFUBlnc_1546.7	exon	783401	783717	-	4
DS499595	AFUBlnc_1329.2	transcript	841703	843112	-	antisense	AFUB_020310
DS499595	AFUBlnc_1329.2	exon	841703	841846	-	1
DS499595	AFUBlnc_1329.2	exon	841918	843112	-	2
DS499595	AFUBlnc_1448.25	transcript	850044	851453	-	intergenic
DS499595	AFUBlnc_1448.25	exon	850044	850662	-	1
DS499595	AFUBlnc_1448.25	exon	850721	851222	-	2
DS499595	AFUBlnc_1448.25	exon	851390	851453	-	3
DS499595	AFUBlnc_1409.A	transcript	912361	913708	-	intergenic
DS499595	AFUBlnc_1409.A	exon	912361	913313	-	1
DS499595	AFUBlnc_1409.A	exon	913361	913708	-	2
DS499595	AFUBlnc_1394.2	transcript	943295	944382	-	intergenic
DS499595	AFUBlnc_1394.2	exon	943295	943332	-	1
DS499595	AFUBlnc_1394.2	exon	943409	944382	-	2
DS499595	AFUBlnc_1569.8	transcript	995110	998450	-	antisense	AFUB_020850
DS499595	AFUBlnc_1569.8	exon	995110	996461	-	1
DS499595	AFUBlnc_1569.8	exon	996551	996875	-	2
DS499595	AFUBlnc_1569.8	exon	996949	997050	-	3
DS499595	AFUBlnc_1569.8	exon	997122	998253	-	4
DS499595	AFUBlnc_1569.8	exon	998334	998450	-	5
DS499595	AFUBlnc_1573.15	transcript	1011200	1011891	-	intergenic
DS499595	AFUBlnc_1573.15	exon	1011200	1011777	-	1
DS499595	AFUBlnc_1573.15	exon	1011836	1011891	-	2
DS499595	AFUBlnc_1554.A	transcript	1216490	1219659	-	antisense	AFUB_021490
DS499595	AFUBlnc_1554.A	exon	1216490	1218067	-	1
DS499595	AFUBlnc_1554.A	exon	1218123	1219659	-	2
DS499595	AFUBlnc_1615.A	transcript	1376361	1377358	-	antisense	AFUB_022080
DS499595	AFUBlnc_1615.A	exon	1376361	1377068	-	1
DS499595	AFUBlnc_1615.A	exon	1377128	1377358	-	2
DS499595	AFUBlnc_1616.1	transcript	1379625	1382187	-	antisense	AFUB_022109
DS499595	AFUBlnc_1616.1	exon	1379625	1379659	-	1
DS499595	AFUBlnc_1616.1	exon	1379714	1382187	-	2
DS499595	AFUBlnc_1584.2	transcript	1452496	1453319	-	antisense	AFUB_022290
DS499595	AFUBlnc_1584.2	exon	1452496	1452912	-	1
DS499595	AFUBlnc_1584.2	exon	1452970	1453319	-	2
DS499595	AFUBlnc_1828.18	transcript	1480650	1484573	-	antisense	AFUB_022400
DS499595	AFUBlnc_1828.18	exon	1480650	1483091	-	1
DS499595	AFUBlnc_1828.18	exon	1483144	1483693	-	2
DS499595	AFUBlnc_1828.18	exon	1483747	1484573	-	3
DS499595	AFUBlnc_1838.7	transcript	1551671	1556755	-	antisense	AFUB_022640
DS499595	AFUBlnc_1838.7	exon	1551671	1553639	-	1
DS499595	AFUBlnc_1838.7	exon	1553708	1554845	-	2
DS499595	AFUBlnc_1838.7	exon	1554960	1555419	-	3
DS499595	AFUBlnc_1838.7	exon	1555475	1555792	-	4
DS499595	AFUBlnc_1838.7	exon	1555845	1556245	-	5
DS499595	AFUBlnc_1838.7	exon	1556302	1556576	-	6
DS499595	AFUBlnc_1838.7	exon	1556672	1556755	-	7
DS499595	AFUBlnc_1841.45	transcript	1561436	1563168	-	intergenic
DS499595	AFUBlnc_1841.45	exon	1561436	1561892	-	1
DS499595	AFUBlnc_1841.45	exon	1561965	1562757	-	2
DS499595	AFUBlnc_1841.45	exon	1562810	1563077	-	3
DS499595	AFUBlnc_1841.45	exon	1563136	1563168	-	4
DS499595	AFUBlnc_1843.8	transcript	1582044	1583464	-	intergenic
DS499595	AFUBlnc_1843.8	exon	1582044	1582186	-	1
DS499595	AFUBlnc_1843.8	exon	1582240	1582542	-	2
DS499595	AFUBlnc_1843.8	exon	1582650	1582868	-	3
DS499595	AFUBlnc_1843.8	exon	1582978	1583464	-	4
DS499595	AFUBlnc_1636.A	transcript	1680019	1682844	-	intergenic
DS499595	AFUBlnc_1636.A	exon	1680019	1681515	-	1
DS499595	AFUBlnc_1636.A	exon	1681568	1682212	-	2
DS499595	AFUBlnc_1636.A	exon	1682295	1682374	-	3
DS499595	AFUBlnc_1636.A	exon	1682462	1682844	-	4
DS499595	AFUBlnc_1627.A	transcript	1868940	1869867	-	antisense	AFUB_023480
DS499595	AFUBlnc_1627.A	exon	1868940	1869398	-	1
DS499595	AFUBlnc_1627.A	exon	1869449	1869598	-	2
DS499595	AFUBlnc_1627.A	exon	1869736	1869867	-	3
DS499595	AFUBlnc_1911.1	transcript	1904270	1906691	-	antisense	AFUB_023540
DS499595	AFUBlnc_1911.1	exon	1904270	1906252	-	1
DS499595	AFUBlnc_1911.1	exon	1906386	1906691	-	2
DS499595	AFUBlnc_1918.8	transcript	1950137	1951540	-	intergenic
DS499595	AFUBlnc_1918.8	exon	1950137	1950293	-	1
DS499595	AFUBlnc_1918.8	exon	1950363	1950764	-	2
DS499595	AFUBlnc_1918.8	exon	1950816	1951540	-	3
DS499595	AFUBlnc_1922.A	transcript	1970374	1974050	-	antisense	AFUB_023800
DS499595	AFUBlnc_1922.A	exon	1970374	1971270	-	1
DS499595	AFUBlnc_1922.A	exon	1971391	1974050	-	2
DS499595	AFUBlnc_1939.23	transcript	2110529	2111112	-	antisense	AFUB_024220
DS499595	AFUBlnc_1939.23	exon	2110529	2110592	-	1
DS499595	AFUBlnc_1939.23	exon	2110658	2110763	-	2
DS499595	AFUBlnc_1939.23	exon	2110825	2111112	-	3
DS499595	AFUBlnc_1711.A	transcript	2201768	2207179	-	antisense	AFUB_024570
DS499595	AFUBlnc_1711.A	exon	2201768	2206520	-	1
DS499595	AFUBlnc_1711.A	exon	2206579	2207179	-	2
DS499595	AFUBlnc_1718.8	transcript	2273416	2276772	-	antisense	AFUB_024820
DS499595	AFUBlnc_1718.8	exon	2273416	2274904	-	1
DS499595	AFUBlnc_1718.8	exon	2274961	2275194	-	2
DS499595	AFUBlnc_1718.8	exon	2275248	2276220	-	3
DS499595	AFUBlnc_1718.8	exon	2276278	2276772	-	4
DS499595	AFUBlnc_1721.1	transcript	2293721	2295237	-	antisense	AFUB_024900
DS499595	AFUBlnc_1721.1	exon	2293721	2294049	-	1
DS499595	AFUBlnc_1721.1	exon	2294126	2295237	-	2
DS499595	AFUBlnc_1702.9	transcript	2366291	2372375	-	antisense	AFUB_025180
DS499595	AFUBlnc_1702.9	exon	2366291	2366504	-	1
DS499595	AFUBlnc_1702.9	exon	2366587	2370853	-	2
DS499595	AFUBlnc_1702.9	exon	2370908	2372375	-	3
DS499595	AFUBlnc_1702.21	transcript	2373428	2375140	-	intergenic
DS499595	AFUBlnc_1702.21	exon	2373428	2374773	-	1
DS499595	AFUBlnc_1702.21	exon	2374905	2375140	-	2
DS499595	AFUBlnc_1759.11	transcript	2446706	2450798	-	intergenic
DS499595	AFUBlnc_1759.11	exon	2446706	2449814	-	1
DS499595	AFUBlnc_1759.11	exon	2449919	2450098	-	2
DS499595	AFUBlnc_1759.11	exon	2450395	2450534	-	3
DS499595	AFUBlnc_1759.11	exon	2450600	2450798	-	4
DS499595	AFUBlnc_1762.3	transcript	2453766	2454865	-	intergenic
DS499595	AFUBlnc_1762.3	exon	2453766	2454446	-	1
DS499595	AFUBlnc_1762.3	exon	2454548	2454865	-	2
DS499595	AFUBlnc_1773.2	transcript	2493120	2495165	-	intergenic
DS499595	AFUBlnc_1773.2	exon	2493120	2493358	-	1
DS499595	AFUBlnc_1773.2	exon	2493422	2494615	-	2
DS499595	AFUBlnc_1773.2	exon	2494718	2495047	-	3
DS499595	AFUBlnc_1773.2	exon	2495128	2495165	-	4
DS499595	AFUBlnc_1684.5	transcript	2496468	2498225	-	antisense	AFUB_025700
DS499595	AFUBlnc_1684.5	exon	2496468	2497223	-	1
DS499595	AFUBlnc_1684.5	exon	2497291	2498071	-	2
DS499595	AFUBlnc_1684.5	exon	2498161	2498225	-	3
DS499595	AFUBlnc_1686.27	transcript	2499991	2504299	-	antisense	AFUB_025720
DS499595	AFUBlnc_1686.27	exon	2499991	2500162	-	1
DS499595	AFUBlnc_1686.27	exon	2500242	2500452	-	2
DS499595	AFUBlnc_1686.27	exon	2500500	2501308	-	3
DS499595	AFUBlnc_1686.27	exon	2501379	2502096	-	4
DS499595	AFUBlnc_1686.27	exon	2502218	2502435	-	5
DS499595	AFUBlnc_1686.27	exon	2502608	2502668	-	6
DS499595	AFUBlnc_1686.27	exon	2502755	2502915	-	7
DS499595	AFUBlnc_1686.27	exon	2503003	2503059	-	8
DS499595	AFUBlnc_1686.27	exon	2503130	2504013	-	9
DS499595	AFUBlnc_1686.27	exon	2504096	2504299	-	10
DS499595	AFUBlnc_1728.1	transcript	2523640	2524137	-	intergenic
DS499595	AFUBlnc_1728.1	exon	2523640	2524137	-	1
DS499595	AFUBlnc_1723.2	transcript	2639701	2640551	-	intergenic
DS499595	AFUBlnc_1723.2	exon	2639701	2640279	-	1
DS499595	AFUBlnc_1723.2	exon	2640353	2640551	-	2
DS499595	AFUBlnc_1882.A	transcript	2728184	2729298	-	intergenic
DS499595	AFUBlnc_1882.A	exon	2728184	2729298	-	1
DS499595	AFUBlnc_1887.2	transcript	2736470	2738849	-	intergenic
DS499595	AFUBlnc_1887.2	exon	2736470	2736984	-	1
DS499595	AFUBlnc_1887.2	exon	2737043	2737262	-	2
DS499595	AFUBlnc_1887.2	exon	2737318	2737496	-	3
DS499595	AFUBlnc_1887.2	exon	2737586	2737978	-	4
DS499595	AFUBlnc_1887.2	exon	2738163	2738400	-	5
DS499595	AFUBlnc_1887.2	exon	2738456	2738518	-	6
DS499595	AFUBlnc_1887.2	exon	2738576	2738673	-	7
DS499595	AFUBlnc_1887.2	exon	2738735	2738849	-	8
DS499595	AFUBlnc_1808.2	transcript	2845668	2848513	-	intergenic
DS499595	AFUBlnc_1808.2	exon	2845668	2847877	-	1
DS499595	AFUBlnc_1808.2	exon	2847939	2848513	-	2
DS499595	AFUBlnc_1902.2	transcript	2958279	2959712	-	intergenic
DS499595	AFUBlnc_1902.2	exon	2958279	2958648	-	1
DS499595	AFUBlnc_1902.2	exon	2958709	2959208	-	2
DS499595	AFUBlnc_1902.2	exon	2959274	2959712	-	3
DS499595	AFUBlnc_2046.37	transcript	3007306	3008701	-	intergenic
DS499595	AFUBlnc_2046.37	exon	3007306	3007394	-	1
DS499595	AFUBlnc_2046.37	exon	3007462	3008701	-	2
DS499595	AFUBlnc_2046.38	transcript	3015704	3016349	-	intergenic
DS499595	AFUBlnc_2046.38	exon	3015704	3016349	-	1
DS499595	AFUBlnc_2047.A	transcript	3030643	3033367	-	intergenic
DS499595	AFUBlnc_2047.A	exon	3030643	3032084	-	1
DS499595	AFUBlnc_2047.A	exon	3032190	3033367	-	2
DS499595	AFUBlnc_2049.A	transcript	3042698	3043673	-	intergenic
DS499595	AFUBlnc_2049.A	exon	3042698	3043673	-	1
DS499595	AFUBlnc_2049.B	transcript	3044609	3046147	-	antisense	AFUB_027610
DS499595	AFUBlnc_2049.B	exon	3044609	3046147	-	1
DS499595	AFUBlnc_2060.A	transcript	3083133	3084499	-	antisense	AFUB_027760
DS499595	AFUBlnc_2060.A	exon	3083133	3083739	-	1
DS499595	AFUBlnc_2060.A	exon	3083806	3084330	-	2
DS499595	AFUBlnc_2060.A	exon	3084431	3084499	-	3
DS499595	AFUBlnc_2075.A	transcript	3162140	3163999	-	antisense	AFUB_028050
DS499595	AFUBlnc_2075.A	exon	3162140	3163999	-	1
DS499595	AFUBlnc_2077.A	transcript	3182141	3184396	-	antisense	AFUB_028130
DS499595	AFUBlnc_2077.A	exon	3182141	3182821	-	1
DS499595	AFUBlnc_2077.A	exon	3182880	3184396	-	2
DS499595	AFUBlnc_2077.B	transcript	3186548	3187734	-	antisense	AFUB_028150
DS499595	AFUBlnc_2077.B	exon	3186548	3187734	-	1
DS499595	AFUBlnc_2003.A	transcript	3260456	3267058	-	antisense	AFUB_028430
DS499595	AFUBlnc_2003.A	exon	3260456	3262674	-	1
DS499595	AFUBlnc_2003.A	exon	3262729	3263566	-	2
DS499595	AFUBlnc_2003.A	exon	3263665	3264999	-	3
DS499595	AFUBlnc_2003.A	exon	3265066	3267058	-	4
DS499595	AFUBlnc_2095.7	transcript	3343413	3344210	-	intergenic
DS499595	AFUBlnc_2095.7	exon	3343413	3343743	-	1
DS499595	AFUBlnc_2095.7	exon	3343829	3344210	-	2
DS499595	AFUBlnc_2098.19	transcript	3354833	3355510	-	intergenic
DS499595	AFUBlnc_2098.19	exon	3354833	3355202	-	1
DS499595	AFUBlnc_2098.19	exon	3355250	3355510	-	2
DS499595	AFUBlnc_2099.6	transcript	3357828	3359768	-	antisense	AFUB_028780
DS499595	AFUBlnc_2099.6	exon	3357828	3358732	-	1
DS499595	AFUBlnc_2099.6	exon	3358801	3359768	-	2
DS499595	AFUBlnc_2103.9	transcript	3389398	3393810	-	intergenic
DS499595	AFUBlnc_2103.9	exon	3389398	3391741	-	1
DS499595	AFUBlnc_2103.9	exon	3391891	3392279	-	2
DS499595	AFUBlnc_2103.9	exon	3392431	3392555	-	3
DS499595	AFUBlnc_2103.9	exon	3392635	3393810	-	4
DS499595	AFUBlnc_1979.17	transcript	3467833	3470030	-	intergenic
DS499595	AFUBlnc_1979.17	exon	3467833	3468666	-	1
DS499595	AFUBlnc_1979.17	exon	3468729	3469292	-	2
DS499595	AFUBlnc_1979.17	exon	3469352	3470030	-	3
DS499595	AFUBlnc_1952.A	transcript	3526770	3529027	-	antisense	AFUB_029310
DS499595	AFUBlnc_1952.A	exon	3526770	3527281	-	1
DS499595	AFUBlnc_1952.A	exon	3527348	3529027	-	2
DS499595	AFUBlnc_1957.A	transcript	3548817	3549119	-	intergenic
DS499595	AFUBlnc_1957.A	exon	3548817	3549119	-	1
DS499595	AFUBlnc_1958.1	transcript	3549312	3550207	-	intergenic
DS499595	AFUBlnc_1958.1	exon	3549312	3549898	-	1
DS499595	AFUBlnc_1958.1	exon	3549950	3550207	-	2
DS499595	AFUBlnc_1959.3	transcript	3550332	3552515	-	intergenic
DS499595	AFUBlnc_1959.3	exon	3550332	3550649	-	1
DS499595	AFUBlnc_1959.3	exon	3550821	3552151	-	2
DS499595	AFUBlnc_1959.3	exon	3552205	3552281	-	3
DS499595	AFUBlnc_1959.3	exon	3552354	3552515	-	4
DS499595	AFUBlnc_2150.12	transcript	3605730	3609659	-	antisense	AFUB_029570
DS499595	AFUBlnc_2150.12	exon	3605730	3607297	-	1
DS499595	AFUBlnc_2150.12	exon	3607353	3609156	-	2
DS499595	AFUBlnc_2150.12	exon	3609248	3609659	-	3
DS499595	AFUBlnc_2033.24	transcript	3751637	3753742	-	antisense	AFUB_030060
DS499595	AFUBlnc_2033.24	exon	3751637	3752296	-	1
DS499595	AFUBlnc_2033.24	exon	3752364	3753372	-	2
DS499595	AFUBlnc_2033.24	exon	3753482	3753742	-	3
DS499595	AFUBlnc_2616.8	transcript	3786843	3788849	-	antisense	AFUB_030190
DS499595	AFUBlnc_2616.8	exon	3786843	3788523	-	1
DS499595	AFUBlnc_2616.8	exon	3788596	3788670	-	2
DS499595	AFUBlnc_2616.8	exon	3788761	3788849	-	3
DS499595	AFUBlnc_2620.A	transcript	3807298	3809019	-	intergenic
DS499595	AFUBlnc_2620.A	exon	3807298	3808604	-	1
DS499595	AFUBlnc_2620.A	exon	3808662	3809019	-	2
DS499595	AFUBlnc_2631.A	transcript	3831841	3833574	-	antisense	AFUB_030330
DS499595	AFUBlnc_2631.A	exon	3831841	3833574	-	1
DS499595	AFUBlnc_2647.58	transcript	3993873	3994558	-	intergenic
DS499595	AFUBlnc_2647.58	exon	3993873	3994437	-	1
DS499595	AFUBlnc_2647.58	exon	3994534	3994558	-	2
DS499595	AFUBlnc_2109.8	transcript	4070611	4072562	-	antisense	AFUB_031180
DS499595	AFUBlnc_2109.8	exon	4070611	4071177	-	1
DS499595	AFUBlnc_2109.8	exon	4071239	4071486	-	2
DS499595	AFUBlnc_2109.8	exon	4071555	4072562	-	3
DS499595	AFUBlnc_2113.1	transcript	4089657	4090103	-	antisense	AFUB_031240
DS499595	AFUBlnc_2113.1	exon	4089657	4090103	-	1
DS499595	AFUBlnc_2126.1	transcript	4146792	4149678	-	intergenic
DS499595	AFUBlnc_2126.1	exon	4146792	4148472	-	1
DS499595	AFUBlnc_2126.1	exon	4148565	4149044	-	2
DS499595	AFUBlnc_2126.1	exon	4149109	4149678	-	3
DS499595	AFUBlnc_2127.A	transcript	4150107	4152516	-	antisense	AFUB_031450
DS499595	AFUBlnc_2127.A	exon	4150107	4151388	-	1
DS499595	AFUBlnc_2127.A	exon	4151509	4151726	-	2
DS499595	AFUBlnc_2127.A	exon	4151784	4152384	-	3
DS499595	AFUBlnc_2127.A	exon	4152446	4152516	-	4
DS499595	AFUBlnc_2174.12	transcript	4200915	4202147	-	intergenic
DS499595	AFUBlnc_2174.12	exon	4200915	4201575	-	1
DS499595	AFUBlnc_2174.12	exon	4201778	4201832	-	2
DS499595	AFUBlnc_2174.12	exon	4202021	4202147	-	3
DS499595	AFUBlnc_2188.7	transcript	4252809	4254787	-	intergenic
DS499595	AFUBlnc_2188.7	exon	4252809	4253130	-	1
DS499595	AFUBlnc_2188.7	exon	4253251	4253872	-	2
DS499595	AFUBlnc_2188.7	exon	4253952	4254300	-	3
DS499595	AFUBlnc_2188.7	exon	4254365	4254787	-	4
DS499595	AFUBlnc_2132.A	transcript	4280676	4281981	-	intergenic
DS499595	AFUBlnc_2132.A	exon	4280676	4281520	-	1
DS499595	AFUBlnc_2132.A	exon	4281628	4281981	-	2
DS499595	AFUBlnc_2212.6	transcript	4442566	4444341	-	antisense	AFUB_032500
DS499595	AFUBlnc_2212.6	exon	4442566	4443881	-	1
DS499595	AFUBlnc_2212.6	exon	4443940	4444027	-	2
DS499595	AFUBlnc_2212.6	exon	4444102	4444341	-	3
DS499595	AFUBlnc_2238.A	transcript	4491255	4491864	-	intergenic
DS499595	AFUBlnc_2238.A	exon	4491255	4491864	-	1
DS499595	AFUBlnc_2247.1	transcript	4512564	4514500	-	antisense	AFUB_032750
DS499595	AFUBlnc_2247.1	exon	4512564	4514266	-	1
DS499595	AFUBlnc_2247.1	exon	4514353	4514500	-	2
DS499595	AFUBlnc_2249.1	transcript	4521264	4522385	-	intergenic
DS499595	AFUBlnc_2249.1	exon	4521264	4522385	-	1
DS499595	AFUBlnc_2262.2	transcript	4547601	4555057	-	antisense	AFUB_032850
DS499595	AFUBlnc_2262.2	exon	4547601	4549191	-	1
DS499595	AFUBlnc_2262.2	exon	4549246	4555057	-	2
DS499596	AFUBlnc_2346.A	transcript	129629	131401	+	antisense	AFUB_034370
DS499596	AFUBlnc_2346.A	exon	129629	130202	+	1
DS499596	AFUBlnc_2346.A	exon	130284	131401	+	2
DS499596	AFUBlnc_2427.A	transcript	357349	359284	+	intergenic
DS499596	AFUBlnc_2427.A	exon	357349	357902	+	1
DS499596	AFUBlnc_2427.A	exon	357963	358458	+	2
DS499596	AFUBlnc_2427.A	exon	358515	359284	+	3
DS499596	AFUBlnc_2432.A	transcript	381176	381813	+	intergenic
DS499596	AFUBlnc_2432.A	exon	381176	381424	+	1
DS499596	AFUBlnc_2432.A	exon	381499	381539	+	2
DS499596	AFUBlnc_2432.A	exon	381603	381813	+	3
DS499596	AFUBlnc_2432.B	transcript	381913	384643	+	intergenic
DS499596	AFUBlnc_2432.B	exon	381913	382992	+	1
DS499596	AFUBlnc_2432.B	exon	383047	383324	+	2
DS499596	AFUBlnc_2432.B	exon	383394	384643	+	3
DS499596	AFUBlnc_2432.14	transcript	385652	386536	+	intergenic
DS499596	AFUBlnc_2432.14	exon	385652	386079	+	1
DS499596	AFUBlnc_2432.14	exon	386133	386320	+	2
DS499596	AFUBlnc_2432.14	exon	386427	386536	+	3
DS499596	AFUBlnc_2436.A	transcript	390122	391034	+	intergenic
DS499596	AFUBlnc_2436.A	exon	390122	390312	+	1
DS499596	AFUBlnc_2436.A	exon	390386	391034	+	2
DS499596	AFUBlnc_2436.17	transcript	391162	391956	+	intergenic
DS499596	AFUBlnc_2436.17	exon	391162	391332	+	1
DS499596	AFUBlnc_2436.17	exon	391387	391444	+	2
DS499596	AFUBlnc_2436.17	exon	391535	391956	+	3
DS499596	AFUBlnc_2436.B	transcript	392719	393344	+	intergenic
DS499596	AFUBlnc_2436.B	exon	392719	393097	+	1
DS499596	AFUBlnc_2436.B	exon	393181	393344	+	2
DS499596	AFUBlnc_2436.C	transcript	393821	394443	+	intergenic
DS499596	AFUBlnc_2436.C	exon	393821	394443	+	1
DS499596	AFUBlnc_2436.D	transcript	394505	399504	+	intergenic
DS499596	AFUBlnc_2436.D	exon	394505	395374	+	1
DS499596	AFUBlnc_2436.D	exon	395427	395491	+	2
DS499596	AFUBlnc_2436.D	exon	395573	395618	+	3
DS499596	AFUBlnc_2436.D	exon	395686	396051	+	4
DS499596	AFUBlnc_2436.D	exon	396112	396359	+	5
DS499596	AFUBlnc_2436.D	exon	396411	396752	+	6
DS499596	AFUBlnc_2436.D	exon	396818	397444	+	7
DS499596	AFUBlnc_2436.D	exon	397517	398826	+	8
DS499596	AFUBlnc_2436.D	exon	398920	399181	+	9
DS499596	AFUBlnc_2436.D	exon	399251	399504	+	10
DS499596	AFUBlnc_2387.2	transcript	400834	402938	+	intergenic
DS499596	AFUBlnc_2387.2	exon	400834	401524	+	1
DS499596	AFUBlnc_2387.2	exon	401582	402364	+	2
DS499596	AFUBlnc_2387.2	exon	402421	402938	+	3
DS499596	AFUBlnc_2544.A	transcript	587246	591081	+	antisense	AFUB_036110
DS499596	AFUBlnc_2544.A	exon	587246	587395	+	1
DS499596	AFUBlnc_2544.A	exon	587506	588054	+	2
DS499596	AFUBlnc_2544.A	exon	588292	588448	+	3
DS499596	AFUBlnc_2544.A	exon	588517	588557	+	4
DS499596	AFUBlnc_2544.A	exon	588634	589098	+	5
DS499596	AFUBlnc_2544.A	exon	589154	589677	+	6
DS499596	AFUBlnc_2544.A	exon	589727	590113	+	7
DS499596	AFUBlnc_2544.A	exon	590169	591081	+	8
DS499596	AFUBlnc_2549.2	transcript	603247	604137	+	antisense	AFUB_036170
DS499596	AFUBlnc_2549.2	exon	603247	603343	+	1
DS499596	AFUBlnc_2549.2	exon	603467	604137	+	2
DS499596	AFUBlnc_2478.4	transcript	691986	694067	+	intergenic
DS499596	AFUBlnc_2478.4	exon	691986	692299	+	1
DS499596	AFUBlnc_2478.4	exon	692356	692922	+	2
DS499596	AFUBlnc_2478.4	exon	692995	693262	+	3
DS499596	AFUBlnc_2478.4	exon	693374	694067	+	4
DS499596	AFUBlnc_2674.A	transcript	721920	722608	+	antisense	AFUB_036540
DS499596	AFUBlnc_2674.A	exon	721920	722442	+	1
DS499596	AFUBlnc_2674.A	exon	722557	722608	+	2
DS499596	AFUBlnc_2686.A	transcript	781999	784093	+		antisense
DS499596	AFUBlnc_2686.A	exon	781999	784093	+	1
DS499596	AFUBlnc_2499.A	transcript	834226	835233	+	antisense	AFUB_036910
DS499596	AFUBlnc_2499.A	exon	834226	835233	+	1
DS499596	AFUBlnc_2573.A	transcript	961126	962482	+	antisense	AFUB_037380
DS499596	AFUBlnc_2573.A	exon	961126	962482	+	1
DS499596	AFUBlnc_2573.B	transcript	963638	966703	+	antisense	AFUB_037390
DS499596	AFUBlnc_2573.B	exon	963638	963735	+	1
DS499596	AFUBlnc_2573.B	exon	963820	965568	+	2
DS499596	AFUBlnc_2573.B	exon	965663	965733	+	3
DS499596	AFUBlnc_2573.B	exon	965837	966359	+	4
DS499596	AFUBlnc_2573.B	exon	966417	966703	+	5
DS499596	AFUBlnc_2512.A	transcript	1013730	1015280	+	antisense	AFUB_037550
DS499596	AFUBlnc_2512.A	exon	1013730	1014001	+	1
DS499596	AFUBlnc_2512.A	exon	1014046	1014217	+	2
DS499596	AFUBlnc_2512.A	exon	1014290	1015280	+	3
DS499596	AFUBlnc_2520.A	transcript	1018038	1019252	+	intergenic
DS499596	AFUBlnc_2520.A	exon	1018038	1019252	+	1
DS499596	AFUBlnc_2520.B	transcript	1019483	1020824	+	antisense	AFUB_037570
DS499596	AFUBlnc_2520.B	exon	1019483	1019546	+	1
DS499596	AFUBlnc_2520.B	exon	1019616	1020824	+	2
DS499596	AFUBlnc_2599.2	transcript	1133311	1134325	+	intergenic
DS499596	AFUBlnc_2599.2	exon	1133311	1133946	+	1
DS499596	AFUBlnc_2599.2	exon	1134013	1134325	+	2
DS499596	AFUBlnc_2599.3	transcript	1134596	1135451	+	intergenic
DS499596	AFUBlnc_2599.3	exon	1134596	1134672	+	1
DS499596	AFUBlnc_2599.3	exon	1134721	1134851	+	2
DS499596	AFUBlnc_2599.3	exon	1134900	1135451	+	3
DS499596	AFUBlnc_2600.5	transcript	1139526	1141588	+	intergenic
DS499596	AFUBlnc_2600.5	exon	1139526	1140463	+	1
DS499596	AFUBlnc_2600.5	exon	1140518	1140629	+	2
DS499596	AFUBlnc_2600.5	exon	1140691	1140806	+	3
DS499596	AFUBlnc_2600.5	exon	1140941	1141588	+	4
DS499596	AFUBlnc_2603.A	transcript	1145328	1145882	+	intergenic
DS499596	AFUBlnc_2603.A	exon	1145328	1145882	+	1
DS499596	AFUBlnc_2603.10	transcript	1146144	1147619	+	intergenic
DS499596	AFUBlnc_2603.10	exon	1146144	1146420	+	1
DS499596	AFUBlnc_2603.10	exon	1146480	1146660	+	2
DS499596	AFUBlnc_2603.10	exon	1146711	1146804	+	3
DS499596	AFUBlnc_2603.10	exon	1146906	1147619	+	4
DS499596	AFUBlnc_2606.A	transcript	1152419	1153832	+	intergenic
DS499596	AFUBlnc_2606.A	exon	1152419	1153832	+	1
DS499596	AFUBlnc_2706.A	transcript	1221007	1222323	+	intergenic
DS499596	AFUBlnc_2706.A	exon	1221007	1222323	+	1
DS499596	AFUBlnc_3286.A	transcript	1281210	1282271	+	intergenic
DS499596	AFUBlnc_3286.A	exon	1281210	1281274	+	1
DS499596	AFUBlnc_3286.A	exon	1281375	1281665	+	2
DS499596	AFUBlnc_3286.A	exon	1281717	1282271	+	3
DS499596	AFUBlnc_3286.B	transcript	1283031	1283584	+	intergenic
DS499596	AFUBlnc_3286.B	exon	1283031	1283338	+	1
DS499596	AFUBlnc_3286.B	exon	1283390	1283584	+	2
DS499596	AFUBlnc_3293.1	transcript	1305227	1307935	+	antisense	AFUB_038490
DS499596	AFUBlnc_3293.1	exon	1305227	1307109	+	1
DS499596	AFUBlnc_3293.1	exon	1307175	1307935	+	2
DS499596	AFUBlnc_3294.18	transcript	1310576	1311514	+	intergenic
DS499596	AFUBlnc_3294.18	exon	1310576	1310869	+	1
DS499596	AFUBlnc_3294.18	exon	1310940	1311514	+	2
DS499596	AFUBlnc_3294.A	transcript	1321307	1323598	+	antisense	AFUB_038530
DS499596	AFUBlnc_3294.A	exon	1321307	1321997	+	1
DS499596	AFUBlnc_3294.A	exon	1322078	1322109	+	2
DS499596	AFUBlnc_3294.A	exon	1322194	1322528	+	3
DS499596	AFUBlnc_3294.A	exon	1322596	1323598	+	4
DS499596	AFUBlnc_3299.2	transcript	1344805	1347161	+	intergenic
DS499596	AFUBlnc_3299.2	exon	1344805	1345822	+	1
DS499596	AFUBlnc_3299.2	exon	1345876	1346125	+	2
DS499596	AFUBlnc_3299.2	exon	1346197	1347161	+	3
DS499596	AFUBlnc_3323.A	transcript	1452570	1454755	+	intergenic
DS499596	AFUBlnc_3323.A	exon	1452570	1453602	+	1
DS499596	AFUBlnc_3323.A	exon	1453662	1454755	+	2
DS499596	AFUBlnc_3328.A	transcript	1493718	1495610	+	antisense	AFUB_039150
DS499596	AFUBlnc_3328.A	exon	1493718	1493806	+	1
DS499596	AFUBlnc_3328.A	exon	1493924	1493995	+	2
DS499596	AFUBlnc_3328.A	exon	1494107	1494181	+	3
DS499596	AFUBlnc_3328.A	exon	1494239	1495212	+	4
DS499596	AFUBlnc_3328.A	exon	1495313	1495610	+	5
DS499596	AFUBlnc_2696.A	transcript	1548840	1550645	+	antisense	AFUB_039340
DS499596	AFUBlnc_2696.A	exon	1548840	1549176	+	1
DS499596	AFUBlnc_2696.A	exon	1549229	1549536	+	2
DS499596	AFUBlnc_2696.A	exon	1549601	1549701	+	3
DS499596	AFUBlnc_2696.A	exon	1549772	1550645	+	4
DS499596	AFUBlnc_2697.3	transcript	1555162	1558878	+	intergenic
DS499596	AFUBlnc_2697.3	exon	1555162	1556188	+	1
DS499596	AFUBlnc_2697.3	exon	1556372	1556604	+	2
DS499596	AFUBlnc_2697.3	exon	1556661	1557101	+	3
DS499596	AFUBlnc_2697.3	exon	1557162	1558878	+	4
DS499596	AFUBlnc_2729.9	transcript	1603908	1605813	+	intergenic
DS499596	AFUBlnc_2729.9	exon	1603908	1604228	+	1
DS499596	AFUBlnc_2729.9	exon	1604279	1605019	+	2
DS499596	AFUBlnc_2729.9	exon	1605096	1605813	+	3
DS499596	AFUBlnc_2731.A	transcript	1617495	1619008	+	intergenic
DS499596	AFUBlnc_2731.A	exon	1617495	1619008	+	1
DS499596	AFUBlnc_2792.A	transcript	1865938	1867526	+	intergenic
DS499596	AFUBlnc_2792.A	exon	1865938	1866253	+	1
DS499596	AFUBlnc_2792.A	exon	1866345	1867526	+	2
DS499596	AFUBlnc_2830.A	transcript	2001697	2005490	+	intergenic
DS499596	AFUBlnc_2830.A	exon	2001697	2003049	+	1
DS499596	AFUBlnc_2830.A	exon	2003113	2003394	+	2
DS499596	AFUBlnc_2830.A	exon	2003460	2003510	+	3
DS499596	AFUBlnc_2830.A	exon	2003592	2003969	+	4
DS499596	AFUBlnc_2830.A	exon	2004026	2005490	+	5
DS499596	AFUBlnc_2782.A	transcript	2029270	2030885	+	intergenic
DS499596	AFUBlnc_2782.A	exon	2029270	2029535	+	1
DS499596	AFUBlnc_2782.A	exon	2029605	2029725	+	2
DS499596	AFUBlnc_2782.A	exon	2029809	2030885	+	3
DS499596	AFUBlnc_2764.1	transcript	2042130	2043210	+	intergenic
DS499596	AFUBlnc_2764.1	exon	2042130	2042262	+	1
DS499596	AFUBlnc_2764.1	exon	2042392	2042850	+	2
DS499596	AFUBlnc_2764.1	exon	2042903	2043210	+	3
DS499596	AFUBlnc_2894.7	transcript	2085386	2086119	+	intergenic
DS499596	AFUBlnc_2894.7	exon	2085386	2085591	+	1
DS499596	AFUBlnc_2894.7	exon	2085663	2086119	+	2
DS499596	AFUBlnc_2897.A	transcript	2100981	2101852	+	antisense	AFUB_041390
DS499596	AFUBlnc_2897.A	exon	2100981	2101578	+	1
DS499596	AFUBlnc_2897.A	exon	2101636	2101852	+	2
DS499596	AFUBlnc_2902.20	transcript	2120969	2122088	+	intergenic
DS499596	AFUBlnc_2902.20	exon	2120969	2121436	+	1
DS499596	AFUBlnc_2902.20	exon	2121481	2122088	+	2
DS499596	AFUBlnc_2942.A	transcript	2342694	2347765	+	antisense	AFUB_042210
DS499596	AFUBlnc_2942.A	exon	2342694	2344104	+	1
DS499596	AFUBlnc_2942.A	exon	2344168	2344240	+	2
DS499596	AFUBlnc_2942.A	exon	2344314	2344724	+	3
DS499596	AFUBlnc_2942.A	exon	2344777	2344838	+	4
DS499596	AFUBlnc_2942.A	exon	2344912	2345097	+	5
DS499596	AFUBlnc_2942.A	exon	2345155	2345295	+	6
DS499596	AFUBlnc_2942.A	exon	2345348	2345373	+	7
DS499596	AFUBlnc_2942.A	exon	2345433	2345463	+	8
DS499596	AFUBlnc_2942.A	exon	2345513	2345625	+	9
DS499596	AFUBlnc_2942.A	exon	2345684	2346037	+	10
DS499596	AFUBlnc_2942.A	exon	2346193	2347765	+	11
DS499596	AFUBlnc_2951.A	transcript	2382763	2391347	+	antisense	AFUB_042350
DS499596	AFUBlnc_2951.A	exon	2382763	2385463	+	1
DS499596	AFUBlnc_2951.A	exon	2385553	2386568	+	2
DS499596	AFUBlnc_2951.A	exon	2386637	2387399	+	3
DS499596	AFUBlnc_2951.A	exon	2387500	2387649	+	4
DS499596	AFUBlnc_2951.A	exon	2387703	2388084	+	5
DS499596	AFUBlnc_2951.A	exon	2388210	2391347	+	6
DS499596	AFUBlnc_2961.A	transcript	2486531	2490096	+	antisense	AFUB_042770
DS499596	AFUBlnc_2961.A	exon	2486531	2486680	+	1
DS499596	AFUBlnc_2961.A	exon	2486740	2487413	+	2
DS499596	AFUBlnc_2961.A	exon	2487498	2490096	+	3
DS499596	AFUBlnc_3106.A	transcript	2568214	2573003	+	antisense	AFUB_043040
DS499596	AFUBlnc_3106.A	exon	2568214	2568953	+	1
DS499596	AFUBlnc_3106.A	exon	2569066	2569082	+	2
DS499596	AFUBlnc_3106.A	exon	2569137	2569385	+	3
DS499596	AFUBlnc_3106.A	exon	2569451	2570536	+	4
DS499596	AFUBlnc_3106.A	exon	2570589	2572270	+	5
DS499596	AFUBlnc_3106.A	exon	2572331	2572667	+	6
DS499596	AFUBlnc_3106.A	exon	2572744	2573003	+	7
DS499596	AFUBlnc_3116.A	transcript	2645191	2647647	+	intergenic
DS499596	AFUBlnc_3116.A	exon	2645191	2645754	+	1
DS499596	AFUBlnc_3116.A	exon	2645854	2646010	+	2
DS499596	AFUBlnc_3116.A	exon	2646057	2646139	+	3
DS499596	AFUBlnc_3116.A	exon	2646223	2647647	+	4
DS499596	AFUBlnc_3066.A	transcript	2727554	2728927	+	antisense	AFUB_043530
DS499596	AFUBlnc_3066.A	exon	2727554	2727833	+	1
DS499596	AFUBlnc_3066.A	exon	2727914	2728927	+	2
DS499596	AFUBlnc_3220.3	transcript	3205560	3206668	+	antisense	AFUB_044840
DS499596	AFUBlnc_3220.3	exon	3205560	3206668	+	1
DS499596	AFUBlnc_3227.7	transcript	3237343	3238811	+	antisense	AFUB_044980
DS499596	AFUBlnc_3227.7	exon	3237343	3237723	+	1
DS499596	AFUBlnc_3227.7	exon	3237786	3237977	+	2
DS499596	AFUBlnc_3227.7	exon	3238029	3238271	+	3
DS499596	AFUBlnc_3227.7	exon	3238333	3238811	+	4
DS499596	AFUBlnc_3204.A	transcript	3344927	3348965	+	antisense	AFUB_045380
DS499596	AFUBlnc_3204.A	exon	3344927	3347592	+	1
DS499596	AFUBlnc_3204.A	exon	3347743	3348965	+	2
DS499596	AFUBlnc_3201.2	transcript	3357697	3358514	+	intergenic
DS499596	AFUBlnc_3201.2	exon	3357697	3357791	+	1
DS499596	AFUBlnc_3201.2	exon	3357881	3358097	+	2
DS499596	AFUBlnc_3201.2	exon	3358173	3358514	+	3
DS499596	AFUBlnc_3268.A	transcript	3381456	3383194	+	antisense	AFUB_045500
DS499596	AFUBlnc_3268.A	exon	3381456	3381983	+	1
DS499596	AFUBlnc_3268.A	exon	3382075	3382360	+	2
DS499596	AFUBlnc_3268.A	exon	3382420	3383194	+	3
DS499596	AFUBlnc_3248.2	transcript	3418112	3419946	+	intergenic
DS499596	AFUBlnc_3248.2	exon	3418112	3418515	+	1
DS499596	AFUBlnc_3248.2	exon	3418585	3418649	+	2
DS499596	AFUBlnc_3248.2	exon	3418716	3418951	+	3
DS499596	AFUBlnc_3248.2	exon	3419055	3419073	+	4
DS499596	AFUBlnc_3248.2	exon	3419127	3419946	+	5
DS499596	AFUBlnc_3344.35	transcript	3486304	3486973	+	intergenic
DS499596	AFUBlnc_3344.35	exon	3486304	3486442	+	1
DS499596	AFUBlnc_3344.35	exon	3486523	3486973	+	2
DS499596	AFUBlnc_3350.1	transcript	3555164	3558739	+	antisense	AFUB_046060
DS499596	AFUBlnc_3350.1	exon	3555164	3555189	+	1
DS499596	AFUBlnc_3350.1	exon	3555236	3555704	+	2
DS499596	AFUBlnc_3350.1	exon	3556008	3557598	+	3
DS499596	AFUBlnc_3350.1	exon	3557781	3558040	+	4
DS499596	AFUBlnc_3350.1	exon	3558094	3558739	+	5
DS499596	AFUBlnc_3479.16	transcript	3627735	3629923	+	antisense	AFUB_046420
DS499596	AFUBlnc_3479.16	exon	3627735	3628010	+	1
DS499596	AFUBlnc_3479.16	exon	3628090	3628945	+	2
DS499596	AFUBlnc_3479.16	exon	3629004	3629458	+	3
DS499596	AFUBlnc_3479.16	exon	3629509	3629923	+	4
DS499596	AFUBlnc_3482.A	transcript	3645509	3646218	+	intergenic
DS499596	AFUBlnc_3482.A	exon	3645509	3646218	+	1
DS499596	AFUBlnc_3442.3	transcript	3769683	3770794	+	intergenic
DS499596	AFUBlnc_3442.3	exon	3769683	3770140	+	1
DS499596	AFUBlnc_3442.3	exon	3770201	3770312	+	2
DS499596	AFUBlnc_3442.3	exon	3770429	3770794	+	3
DS499596	AFUBlnc_3425.3	transcript	3800562	3801591	+	intergenic
DS499596	AFUBlnc_3425.3	exon	3800562	3800745	+	1
DS499596	AFUBlnc_3425.3	exon	3800806	3800945	+	2
DS499596	AFUBlnc_3425.3	exon	3801027	3801591	+	3
DS499596	AFUBlnc_3449.A	transcript	3858973	3862398	+	antisense	AFUB_047330
DS499596	AFUBlnc_3449.A	exon	3858973	3859931	+	1
DS499596	AFUBlnc_3449.A	exon	3859984	3860006	+	2
DS499596	AFUBlnc_3449.A	exon	3860072	3862398	+	3
DS499596	AFUBlnc_3588.A	transcript	3913676	3914738	+	intergenic
DS499596	AFUBlnc_3588.A	exon	3913676	3914738	+	1
DS499596	AFUBlnc_3463.3	transcript	3957943	3961078	+	antisense	AFUB_047730
DS499596	AFUBlnc_3463.3	exon	3957943	3958054	+	1
DS499596	AFUBlnc_3463.3	exon	3958210	3961078	+	2
DS499596	AFUBlnc_3501.3	transcript	4007903	4009030	+	antisense	AFUB_047880
DS499596	AFUBlnc_3501.3	exon	4007903	4008533	+	1
DS499596	AFUBlnc_3501.3	exon	4008601	4009030	+	2
DS499596	AFUBlnc_3507.4	transcript	4034384	4037251	+	intergenic
DS499596	AFUBlnc_3507.4	exon	4034384	4034866	+	1
DS499596	AFUBlnc_3507.4	exon	4034947	4035720	+	2
DS499596	AFUBlnc_3507.4	exon	4035811	4035838	+	3
DS499596	AFUBlnc_3507.4	exon	4035897	4036002	+	4
DS499596	AFUBlnc_3507.4	exon	4036117	4037251	+	5
DS499596	AFUBlnc_3632.15	transcript	4183101	4183901	+	intergenic
DS499596	AFUBlnc_3632.15	exon	4183101	4183321	+	1
DS499596	AFUBlnc_3632.15	exon	4183380	4183620	+	2
DS499596	AFUBlnc_3632.15	exon	4183678	4183901	+	3
DS499596	AFUBlnc_3602.A	transcript	4241034	4242123	+	antisense	AFUB_048620
DS499596	AFUBlnc_3602.A	exon	4241034	4241501	+	1
DS499596	AFUBlnc_3602.A	exon	4241611	4242123	+	2
DS499596	AFUBlnc_3596.2	transcript	4248304	4252374	+	intergenic
DS499596	AFUBlnc_3596.2	exon	4248304	4249984	+	1
DS499596	AFUBlnc_3596.2	exon	4250073	4252011	+	2
DS499596	AFUBlnc_3596.2	exon	4252121	4252374	+	3
DS499596	AFUBlnc_2307.A	transcript	30746	31350	-	intergenic
DS499596	AFUBlnc_2307.A	exon	30746	31350	-	1
DS499596	AFUBlnc_2306.2	transcript	42674	43560	-	intergenic
DS499596	AFUBlnc_2306.2	exon	42674	43146	-	1
DS499596	AFUBlnc_2306.2	exon	43206	43560	-	2
DS499596	AFUBlnc_2340.1	transcript	93528	95179	-	antisense	AFUB_034170
DS499596	AFUBlnc_2340.1	exon	93528	94053	-	1
DS499596	AFUBlnc_2340.1	exon	94176	95179	-	2
DS499596	AFUBlnc_2366.5	transcript	150074	152523	-	antisense	AFUB_034480
DS499596	AFUBlnc_2366.5	exon	150074	150131	-	1
DS499596	AFUBlnc_2366.5	exon	150210	152523	-	2
DS499596	AFUBlnc_2419.A	transcript	201066	201425	-	intergenic
DS499596	AFUBlnc_2419.A	exon	201066	201425	-	1
DS499596	AFUBlnc_2420.A	transcript	206933	209183	-	antisense	AFUB_034670
DS499596	AFUBlnc_2420.A	exon	206933	207975	-	1
DS499596	AFUBlnc_2420.A	exon	208032	209183	-	2
DS499596	AFUBlnc_2421.11	transcript	235136	236180	-	intergenic
DS499596	AFUBlnc_2421.11	exon	235136	235614	-	1
DS499596	AFUBlnc_2421.11	exon	235714	236180	-	2
DS499596	AFUBlnc_2435.A	transcript	384275	385340	-	intergenic
DS499596	AFUBlnc_2435.A	exon	384275	385340	-	1
DS499596	AFUBlnc_2437.A	transcript	391105	391919	-	intergenic
DS499596	AFUBlnc_2437.A	exon	391105	391919	-	1
DS499596	AFUBlnc_2438.A	transcript	395849	397444	-	intergenic
DS499596	AFUBlnc_2438.A	exon	395849	397015	-	1
DS499596	AFUBlnc_2438.A	exon	397190	397444	-	2
DS499596	AFUBlnc_2438.B	transcript	397777	399861	-	intergenic
DS499596	AFUBlnc_2438.B	exon	397777	398003	-	1
DS499596	AFUBlnc_2438.B	exon	398087	399861	-	2
DS499596	AFUBlnc_2386.3	transcript	401471	403157	-	intergenic
DS499596	AFUBlnc_2386.3	exon	401471	402535	-	1
DS499596	AFUBlnc_2386.3	exon	402610	402936	-	2
DS499596	AFUBlnc_2386.3	exon	403000	403157	-	3
DS499596	AFUBlnc_2389.2	transcript	412239	414101	-	intergenic
DS499596	AFUBlnc_2389.2	exon	412239	413481	-	1
DS499596	AFUBlnc_2389.2	exon	413562	414101	-	2
DS499596	AFUBlnc_2538.A	transcript	565132	565934	-	intergenic
DS499596	AFUBlnc_2538.A	exon	565132	565541	-	1
DS499596	AFUBlnc_2538.A	exon	565611	565705	-	2
DS499596	AFUBlnc_2538.A	exon	565764	565934	-	3
DS499596	AFUBlnc_2538.B	transcript	566418	567737	-	intergenic
DS499596	AFUBlnc_2538.B	exon	566418	567623	-	1
DS499596	AFUBlnc_2538.B	exon	567676	567737	-	2
DS499596	AFUBlnc_2542.18	transcript	582129	582841	-	intergenic
DS499596	AFUBlnc_2542.18	exon	582129	582382	-	1
DS499596	AFUBlnc_2542.18	exon	582449	582526	-	2
DS499596	AFUBlnc_2542.18	exon	582735	582841	-	3
DS499596	AFUBlnc_2481.1	transcript	697062	698034	-	intergenic
DS499596	AFUBlnc_2481.1	exon	697062	697242	-	1
DS499596	AFUBlnc_2481.1	exon	697295	698034	-	2
DS499596	AFUBlnc_2673.96	transcript	747794	749611	-	intergenic
DS499596	AFUBlnc_2673.96	exon	747794	748774	-	1
DS499596	AFUBlnc_2673.96	exon	748831	748924	-	2
DS499596	AFUBlnc_2673.96	exon	748995	749611	-	3
DS499596	AFUBlnc_2489.3	transcript	801120	802011	-	intergenic
DS499596	AFUBlnc_2489.3	exon	801120	801383	-	1
DS499596	AFUBlnc_2489.3	exon	801615	802011	-	2
DS499596	AFUBlnc_2493.3	transcript	816165	819824	-	antisense	AFUB_036820
DS499596	AFUBlnc_2493.3	exon	816165	819060	-	1
DS499596	AFUBlnc_2493.3	exon	819112	819824	-	2
DS499596	AFUBlnc_2506.A	transcript	858491	860292	-	antisense	AFUB_036980
DS499596	AFUBlnc_2506.A	exon	858491	860292	-	1
DS499596	AFUBlnc_2555.9	transcript	911459	912218	-	antisense	AFUB_037180
DS499596	AFUBlnc_2555.9	exon	911459	911876	-	1
DS499596	AFUBlnc_2555.9	exon	911941	912218	-	2
DS499596	AFUBlnc_2558.1	transcript	920747	923752	-	antisense	AFUB_037210
DS499596	AFUBlnc_2558.1	exon	920747	920905	-	1
DS499596	AFUBlnc_2558.1	exon	921172	922485	-	2
DS499596	AFUBlnc_2558.1	exon	922547	922679	-	3
DS499596	AFUBlnc_2558.1	exon	922745	923038	-	4
DS499596	AFUBlnc_2558.1	exon	923126	923752	-	5
DS499596	AFUBlnc_2569.A	transcript	946323	948972	-	antisense	AFUB_037320
DS499596	AFUBlnc_2569.A	exon	946323	948630	-	1
DS499596	AFUBlnc_2569.A	exon	948702	948772	-	2
DS499596	AFUBlnc_2569.A	exon	948827	948972	-	3
DS499596	AFUBlnc_2574.9	transcript	967744	969319	-	intergenic
DS499596	AFUBlnc_2574.9	exon	967744	968267	-	1
DS499596	AFUBlnc_2574.9	exon	968339	968390	-	2
DS499596	AFUBlnc_2574.9	exon	968458	969319	-	3
DS499596	AFUBlnc_2581.9	transcript	997261	998986	-	antisense	AFUB_037490
DS499596	AFUBlnc_2581.9	exon	997261	998283	-	1
DS499596	AFUBlnc_2581.9	exon	998347	998986	-	2
DS499596	AFUBlnc_2510.A	transcript	1006554	1007504	-	intergenic
DS499596	AFUBlnc_2510.A	exon	1006554	1007256	-	1
DS499596	AFUBlnc_2510.A	exon	1007394	1007504	-	2
DS499596	AFUBlnc_2517.1	transcript	1045552	1046083	-	intergenic
DS499596	AFUBlnc_2517.1	exon	1045552	1045932	-	1
DS499596	AFUBlnc_2517.1	exon	1046027	1046083	-	2
DS499596	AFUBlnc_2583.A	transcript	1068024	1069920	-	antisense	AFUB_037730
DS499596	AFUBlnc_2583.A	exon	1068024	1069346	-	1
DS499596	AFUBlnc_2583.A	exon	1069452	1069920	-	2
DS499596	AFUBlnc_2588.2	transcript	1082165	1082904	-	intergenic
DS499596	AFUBlnc_2588.2	exon	1082165	1082491	-	1
DS499596	AFUBlnc_2588.2	exon	1082718	1082904	-	2
DS499596	AFUBlnc_2591.24	transcript	1098162	1099186	-	intergenic
DS499596	AFUBlnc_2591.24	exon	1098162	1098633	-	1
DS499596	AFUBlnc_2591.24	exon	1098803	1098945	-	2
DS499596	AFUBlnc_2591.24	exon	1098992	1099186	-	3
DS499596	AFUBlnc_2604.A	transcript	1144792	1147143	-	intergenic
DS499596	AFUBlnc_2604.A	exon	1144792	1145634	-	1
DS499596	AFUBlnc_2604.A	exon	1145744	1147143	-	2
DS499596	AFUBlnc_2612.1	transcript	1184507	1185196	-	antisense	AFUB_038090
DS499596	AFUBlnc_2612.1	exon	1184507	1185196	-	1
DS499596	AFUBlnc_2703.5	transcript	1197901	1199636	-	antisense	AFUB_038130
DS499596	AFUBlnc_2703.5	exon	1197901	1197993	-	1
DS499596	AFUBlnc_2703.5	exon	1198112	1198361	-	2
DS499596	AFUBlnc_2703.5	exon	1198421	1198526	-	3
DS499596	AFUBlnc_2703.5	exon	1198600	1199636	-	4
DS499596	AFUBlnc_3290.31	transcript	1311557	1312715	-	intergenic
DS499596	AFUBlnc_3290.31	exon	1311557	1311847	-	1
DS499596	AFUBlnc_3290.31	exon	1311903	1312715	-	2
DS499596	AFUBlnc_3304.A	transcript	1376743	1378672	-	antisense	AFUB_038770
DS499596	AFUBlnc_3304.A	exon	1376743	1378259	-	1
DS499596	AFUBlnc_3304.A	exon	1378395	1378672	-	2
DS499596	AFUBlnc_3317.A	transcript	1427218	1428516	-	antisense	AFUB_038930
DS499596	AFUBlnc_3317.A	exon	1427218	1427946	-	1
DS499596	AFUBlnc_3317.A	exon	1428013	1428516	-	2
DS499596	AFUBlnc_3326.A	transcript	1469587	1471354	-	antisense	AFUB_039080
DS499596	AFUBlnc_3326.A	exon	1469587	1470990	-	1
DS499596	AFUBlnc_3326.A	exon	1471123	1471354	-	2
DS499596	AFUBlnc_3327.A	transcript	1487621	1489668	-	intergenic
DS499596	AFUBlnc_3327.A	exon	1487621	1488071	-	1
DS499596	AFUBlnc_3327.A	exon	1488318	1489533	-	2
DS499596	AFUBlnc_3327.A	exon	1489644	1489668	-	3
DS499596	AFUBlnc_3330.13	transcript	1508094	1509085	-		antisense
DS499596	AFUBlnc_3330.13	exon	1508094	1508589	-	1
DS499596	AFUBlnc_3330.13	exon	1508646	1509085	-	2
DS499596	AFUBlnc_3330.12	transcript	1509433	1510519	-	intergenic
DS499596	AFUBlnc_3330.12	exon	1509433	1509863	-	1
DS499596	AFUBlnc_3330.12	exon	1509916	1510280	-	2
DS499596	AFUBlnc_3330.12	exon	1510389	1510519	-	3
DS499596	AFUBlnc_2728.10	transcript	1605067	1605955	-	intergenic
DS499596	AFUBlnc_2728.10	exon	1605067	1605820	-	1
DS499596	AFUBlnc_2728.10	exon	1605881	1605955	-	2
DS499596	AFUBlnc_2858.13	transcript	1843493	1844449	-	intergenic
DS499596	AFUBlnc_2858.13	exon	1843493	1844350	-	1
DS499596	AFUBlnc_2858.13	exon	1844417	1844449	-	2
DS499596	AFUBlnc_2802.9	transcript	1900128	1900953	-	intergenic
DS499596	AFUBlnc_2802.9	exon	1900128	1900595	-	1
DS499596	AFUBlnc_2802.9	exon	1900659	1900953	-	2
DS499596	AFUBlnc_2761.3	transcript	1920006	1920613	-	intergenic
DS499596	AFUBlnc_2761.3	exon	1920006	1920515	-	1
DS499596	AFUBlnc_2761.3	exon	1920579	1920613	-	2
DS499596	AFUBlnc_2757.A	transcript	1929665	1930741	-	antisense	AFUB_040850
DS499596	AFUBlnc_2757.A	exon	1929665	1930741	-	1
DS499596	AFUBlnc_2815.A	transcript	1933002	1936309	-	intergenic
DS499596	AFUBlnc_2815.A	exon	1933002	1934771	-	1
DS499596	AFUBlnc_2815.A	exon	1934856	1936170	-	2
DS499596	AFUBlnc_2815.A	exon	1936233	1936309	-	3
DS499596	AFUBlnc_2815.B	transcript	1937914	1939819	-	intergenic
DS499596	AFUBlnc_2815.B	exon	1937914	1938196	-	1
DS499596	AFUBlnc_2815.B	exon	1938332	1939819	-	2
DS499596	AFUBlnc_2817.A	transcript	1944835	1945675	-	antisense	AFUB_040890
DS499596	AFUBlnc_2817.A	exon	1944835	1945181	-	1
DS499596	AFUBlnc_2817.A	exon	1945251	1945675	-	2
DS499596	AFUBlnc_2901.12	transcript	2122144	2124590	-	intergenic
DS499596	AFUBlnc_2901.12	exon	2122144	2123130	-	1
DS499596	AFUBlnc_2901.12	exon	2123188	2123271	-	2
DS499596	AFUBlnc_2901.12	exon	2123325	2123415	-	3
DS499596	AFUBlnc_2901.12	exon	2123498	2123625	-	4
DS499596	AFUBlnc_2901.12	exon	2123695	2124590	-	5
DS499596	AFUBlnc_2909.A	transcript	2165923	2166938	-	antisense	AFUB_041610
DS499596	AFUBlnc_2909.A	exon	2165923	2166427	-	1
DS499596	AFUBlnc_2909.A	exon	2166489	2166594	-	2
DS499596	AFUBlnc_2909.A	exon	2166648	2166938	-	3
DS499596	AFUBlnc_2914.6	transcript	2179287	2181021	-	antisense	AFUB_041640
DS499596	AFUBlnc_2914.6	exon	2179287	2180351	-	1
DS499596	AFUBlnc_2914.6	exon	2180441	2180512	-	2
DS499596	AFUBlnc_2914.6	exon	2180624	2181021	-	3
DS499596	AFUBlnc_2813.1	transcript	2312312	2313209	-	intergenic
DS499596	AFUBlnc_2813.1	exon	2312312	2313209	-	1
DS499596	AFUBlnc_2952.A	transcript	2463868	2465000	-	antisense	AFUB_042630
DS499596	AFUBlnc_2952.A	exon	2463868	2463921	-	1
DS499596	AFUBlnc_2952.A	exon	2463976	2464738	-	2
DS499596	AFUBlnc_2952.A	exon	2464835	2465000	-	3
DS499596	AFUBlnc_3109.23	transcript	2572138	2573498	-	intergenic
DS499596	AFUBlnc_3109.23	exon	2572138	2572377	-	1
DS499596	AFUBlnc_3109.23	exon	2572433	2572649	-	2
DS499596	AFUBlnc_3109.23	exon	2572733	2573256	-	3
DS499596	AFUBlnc_3109.23	exon	2573349	2573498	-	4
DS499596	AFUBlnc_3120.39	transcript	2635011	2638345	-	antisense	AFUB_043260
DS499596	AFUBlnc_3120.39	exon	2635011	2635893	-	1
DS499596	AFUBlnc_3120.39	exon	2635970	2636227	-	2
DS499596	AFUBlnc_3120.39	exon	2636284	2638345	-	3
DS499596	AFUBlnc_3121.A	transcript	2643200	2644696	-	antisense	AFUB_043280
DS499596	AFUBlnc_3121.A	exon	2643200	2643953	-	1
DS499596	AFUBlnc_3121.A	exon	2644023	2644696	-	2
DS499596	AFUBlnc_3060.2	transcript	2694306	2695482	-	antisense	AFUB_043420
DS499596	AFUBlnc_3060.2	exon	2694306	2694350	-	1
DS499596	AFUBlnc_3060.2	exon	2694565	2695482	-	2
DS499596	AFUBlnc_3071.1	transcript	2740995	2742528	-	antisense	AFUB_043570
DS499596	AFUBlnc_3071.1	exon	2740995	2741532	-	1
DS499596	AFUBlnc_3071.1	exon	2741618	2742405	-	2
DS499596	AFUBlnc_3071.1	exon	2742477	2742528	-	3
DS499596	AFUBlnc_3039.A	transcript	2885478	2887035	-	antisense	AFUB_043910
DS499596	AFUBlnc_3039.A	exon	2885478	2885965	-	1
DS499596	AFUBlnc_3039.A	exon	2886017	2887035	-	2
DS499596	AFUBlnc_3230.1	transcript	2993493	2994815	-	intergenic
DS499596	AFUBlnc_3230.1	exon	2993493	2993960	-	1
DS499596	AFUBlnc_3230.1	exon	2994110	2994815	-	2
DS499596	AFUBlnc_3077.1	transcript	3010147	3011746	-	antisense	AFUB_044370
DS499596	AFUBlnc_3077.1	exon	3010147	3011746	-	1
DS499596	AFUBlnc_3085.15	transcript	3048676	3052588	-	antisense	AFUB_044480
DS499596	AFUBlnc_3085.15	exon	3048676	3049281	-	1
DS499596	AFUBlnc_3085.15	exon	3049348	3051163	-	2
DS499596	AFUBlnc_3085.15	exon	3051217	3051283	-	3
DS499596	AFUBlnc_3085.15	exon	3051332	3052588	-	4
DS499596	AFUBlnc_3208.6	transcript	3144116	3151255	-	antisense	AFUB_044630
DS499596	AFUBlnc_3208.6	exon	3144116	3145980	-	1
DS499596	AFUBlnc_3208.6	exon	3146061	3150892	-	2
DS499596	AFUBlnc_3208.6	exon	3150936	3151009	-	3
DS499596	AFUBlnc_3208.6	exon	3151092	3151255	-	4
DS499596	AFUBlnc_3211.3	transcript	3158440	3160642	-	intergenic
DS499596	AFUBlnc_3211.3	exon	3158440	3159324	-	1
DS499596	AFUBlnc_3211.3	exon	3159404	3160438	-	2
DS499596	AFUBlnc_3211.3	exon	3160507	3160642	-	3
DS499596	AFUBlnc_3224.12	transcript	3230949	3232749	-	antisense	AFUB_044950
DS499596	AFUBlnc_3224.12	exon	3230949	3232051	-	1
DS499596	AFUBlnc_3224.12	exon	3232193	3232749	-	2
DS499596	AFUBlnc_3160.A	transcript	3242170	3242588	-	intergenic
DS499596	AFUBlnc_3160.A	exon	3242170	3242588	-	1
DS499596	AFUBlnc_3160.B	transcript	3245077	3248168	-	antisense	AFUB_045020
DS499596	AFUBlnc_3160.B	exon	3245077	3246930	-	1
DS499596	AFUBlnc_3160.B	exon	3247000	3248168	-	2
DS499596	AFUBlnc_3179.8	transcript	3298265	3299337	-	intergenic
DS499596	AFUBlnc_3179.8	exon	3298265	3298300	-	1
DS499596	AFUBlnc_3179.8	exon	3298365	3298564	-	2
DS499596	AFUBlnc_3179.8	exon	3298742	3298887	-	3
DS499596	AFUBlnc_3179.8	exon	3298998	3299337	-	4
DS499596	AFUBlnc_3203.10	transcript	3345152	3346216	-	intergenic
DS499596	AFUBlnc_3203.10	exon	3345152	3345541	-	1
DS499596	AFUBlnc_3203.10	exon	3345639	3346216	-	2
DS499596	AFUBlnc_3337.5	transcript	3534489	3535137	-	intergenic
DS499596	AFUBlnc_3337.5	exon	3534489	3534517	-	1
DS499596	AFUBlnc_3337.5	exon	3534618	3534644	-	2
DS499596	AFUBlnc_3337.5	exon	3534721	3534862	-	3
DS499596	AFUBlnc_3337.5	exon	3535047	3535137	-	4
DS499596	AFUBlnc_3381.6	transcript	3690520	3692459	-	antisense	AFUB_046710
DS499596	AFUBlnc_3381.6	exon	3690520	3691977	-	1
DS499596	AFUBlnc_3381.6	exon	3692055	3692459	-	2
DS499596	AFUBlnc_3441.5	transcript	3759497	3763420	-	antisense	AFUB_046990
DS499596	AFUBlnc_3441.5	exon	3759497	3761240	-	1
DS499596	AFUBlnc_3441.5	exon	3761300	3761368	-	2
DS499596	AFUBlnc_3441.5	exon	3761425	3763420	-	3
DS499596	AFUBlnc_3443.1	transcript	3775351	3776252	-	intergenic
DS499596	AFUBlnc_3443.1	exon	3775351	3776252	-	1
DS499596	AFUBlnc_3404.A	transcript	3789528	3790956	-	antisense	AFUB_047040
DS499596	AFUBlnc_3404.A	exon	3789528	3789934	-	1
DS499596	AFUBlnc_3404.A	exon	3789986	3790152	-	2
DS499596	AFUBlnc_3404.A	exon	3790219	3790493	-	3
DS499596	AFUBlnc_3404.A	exon	3790565	3790671	-	4
DS499596	AFUBlnc_3404.A	exon	3790764	3790956	-	5
DS499596	AFUBlnc_3583.13	transcript	3892393	3893674	-	antisense	AFUB_047470
DS499596	AFUBlnc_3583.13	exon	3892393	3893376	-	1
DS499596	AFUBlnc_3583.13	exon	3893432	3893535	-	2
DS499596	AFUBlnc_3583.13	exon	3893591	3893674	-	3
DS499596	AFUBlnc_3585.A	transcript	3906410	3909051	-	intergenic
DS499596	AFUBlnc_3585.A	exon	3906410	3907401	-	1
DS499596	AFUBlnc_3585.A	exon	3907469	3907591	-	2
DS499596	AFUBlnc_3585.A	exon	3907682	3907729	-	3
DS499596	AFUBlnc_3585.A	exon	3907802	3909051	-	4
DS499596	AFUBlnc_3587.2	transcript	3911115	3911913	-	antisense	AFUB_047500
DS499596	AFUBlnc_3587.2	exon	3911115	3911211	-	1
DS499596	AFUBlnc_3587.2	exon	3911266	3911491	-	2
DS499596	AFUBlnc_3587.2	exon	3911543	3911913	-	3
DS499596	AFUBlnc_3468.A	transcript	3934031	3935938	-	antisense	AFUB_047580
DS499596	AFUBlnc_3468.A	exon	3934031	3935938	-	1
DS499596	AFUBlnc_3472.21	transcript	3949288	3950679	-	antisense	AFUB_047680
DS499596	AFUBlnc_3472.21	exon	3949288	3950274	-	1
DS499596	AFUBlnc_3472.21	exon	3950374	3950387	-	2
DS499596	AFUBlnc_3472.21	exon	3950483	3950679	-	3
DS499596	AFUBlnc_3554.11	transcript	4090089	4091260	-	intergenic
DS499596	AFUBlnc_3554.11	exon	4090089	4091029	-	1
DS499596	AFUBlnc_3554.11	exon	4091078	4091260	-	2
DS499596	AFUBlnc_3523.1	transcript	4121859	4122322	-	intergenic
DS499596	AFUBlnc_3523.1	exon	4121859	4122322	-	1
DS499596	AFUBlnc_3544.1	transcript	4148296	4148641	-	intergenic
DS499596	AFUBlnc_3544.1	exon	4148296	4148641	-	1
DS499596	AFUBlnc_3546.3	transcript	4150424	4150988	-	intergenic
DS499596	AFUBlnc_3546.3	exon	4150424	4150900	-	1
DS499596	AFUBlnc_3546.3	exon	4150966	4150988	-	2
DS499596	AFUBlnc_3629.A	transcript	4173677	4174099	-	antisense	AFUB_048450
DS499596	AFUBlnc_3629.A	exon	4173677	4174099	-	1
DS499596	AFUBlnc_3558.2	transcript	4196385	4197214	-	intergenic
DS499596	AFUBlnc_3558.2	exon	4196385	4196937	-	1
DS499596	AFUBlnc_3558.2	exon	4197018	4197214	-	2
DS499597	AFUBlnc_3939.2	transcript	467075	467583	+	antisense	AFUB_050630
DS499597	AFUBlnc_3939.2	exon	467075	467444	+	1
DS499597	AFUBlnc_3939.2	exon	467495	467583	+	2
DS499597	AFUBlnc_3943.A	transcript	487330	488066	+	intergenic
DS499597	AFUBlnc_3943.A	exon	487330	488066	+	1
DS499597	AFUBlnc_3731.7	transcript	511369	512574	+	antisense	AFUB_050790
DS499597	AFUBlnc_3731.7	exon	511369	511457	+	1
DS499597	AFUBlnc_3731.7	exon	511607	511732	+	2
DS499597	AFUBlnc_3731.7	exon	511802	512574	+	3
DS499597	AFUBlnc_3735.1	transcript	527308	530069	+	antisense	AFUB_050840
DS499597	AFUBlnc_3735.1	exon	527308	528149	+	1
DS499597	AFUBlnc_3735.1	exon	528209	529545	+	2
DS499597	AFUBlnc_3735.1	exon	529611	529748	+	3
DS499597	AFUBlnc_3735.1	exon	529858	530069	+	4
DS499597	AFUBlnc_3823.A	transcript	679207	681789	+	intergenic
DS499597	AFUBlnc_3823.A	exon	679207	680849	+	1
DS499597	AFUBlnc_3823.A	exon	680937	681789	+	2
DS499597	AFUBlnc_3834.A	transcript	705924	707744	+	antisense	AFUB_051440
DS499597	AFUBlnc_3834.A	exon	705924	707318	+	1
DS499597	AFUBlnc_3834.A	exon	707378	707744	+	2
DS499597	AFUBlnc_3835.10	transcript	716544	718967	+	intergenic
DS499597	AFUBlnc_3835.10	exon	716544	717013	+	1
DS499597	AFUBlnc_3835.10	exon	717062	718967	+	2
DS499597	AFUBlnc_3779.5	transcript	772952	774251	+	antisense	AFUB_051620
DS499597	AFUBlnc_3779.5	exon	772952	773018	+	1
DS499597	AFUBlnc_3779.5	exon	773109	774251	+	2
DS499597	AFUBlnc_3982.A	transcript	927457	931059	+	antisense	AFUB_052230
DS499597	AFUBlnc_3982.A	exon	927457	928181	+	1
DS499597	AFUBlnc_3982.A	exon	928349	928498	+	2
DS499597	AFUBlnc_3982.A	exon	928564	928657	+	3
DS499597	AFUBlnc_3982.A	exon	928724	928924	+	4
DS499597	AFUBlnc_3982.A	exon	929091	930210	+	5
DS499597	AFUBlnc_3982.A	exon	930404	931059	+	6
DS499597	AFUBlnc_3983.1	transcript	931261	934577	+	antisense	AFUB_052240
DS499597	AFUBlnc_3983.1	exon	931261	931475	+	1
DS499597	AFUBlnc_3983.1	exon	931547	933362	+	2
DS499597	AFUBlnc_3983.1	exon	933436	934577	+	3
DS499597	AFUBlnc_3984.A	transcript	934902	939732	+	antisense	AFUB_052260
DS499597	AFUBlnc_3984.A	exon	934902	935230	+	1
DS499597	AFUBlnc_3984.A	exon	935285	937779	+	2
DS499597	AFUBlnc_3984.A	exon	937842	938478	+	3
DS499597	AFUBlnc_3984.A	exon	938599	939732	+	4
DS499597	AFUBlnc_3985.27	transcript	959688	960625	+	antisense	AFUB_052340
DS499597	AFUBlnc_3985.27	exon	959688	960475	+	1
DS499597	AFUBlnc_3985.27	exon	960558	960625	+	2
DS499597	AFUBlnc_3990.21	transcript	976295	978302	+	antisense	AFUB_052430
DS499597	AFUBlnc_3990.21	exon	976295	978302	+	1
DS499597	AFUBlnc_3790.6	transcript	1045036	1045641	+	intergenic
DS499597	AFUBlnc_3790.6	exon	1045036	1045224	+	1
DS499597	AFUBlnc_3790.6	exon	1045288	1045641	+	2
DS499597	AFUBlnc_3886.2	transcript	1125744	1127801	+	antisense	AFUB_052970
[truncated: 1,803 more rows]
