# Supplementary material for: Genome-wide discovery and phenotyping of non-coding transcripts in A. fumigatus reveals lncRNAs with a role in antifungal drug sensitivity
Source: Nat Commun. 2026 Feb 11;17:1832. doi: 10.1038/s41467-026-68543-9 (PMC12921299; doi:10.1038/s41467-026-68543-9)
Supplement: Supplementary file 4 — Supplementary Data 2 [file 41467_2026_68543_MOESM4_ESM.xlsx]

## Sheet: Supp. Table 2. BLAST output
Supplementary Table 2. BLASTn output of aligned lncRNA against 127 Aspergillus genomes
Query ID	Subject ID	% Identity	Length	No. Mismatches	Gap Open	Query Start	Query End	Subject Start	Subject End	E-Value	Bitscore	Query Coverage Per HSP	Alignment Length
AFUBlnc_14.1	GCF_000002655.1 NC_007199.1 Aspergillus fumigatus Af293 chromosome 6, whole genome shotgun sequence	98.182	1375	10	1	1	1375	3705277	3706636	0	2386	100	1375
AFUBlnc_54.1	GCF_000002655.1 NC_007199.1 Aspergillus fumigatus Af293 chromosome 6, whole genome shotgun sequence	100	638	0	0	1	638	3548026	3548663	0	1179	100	638
AFUBlnc_54.1	GCA_019176365.1 JAGXKD010000001.1 Aspergillus sp. GbtcF1 F1_0074, whole genome shotgun sequence	99.843	638	1	0	1	638	214277	213640	0	1173	100	638
AFUBlnc_149.2	GCF_000002655.1 NC_007199.1 Aspergillus fumigatus Af293 chromosome 6, whole genome shotgun sequence	99.931	1459	1	0	1	1459	3440255	3438797	0	2689	100	1459
AFUBlnc_149.2	GCA_019176365.1 JAGXKD010000001.1 Aspergillus sp. GbtcF1 F1_0074, whole genome shotgun sequence	99.795	1461	1	1	1	1459	321945	323405	0	2680	100	1459
AFUBlnc_149.2	GCA_014250555.1 JAAKEQ010000018.1 Aspergillus oerlinghausenensis strain CBS 139183 NODE_18_length_508616_cov_167.594126, whole genome shotgun sequence	90	1440	100	21	1	1420	35551	36966	0	1821	97	1459
AFUBlnc_150.A	GCF_000002655.1 NC_007199.1 Aspergillus fumigatus Af293 chromosome 6, whole genome shotgun sequence	99.895	956	1	0	1	956	3421307	3420352	0	1760	100	956
AFUBlnc_150.A	GCA_019176365.1 JAGXKD010000001.1 Aspergillus sp. GbtcF1 F1_0074, whole genome shotgun sequence	99.895	956	1	0	1	956	340924	341879	0	1760	100	956
AFUBlnc_150.A	GCA_014250555.1 JAAKEQ010000018.1 Aspergillus oerlinghausenensis strain CBS 139183 NODE_18_length_508616_cov_167.594126, whole genome shotgun sequence	90.758	963	64	10	1	956	54471	55415	0	1262	100	956
AFUBlnc_150.A	GCF_000149645.2 NW_001509760.1 Aspergillus fischeri NRRL 181 1099437636266 genomic scaffold, whole genome shotgun sequence	90.094	959	74	13	12	956	3646969	3646018	0	1225	99	956
AFUBlnc_155.11	GCA_019176365.1 JAGXKD010000001.1 Aspergillus sp. GbtcF1 F1_0074, whole genome shotgun sequence	100	592	0	0	1	592	358725	358134	0	1094	100	592
AFUBlnc_155.11	GCF_000002655.1 NC_007199.1 Aspergillus fumigatus Af293 chromosome 6, whole genome shotgun sequence	97.69	606	0	1	1	592	3403492	3404097	0	1029	100	592
AFUBlnc_84.12	GCF_000002655.1 NC_007199.1 Aspergillus fumigatus Af293 chromosome 6, whole genome shotgun sequence	100	836	0	0	1	836	3363871	3364706	0	1544	100	836
AFUBlnc_84.12	GCA_019176365.1 JAGXKD010000001.1 Aspergillus sp. GbtcF1 F1_0074, whole genome shotgun sequence	100	836	0	0	1	836	398341	397506	0	1544	100	836
AFUBlnc_413.1	GCF_000002655.1 NC_007201.1 Aspergillus fumigatus Af293 chromosome 8, whole genome shotgun sequence	99.79	953	2	0	1	953	1470545	1471497	0	1749	100	953
AFUBlnc_200.13	GCA_019176365.1 JAGXKD010000011.1 Aspergillus sp. GbtcF1 F1_0001, whole genome shotgun sequence	99.943	3502	2	0	1	3502	4524379	4520878	0	6457	100	3502
AFUBlnc_200.13	GCF_000002655.1 NC_007194.1 Aspergillus fumigatus Af293 chromosome 1, whole genome shotgun sequence	99.914	3502	2	1	1	3502	580843	584343	0	6449	100	3502
AFUBlnc_111.11	GCF_000002655.1 NC_007194.1 Aspergillus fumigatus Af293 chromosome 1, whole genome shotgun sequence	99.587	1936	8	0	1	1936	670869	672804	0	3531	100	1936
AFUBlnc_111.11	GCA_019176365.1 JAGXKD010000011.1 Aspergillus sp. GbtcF1 F1_0001, whole genome shotgun sequence	99.174	1936	3	1	1	1936	4434348	4432426	0	3474	100	1936
AFUBlnc_286.A	GCF_000002655.1 NC_007194.1 Aspergillus fumigatus Af293 chromosome 1, whole genome shotgun sequence	99.917	3594	3	0	1	3594	732329	735922	0	6621	100	3594
AFUBlnc_286.A	GCA_019176365.1 JAGXKD010000011.1 Aspergillus sp. GbtcF1 F1_0001, whole genome shotgun sequence	99.917	3594	2	1	1	3594	4371020	4367428	0	6619	100	3594
AFUBlnc_374.2	GCF_000002655.1 NC_007194.1 Aspergillus fumigatus Af293 chromosome 1, whole genome shotgun sequence	99.864	735	1	0	1	735	798753	798019	0	1352	100	735
AFUBlnc_374.2	GCA_019176365.1 JAGXKD010000011.1 Aspergillus sp. GbtcF1 F1_0001, whole genome shotgun sequence	99.864	735	1	0	1	735	4304592	4305326	0	1352	100	735
AFUBlnc_374.2	GCA_014250555.1 JAAKEQ010000025.1 Aspergillus oerlinghausenensis strain CBS 139183 NODE_25_length_391210_cov_167.788509, whole genome shotgun sequence	90.444	743	60	6	1	735	359001	358262	0	968	100	735
AFUBlnc_381.32	GCA_019176365.1 JAGXKD010000011.1 Aspergillus sp. GbtcF1 F1_0001, whole genome shotgun sequence	100	669	0	0	1	669	4253658	4254326	0	1236	100	669
AFUBlnc_381.32	GCF_000002655.1 NC_007194.1 Aspergillus fumigatus Af293 chromosome 1, whole genome shotgun sequence	99.253	669	5	0	1	669	839291	838623	0	1208	100	669
AFUBlnc_381.32	GCA_014250555.1 JAAKEQ010000107.1 Aspergillus oerlinghausenensis strain CBS 139183 NODE_107_length_34629_cov_192.756946, whole genome shotgun sequence	90.788	673	53	6	1	669	26176	26843	0	891	100	669
AFUBlnc_381.32	GCF_000149645.2 NW_001509770.1 Aspergillus fischeri NRRL 181 1099437636249 genomic scaffold, whole genome shotgun sequence	90.059	674	56	8	1	669	4151898	4152565	0	863	100	669
AFUBlnc_168.1	GCA_019176365.1 JAGXKD010000011.1 Aspergillus sp. GbtcF1 F1_0001, whole genome shotgun sequence	98.331	2277	24	4	1	2275	4163116	4165380	0	3982	100	2275
AFUBlnc_168.1	GCF_000002655.1 NC_007194.1 Aspergillus fumigatus Af293 chromosome 1, whole genome shotgun sequence	98.286	2276	25	4	1	2275	929653	927391	0	3975	100	2275
AFUBlnc_187.A	GCF_000002655.1 NC_007194.1 Aspergillus fumigatus Af293 chromosome 1, whole genome shotgun sequence	99.592	2451	4	1	1	2445	937947	935497	0	4466	100	2445
AFUBlnc_187.A	GCA_019176365.1 JAGXKD010000011.1 Aspergillus sp. GbtcF1 F1_0001, whole genome shotgun sequence	99.51	2451	6	1	1	2445	4154747	4157197	0	4455	100	2445
AFUBlnc_186.A	GCF_000002655.1 NC_007194.1 Aspergillus fumigatus Af293 chromosome 1, whole genome shotgun sequence	99.449	1814	4	1	1	1808	936425	938238	0	3290	100	1808
AFUBlnc_186.A	GCA_019176365.1 JAGXKD010000011.1 Aspergillus sp. GbtcF1 F1_0001, whole genome shotgun sequence	99.394	1815	4	2	1	1808	4156269	4154455	0	3284	100	1808
AFUBlnc_190.1	GCF_000002655.1 NC_007194.1 Aspergillus fumigatus Af293 chromosome 1, whole genome shotgun sequence	100	955	0	0	1	955	939564	940518	0	1764	100	955
AFUBlnc_190.1	GCA_019176365.1 JAGXKD010000011.1 Aspergillus sp. GbtcF1 F1_0001, whole genome shotgun sequence	99.686	955	2	1	1	955	4151301	4150348	0	1746	100	955
AFUBlnc_192.3	GCF_000002655.1 NC_007194.1 Aspergillus fumigatus Af293 chromosome 1, whole genome shotgun sequence	99.853	2041	3	0	1	2041	940700	942740	0	3753	100	2041
AFUBlnc_192.3	GCA_019176365.1 JAGXKD010000011.1 Aspergillus sp. GbtcF1 F1_0001, whole genome shotgun sequence	99.658	2044	4	1	1	2041	4150166	4148123	0	3733	100	2041
AFUBlnc_242.A	GCF_000002655.1 NC_007194.1 Aspergillus fumigatus Af293 chromosome 1, whole genome shotgun sequence	100	991	0	0	1	991	1007690	1006700	0	1831	100	991
AFUBlnc_236.A	GCF_000002655.1 NC_007194.1 Aspergillus fumigatus Af293 chromosome 1, whole genome shotgun sequence	99.872	782	1	0	1	782	1045299	1046080	0	1439	100	782
AFUBlnc_236.A	GCA_019176365.1 JAGXKD010000014.1 Aspergillus sp. GbtcF1 F1_0002, whole genome shotgun sequence	99.744	782	2	0	1	782	3819767	3818986	0	1434	100	782
AFUBlnc_250.A	GCA_019176365.1 JAGXKD010000014.1 Aspergillus sp. GbtcF1 F1_0002, whole genome shotgun sequence	99.857	698	1	0	1	698	3801599	3802296	0	1284	99	700
AFUBlnc_250.A	GCF_000002655.1 NC_007194.1 Aspergillus fumigatus Af293 chromosome 1, whole genome shotgun sequence	99.427	698	2	1	1	698	1063430	1062735	0	1266	99	700
AFUBlnc_299.A	GCA_019176365.1 JAGXKD010000014.1 Aspergillus sp. GbtcF1 F1_0002, whole genome shotgun sequence	99.794	2424	4	1	1	2423	3762660	3765083	0	4447	100	2423
AFUBlnc_299.A	GCF_000002655.1 NC_007194.1 Aspergillus fumigatus Af293 chromosome 1, whole genome shotgun sequence	99.587	2423	7	2	1	2423	1102316	1099897	0	4416	100	2423
AFUBlnc_303.2	GCA_019176365.1 JAGXKD010000014.1 Aspergillus sp. GbtcF1 F1_0002, whole genome shotgun sequence	100	986	0	0	1	986	3750185	3751170	0	1821	100	986
AFUBlnc_303.2	GCF_000002655.1 NC_007194.1 Aspergillus fumigatus Af293 chromosome 1, whole genome shotgun sequence	99.899	986	1	0	1	986	1114795	1113810	0	1816	100	986
AFUBlnc_303.2	GCA_014250555.1 JAAKEQ010000005.1 Aspergillus oerlinghausenensis strain CBS 139183 NODE_5_length_1217553_cov_165.210309, whole genome shotgun sequence	92.199	987	58	7	1	986	154769	153801	0	1378	100	986
AFUBlnc_303.2	GCF_000149645.2 NW_001509770.1 Aspergillus fischeri NRRL 181 1099437636249 genomic scaffold, whole genome shotgun sequence	91.304	989	76	8	1	986	3880848	3881829	0	1341	100	986
AFUBlnc_297.A	GCA_019176365.1 JAGXKD010000014.1 Aspergillus sp. GbtcF1 F1_0002, whole genome shotgun sequence	100	724	0	0	1	724	3688875	3689598	0	1338	100	724
AFUBlnc_297.A	GCF_000002655.1 NC_007194.1 Aspergillus fumigatus Af293 chromosome 1, whole genome shotgun sequence	99.862	724	1	0	1	724	1176107	1175384	0	1332	100	724
AFUBlnc_488.A	GCA_019176365.1 JAGXKD010000014.1 Aspergillus sp. GbtcF1 F1_0002, whole genome shotgun sequence	100	891	0	0	1	891	3536099	3535209	0	1646	100	891
AFUBlnc_488.A	GCF_000002655.1 NC_007194.1 Aspergillus fumigatus Af293 chromosome 1, whole genome shotgun sequence	99.888	891	1	0	1	891	1325263	1326153	0	1640	100	891
AFUBlnc_507.56	GCA_019176365.1 JAGXKD010000014.1 Aspergillus sp. GbtcF1 F1_0002, whole genome shotgun sequence	99.942	1735	1	0	1	1735	3460344	3462078	0	3199	100	1735
AFUBlnc_507.56	GCF_000002655.1 NC_007194.1 Aspergillus fumigatus Af293 chromosome 1, whole genome shotgun sequence	99.769	1735	4	0	1	1735	1401066	1399332	0	3182	100	1735
AFUBlnc_507.56	GCA_014250555.1 JAAKEQ010000005.1 Aspergillus oerlinghausenensis strain CBS 139183 NODE_5_length_1217553_cov_165.210309, whole genome shotgun sequence	93.115	1743	96	14	1	1733	434329	432601	0	2532	99	1735
AFUBlnc_507.56	GCF_000149645.2 NW_001509770.1 Aspergillus fischeri NRRL 181 1099437636249 genomic scaffold, whole genome shotgun sequence	91.991	1748	110	13	1	1733	3602750	3604482	0	2425	99	1735
AFUBlnc_507.56	GCF_002847465.1 NW_020194277.1 Aspergillus novofumigatus IBT 16806 chromosome Unknown P174scaffold_4, whole genome shotgun sequence	90.909	1749	123	20	1	1729	3681389	3683121	0	2316	99	1735
AFUBlnc_507.56	GCA_012656285.1 JAAAPX010000052.1 Aspergillus fumigatiaffinis strain CNM-CM6805 NODE_52_length_189776_cov_38.157451_pilon, whole genome shotgun sequence	90.747	1740	135	20	1	1729	177887	176163	0	2298	99	1735
AFUBlnc_511.A	GCF_000002655.1 NC_007194.1 Aspergillus fumigatus Af293 chromosome 1, whole genome shotgun sequence	100	590	0	0	1	590	1404277	1404866	0	1090	100	590
AFUBlnc_511.A	GCA_019176365.1 JAGXKD010000014.1 Aspergillus sp. GbtcF1 F1_0002, whole genome shotgun sequence	99.831	591	0	1	1	590	3457132	3456542	0	1085	100	590
AFUBlnc_512.A	GCF_000002655.1 NC_007194.1 Aspergillus fumigatus Af293 chromosome 1, whole genome shotgun sequence	99.466	562	0	1	1	562	1413180	1413738	0	1018	100	562
AFUBlnc_512.A	GCA_019176365.1 JAGXKD010000014.1 Aspergillus sp. GbtcF1 F1_0002, whole genome shotgun sequence	99.466	562	0	1	1	562	3448230	3447672	0	1018	100	562
AFUBlnc_514.A	GCF_000002655.1 NC_007194.1 Aspergillus fumigatus Af293 chromosome 1, whole genome shotgun sequence	99.948	3879	2	0	1	3879	1419285	1423163	0	7153	100	3879
AFUBlnc_514.A	GCA_019176365.1 JAGXKD010000014.1 Aspergillus sp. GbtcF1 F1_0002, whole genome shotgun sequence	99.897	3879	4	0	1	3879	3442125	3438247	0	7142	100	3879
AFUBlnc_514.A	GCA_014250555.1 JAAKEQ010000005.1 Aspergillus oerlinghausenensis strain CBS 139183 NODE_5_length_1217553_cov_165.210309, whole genome shotgun sequence	91.963	3932	244	40	1	3879	452627	456539	0	5445	100	3879
AFUBlnc_515.1	GCF_000002655.1 NC_007194.1 Aspergillus fumigatus Af293 chromosome 1, whole genome shotgun sequence	100	462	0	0	1	462	1423226	1422765	0	854	100	462
AFUBlnc_515.1	GCA_019176365.1 JAGXKD010000014.1 Aspergillus sp. GbtcF1 F1_0002, whole genome shotgun sequence	100	462	0	0	1	462	3438184	3438645	0	854	100	462
AFUBlnc_515.1	GCA_014250555.1 JAAKEQ010000005.1 Aspergillus oerlinghausenensis strain CBS 139183 NODE_5_length_1217553_cov_165.210309, whole genome shotgun sequence	91.183	465	36	5	1	462	456602	456140	3.09e-177	627	100	462
AFUBlnc_522.2	GCA_019176365.1 JAGXKD010000014.1 Aspergillus sp. GbtcF1 F1_0002, whole genome shotgun sequence	99.829	2334	3	1	1	2333	3419484	3417151	0	4287	100	2333
AFUBlnc_530.A	GCF_000002655.1 NC_007194.1 Aspergillus fumigatus Af293 chromosome 1, whole genome shotgun sequence	99.907	2160	2	0	1	2160	1470501	1472660	0	3978	100	2160
AFUBlnc_530.A	GCA_019176365.1 JAGXKD010000014.1 Aspergillus sp. GbtcF1 F1_0002, whole genome shotgun sequence	99.907	2160	2	0	1	2160	3392928	3390769	0	3978	100	2160
AFUBlnc_346.A	GCF_000002655.1 NC_007194.1 Aspergillus fumigatus Af293 chromosome 1, whole genome shotgun sequence	99.567	923	0	1	1	919	1508726	1509648	0	1679	100	919
AFUBlnc_346.A	GCA_019176365.1 JAGXKD010000014.1 Aspergillus sp. GbtcF1 F1_0002, whole genome shotgun sequence	99.029	927	1	1	1	919	3354706	3353780	0	1655	100	919
AFUBlnc_347.1	GCA_019176365.1 JAGXKD010000014.1 Aspergillus sp. GbtcF1 F1_0002, whole genome shotgun sequence	99.818	1097	2	0	1	1097	3352724	3353820	0	2015	100	1097
AFUBlnc_347.1	GCF_000002655.1 NC_007194.1 Aspergillus fumigatus Af293 chromosome 1, whole genome shotgun sequence	99.727	1097	3	0	1	1097	1510704	1509608	0	2010	100	1097
AFUBlnc_368.A	GCF_000002655.1 NC_007194.1 Aspergillus fumigatus Af293 chromosome 1, whole genome shotgun sequence	100	2266	0	0	1	2266	1590275	1588010	0	4185	100	2266
AFUBlnc_368.A	GCA_019176365.1 JAGXKD010000014.1 Aspergillus sp. GbtcF1 F1_0002, whole genome shotgun sequence	100	2266	0	0	1	2266	3275034	3277299	0	4185	100	2266
AFUBlnc_421.2	GCA_019176365.1 JAGXKD010000014.1 Aspergillus sp. GbtcF1 F1_0002, whole genome shotgun sequence	99.94	3337	2	0	1	3337	3274155	3270819	0	6152	100	3337
AFUBlnc_421.2	GCF_000002655.1 NC_007194.1 Aspergillus fumigatus Af293 chromosome 1, whole genome shotgun sequence	99.85	3337	5	0	1	3337	1591133	1594469	0	6135	100	3337
AFUBlnc_431.32	GCF_000002655.1 NC_007194.1 Aspergillus fumigatus Af293 chromosome 1, whole genome shotgun sequence	99.758	1242	3	0	1	1242	1633952	1632711	0	2278	100	1242
AFUBlnc_431.32	GCA_019176365.1 JAGXKD010000014.1 Aspergillus sp. GbtcF1 F1_0002, whole genome shotgun sequence	99.678	1242	3	1	1	1242	3231369	3232609	0	2270	100	1242
AFUBlnc_431.32	GCA_014250555.1 JAAKEQ010000005.1 Aspergillus oerlinghausenensis strain CBS 139183 NODE_5_length_1217553_cov_165.210309, whole genome shotgun sequence	91.619	1217	90	9	3	1214	663434	662225	0	1672	98	1242
AFUBlnc_465.2	GCA_019176365.1 JAGXKD010000014.1 Aspergillus sp. GbtcF1 F1_0002, whole genome shotgun sequence	99.481	2120	3	1	1	2120	3190477	3192588	0	3847	96	2197
AFUBlnc_465.2	GCF_000002655.1 NC_007194.1 Aspergillus fumigatus Af293 chromosome 1, whole genome shotgun sequence	98.726	2120	3	1	1	2120	1674822	1672727	0	3744	96	2197
AFUBlnc_470.29	GCA_019176365.1 JAGXKD010000014.1 Aspergillus sp. GbtcF1 F1_0002, whole genome shotgun sequence	100	627	0	0	1	627	3155708	3156334	0	1158	100	627
AFUBlnc_470.29	GCF_000002655.1 NC_007194.1 Aspergillus fumigatus Af293 chromosome 1, whole genome shotgun sequence	99.841	627	1	0	1	627	1709589	1708963	0	1153	100	627
AFUBlnc_858.A	GCF_000002655.1 NC_007194.1 Aspergillus fumigatus Af293 chromosome 1, whole genome shotgun sequence	99.681	626	2	0	1	626	1908412	1909037	0	1146	100	626
AFUBlnc_858.A	GCA_019176365.1 JAGXKD010000014.1 Aspergillus sp. GbtcF1 F1_0002, whole genome shotgun sequence	99.522	628	1	1	1	626	2958740	2958113	0	1142	100	626
AFUBlnc_874.13	GCF_000002655.1 NC_007194.1 Aspergillus fumigatus Af293 chromosome 1, whole genome shotgun sequence	100	486	0	0	1	486	1965942	1965457	0	898	100	486
AFUBlnc_874.13	GCA_019176365.1 JAGXKD010000014.1 Aspergillus sp. GbtcF1 F1_0002, whole genome shotgun sequence	100	486	0	0	1	486	2901193	2901678	0	898	100	486
AFUBlnc_871.A	GCA_019176365.1 JAGXKD010000014.1 Aspergillus sp. GbtcF1 F1_0002, whole genome shotgun sequence	100	1884	0	0	1	1884	2893084	2891201	0	3480	100	1884
AFUBlnc_871.A	GCF_000002655.1 NC_007194.1 Aspergillus fumigatus Af293 chromosome 1, whole genome shotgun sequence	99.947	1884	1	0	1	1884	1974024	1975907	0	3474	100	1884
AFUBlnc_456.17	GCF_000002655.1 NC_007194.1 Aspergillus fumigatus Af293 chromosome 1, whole genome shotgun sequence	100	1052	0	0	1	1052	2057362	2056311	0	1943	100	1052
AFUBlnc_456.17	GCA_019176365.1 JAGXKD010000014.1 Aspergillus sp. GbtcF1 F1_0002, whole genome shotgun sequence	100	1052	0	0	1	1052	2802428	2803479	0	1943	100	1052
AFUBlnc_456.17	GCA_014250555.1 JAAKEQ010000005.1 Aspergillus oerlinghausenensis strain CBS 139183 NODE_5_length_1217553_cov_165.210309, whole genome shotgun sequence	92.918	1059	63	10	1	1052	1083282	1082229	0	1530	100	1052
AFUBlnc_456.17	GCA_014281915.1 JACBAG010001824.1 Aspergillus felis isolate CNM-CM7691 NODE_104_length_112181_cov_24.952654_pilon, whole genome shotgun sequence	92.547	1060	66	11	1	1052	95601	96655	0	1507	100	1052
AFUBlnc_438.A	GCA_019176365.1 JAGXKD010000014.1 Aspergillus sp. GbtcF1 F1_0002, whole genome shotgun sequence	100	1802	0	0	1	1802	2763887	2765688	0	3328	100	1802
AFUBlnc_438.A	GCF_000002655.1 NC_007194.1 Aspergillus fumigatus Af293 chromosome 1, whole genome shotgun sequence	99.889	1802	2	0	1	1802	2095893	2094092	0	3317	100	1802
AFUBlnc_438.A	GCA_014250555.1 JAAKEQ010000005.1 Aspergillus oerlinghausenensis strain CBS 139183 NODE_5_length_1217553_cov_165.210309, whole genome shotgun sequence	92.081	1768	102	22	2	1756	1121367	1119625	0	2455	97	1802
AFUBlnc_442.19	GCA_019176365.1 JAGXKD010000014.1 Aspergillus sp. GbtcF1 F1_0002, whole genome shotgun sequence	100	1754	0	0	1	1754	2728936	2730689	0	3240	100	1754
AFUBlnc_442.19	GCF_000002655.1 NC_007194.1 Aspergillus fumigatus Af293 chromosome 1, whole genome shotgun sequence	99.943	1754	1	0	1	1754	2130788	2129035	0	3234	100	1754
AFUBlnc_545.A	GCF_000002655.1 NC_007194.1 Aspergillus fumigatus Af293 chromosome 1, whole genome shotgun sequence	99.907	1076	1	0	1	1076	2275066	2273991	0	1982	100	1076
AFUBlnc_545.A	GCA_019176365.1 JAGXKD010000014.1 Aspergillus sp. GbtcF1 F1_0002, whole genome shotgun sequence	99.907	1076	1	0	1	1076	2592412	2593487	0	1982	100	1076
AFUBlnc_561.1	GCF_000002655.1 NC_007194.1 Aspergillus fumigatus Af293 chromosome 1, whole genome shotgun sequence	100	737	0	0	1	737	2281419	2280683	0	1362	100	737
AFUBlnc_561.1	GCA_019176365.1 JAGXKD010000014.1 Aspergillus sp. GbtcF1 F1_0002, whole genome shotgun sequence	100	737	0	0	1	737	2586059	2586795	0	1362	100	737
AFUBlnc_562.A	GCF_000002655.1 NC_007194.1 Aspergillus fumigatus Af293 chromosome 1, whole genome shotgun sequence	100	1042	0	0	1	1042	2284674	2285715	0	1925	100	1042
AFUBlnc_562.A	GCA_019176365.1 JAGXKD010000014.1 Aspergillus sp. GbtcF1 F1_0002, whole genome shotgun sequence	99.713	1045	0	1	1	1042	2582803	2581759	0	1910	100	1042
AFUBlnc_563.21	GCF_000002655.1 NC_007194.1 Aspergillus fumigatus Af293 chromosome 1, whole genome shotgun sequence	99.929	1404	1	0	1	1404	2286228	2284825	0	2588	100	1404
AFUBlnc_563.21	GCA_019176365.1 JAGXKD010000014.1 Aspergillus sp. GbtcF1 F1_0002, whole genome shotgun sequence	99.787	1407	0	1	1	1404	2581246	2582652	0	2579	100	1404
AFUBlnc_593.A	GCA_019176365.1 JAGXKD010000014.1 Aspergillus sp. GbtcF1 F1_0002, whole genome shotgun sequence	100	474	0	0	1	474	2402791	2402318	0	876	100	474
AFUBlnc_593.A	GCF_000002655.1 NC_007194.1 Aspergillus fumigatus Af293 chromosome 1, whole genome shotgun sequence	99.789	474	1	0	1	474	2464643	2465116	0	870	100	474
AFUBlnc_593.A	GCA_014250555.1 JAAKEQ010000024.1 Aspergillus oerlinghausenensis strain CBS 139183 NODE_24_length_395561_cov_165.344922, whole genome shotgun sequence	90.02	491	21	16	1	474	227646	228125	3.2e-172	610	100	474
AFUBlnc_593.A	GCF_000149645.2 NW_001509770.1 Aspergillus fischeri NRRL 181 1099437636249 genomic scaffold, whole genome shotgun sequence	90.466	472	30	9	5	474	2510957	2510499	1.15e-171	608	99	474
AFUBlnc_647.A	GCF_000002655.1 NC_007194.1 Aspergillus fumigatus Af293 chromosome 1, whole genome shotgun sequence	100	1298	0	0	1	1298	2465611	2466908	0	2398	100	1298
AFUBlnc_647.A	GCA_019176365.1 JAGXKD010000014.1 Aspergillus sp. GbtcF1 F1_0002, whole genome shotgun sequence	100	1298	0	0	1	1298	2401823	2400526	0	2398	100	1298
AFUBlnc_652.A	GCF_000002655.1 NC_007194.1 Aspergillus fumigatus Af293 chromosome 1, whole genome shotgun sequence	99.918	1221	1	0	1	1221	2487044	2488264	0	2250	100	1221
AFUBlnc_652.A	GCA_019176365.1 JAGXKD010000014.1 Aspergillus sp. GbtcF1 F1_0002, whole genome shotgun sequence	99.918	1221	1	0	1	1221	2380382	2379162	0	2250	100	1221
AFUBlnc_652.A	GCA_014250555.1 JAAKEQ010000024.1 Aspergillus oerlinghausenensis strain CBS 139183 NODE_24_length_395561_cov_165.344922, whole genome shotgun sequence	92.061	1247	70	13	1	1221	249908	251151	0	1727	100	1221
AFUBlnc_652.A	GCF_000149645.2 NW_001509770.1 Aspergillus fischeri NRRL 181 1099437636249 genomic scaffold, whole genome shotgun sequence	90.968	1240	91	10	1	1221	2488548	2487311	0	1650	100	1221
AFUBlnc_599.A	GCF_000002655.1 NC_007194.1 Aspergillus fumigatus Af293 chromosome 1, whole genome shotgun sequence	100	558	0	0	1	558	2537029	2536472	0	1031	100	558
AFUBlnc_599.A	GCA_019176365.1 JAGXKD010000014.1 Aspergillus sp. GbtcF1 F1_0002, whole genome shotgun sequence	100	558	0	0	1	558	2328507	2329064	0	1031	100	558
AFUBlnc_599.A	GCA_014250555.1 JAAKEQ010000024.1 Aspergillus oerlinghausenensis strain CBS 139183 NODE_24_length_395561_cov_165.344922, whole genome shotgun sequence	94.265	558	32	0	1	558	299650	299093	0	854	100	558
AFUBlnc_599.A	GCF_000149645.2 NW_001509770.1 Aspergillus fischeri NRRL 181 1099437636249 genomic scaffold, whole genome shotgun sequence	93.728	558	35	0	1	558	2438522	2439079	0	837	100	558
AFUBlnc_599.A	GCA_012656285.1 JAAAPX010000139.1 Aspergillus fumigatiaffinis strain CNM-CM6805 NODE_139_length_83356_cov_36.708593_pilon, whole genome shotgun sequence	92.143	560	41	3	1	558	132	690	0	787	100	558
AFUBlnc_599.A	GCF_010724455.1 NW_022983943.1 Aspergillus lentulus IFM 58399 DNA, scaffold_76, whole genome shotgun sequence	91.071	560	47	3	1	558	104294	104852	0	754	100	558
AFUBlnc_607.3	GCA_019176365.1 JAGXKD010000014.1 Aspergillus sp. GbtcF1 F1_0002, whole genome shotgun sequence	100	1240	0	0	1	1240	2290386	2291625	0	2290	100	1240
AFUBlnc_607.3	GCF_000002655.1 NC_007194.1 Aspergillus fumigatus Af293 chromosome 1, whole genome shotgun sequence	99.919	1240	1	0	1	1240	2575149	2573910	0	2285	100	1240
AFUBlnc_724.A	GCA_019176365.1 JAGXKD010000014.1 Aspergillus sp. GbtcF1 F1_0002, whole genome shotgun sequence	100	1196	0	0	1	1196	2169029	2167834	0	2209	100	1196
AFUBlnc_724.A	GCF_000002655.1 NC_007194.1 Aspergillus fumigatus Af293 chromosome 1, whole genome shotgun sequence	99.916	1196	1	0	1	1196	2696512	2697707	0	2204	100	1196
AFUBlnc_725.A	GCA_019176365.1 JAGXKD010000014.1 Aspergillus sp. GbtcF1 F1_0002, whole genome shotgun sequence	100	1201	0	0	1	1201	2166559	2167759	0	2218	100	1201
AFUBlnc_725.A	GCF_000002655.1 NC_007194.1 Aspergillus fumigatus Af293 chromosome 1, whole genome shotgun sequence	99.75	1201	3	0	1	1201	2698982	2697782	0	2202	100	1201
AFUBlnc_724.21	GCA_019176365.1 JAGXKD010000014.1 Aspergillus sp. GbtcF1 F1_0002, whole genome shotgun sequence	100	1390	0	0	1	1390	2167627	2166238	0	2567	100	1390
AFUBlnc_724.21	GCF_000002655.1 NC_007194.1 Aspergillus fumigatus Af293 chromosome 1, whole genome shotgun sequence	99.712	1390	4	0	1	1390	2697914	2699303	0	2545	100	1390
AFUBlnc_725.B	GCA_019176365.1 JAGXKD010000014.1 Aspergillus sp. GbtcF1 F1_0002, whole genome shotgun sequence	100	868	0	0	1	868	2165473	2166340	0	1604	100	868
AFUBlnc_725.B	GCF_000002655.1 NC_007194.1 Aspergillus fumigatus Af293 chromosome 1, whole genome shotgun sequence	99.77	868	2	0	1	868	2700068	2699201	0	1592	100	868
AFUBlnc_725.B	GCA_014250555.1 JAAKEQ010000038.1 Aspergillus oerlinghausenensis strain CBS 139183 NODE_38_length_222551_cov_164.639864, whole genome shotgun sequence	91.562	877	58	6	1	868	149242	150111	0	1195	100	868
AFUBlnc_744.35	GCF_000002655.1 NC_007194.1 Aspergillus fumigatus Af293 chromosome 1, whole genome shotgun sequence	100	2397	0	0	1	2397	2767748	2765352	0	4427	100	2397
AFUBlnc_744.35	GCA_019176365.1 JAGXKD010000014.1 Aspergillus sp. GbtcF1 F1_0002, whole genome shotgun sequence	100	2397	0	0	1	2397	2097820	2100216	0	4427	100	2397
AFUBlnc_676.1	GCF_000002655.1 NC_007194.1 Aspergillus fumigatus Af293 chromosome 1, whole genome shotgun sequence	99.912	1135	1	0	1	1135	2960980	2959846	0	2091	100	1135
AFUBlnc_676.1	GCA_019176365.1 JAGXKD010000014.1 Aspergillus sp. GbtcF1 F1_0002, whole genome shotgun sequence	99.824	1135	2	0	1	1135	1916354	1917488	0	2085	100	1135
AFUBlnc_680.A	GCA_019176365.1 JAGXKD010000014.1 Aspergillus sp. GbtcF1 F1_0002, whole genome shotgun sequence	100	892	0	0	1	892	1909914	1910805	0	1648	100	892
AFUBlnc_680.A	GCF_000002655.1 NC_007194.1 Aspergillus fumigatus Af293 chromosome 1, whole genome shotgun sequence	99.888	892	1	0	1	892	2967421	2966530	0	1642	100	892
AFUBlnc_1060.28	GCF_000002655.1 NC_007194.1 Aspergillus fumigatus Af293 chromosome 1, whole genome shotgun sequence	99.845	5175	3	3	1	5172	3149607	3144435	0	9507	100	5172
AFUBlnc_1060.28	GCA_019176365.1 JAGXKD010000014.1 Aspergillus sp. GbtcF1 F1_0002, whole genome shotgun sequence	99.537	5184	4	7	1	5172	1727735	1732910	0	9422	100	5172
AFUBlnc_1062.A	GCA_019176365.1 JAGXKD010000014.1 Aspergillus sp. GbtcF1 F1_0002, whole genome shotgun sequence	100	1861	0	0	1	1861	1732867	1731007	0	3437	100	1861
AFUBlnc_1062.A	GCF_000002655.1 NC_007194.1 Aspergillus fumigatus Af293 chromosome 1, whole genome shotgun sequence	99.893	1861	2	0	1	1861	3144478	3146338	0	3426	100	1861
AFUBlnc_1062.A	GCA_014250555.1 JAAKEQ010000001.1 Aspergillus oerlinghausenensis strain CBS 139183 NODE_1_length_1834610_cov_165.252116, whole genome shotgun sequence	91.685	1864	136	15	8	1861	1610084	1608230	0	2566	99	1861
AFUBlnc_1062.B	GCF_000002655.1 NC_007194.1 Aspergillus fumigatus Af293 chromosome 1, whole genome shotgun sequence	100	1746	0	0	1	1746	3146417	3148162	0	3225	100	1746
AFUBlnc_1062.B	GCA_019176365.1 JAGXKD010000014.1 Aspergillus sp. GbtcF1 F1_0002, whole genome shotgun sequence	99.145	1754	1	4	1	1746	1730928	1729181	0	3144	100	1746
AFUBlnc_1062.C	GCF_000002655.1 NC_007194.1 Aspergillus fumigatus Af293 chromosome 1, whole genome shotgun sequence	99.745	1177	1	2	1	1177	3148225	3149399	0	2156	100	1177
AFUBlnc_1062.C	GCA_019176365.1 JAGXKD010000014.1 Aspergillus sp. GbtcF1 F1_0002, whole genome shotgun sequence	99.576	1178	2	2	1	1177	1729118	1727943	0	2145	100	1177
AFUBlnc_1062.17	GCF_000002655.1 NC_007194.1 Aspergillus fumigatus Af293 chromosome 1, whole genome shotgun sequence	99.944	1775	1	0	1	1775	3149603	3151377	0	3273	100	1775
AFUBlnc_1062.17	GCA_019176365.1 JAGXKD010000014.1 Aspergillus sp. GbtcF1 F1_0002, whole genome shotgun sequence	99.887	1775	2	0	1	1775	1727739	1725965	0	3267	100	1775
AFUBlnc_1062.D	GCF_000002655.1 NC_007194.1 Aspergillus fumigatus Af293 chromosome 1, whole genome shotgun sequence	99.791	957	0	2	1	955	3153071	3154027	0	1755	100	955
AFUBlnc_1062.D	GCA_019176365.1 JAGXKD010000014.1 Aspergillus sp. GbtcF1 F1_0002, whole genome shotgun sequence	99.791	955	2	0	1	955	1724271	1723317	0	1753	100	955
AFUBlnc_1069.2	GCF_000002655.1 NC_007194.1 Aspergillus fumigatus Af293 chromosome 1, whole genome shotgun sequence	100	2345	0	0	1	2345	3175554	3173210	0	4331	100	2345
AFUBlnc_1069.2	GCA_019176365.1 JAGXKD010000014.1 Aspergillus sp. GbtcF1 F1_0002, whole genome shotgun sequence	99.957	2345	1	0	1	2345	1701787	1704131	0	4325	100	2345
AFUBlnc_1346.A	GCF_000002655.1 NC_007194.1 Aspergillus fumigatus Af293 chromosome 1, whole genome shotgun sequence	99.952	2068	1	0	1	2068	3315217	3317284	0	3814	100	2068
AFUBlnc_1346.A	GCA_019176365.1 JAGXKD010000014.1 Aspergillus sp. GbtcF1 F1_0002, whole genome shotgun sequence	99.807	2068	4	0	1	2068	1561895	1559828	0	3797	100	2068
AFUBlnc_1364.3	GCF_000002655.1 NC_007194.1 Aspergillus fumigatus Af293 chromosome 1, whole genome shotgun sequence	100	963	0	0	1	963	3425501	3426463	0	1779	100	963
AFUBlnc_1364.3	GCA_019176365.1 JAGXKD010000014.1 Aspergillus sp. GbtcF1 F1_0002, whole genome shotgun sequence	100	963	0	0	1	963	1451631	1450669	0	1779	100	963
AFUBlnc_1367.7	GCF_000002655.1 NC_007194.1 Aspergillus fumigatus Af293 chromosome 1, whole genome shotgun sequence	100	1689	0	0	1	1689	3445126	3446814	0	3120	100	1689
AFUBlnc_1367.7	GCA_019176365.1 JAGXKD010000014.1 Aspergillus sp. GbtcF1 F1_0002, whole genome shotgun sequence	99.941	1689	1	0	1	1689	1432004	1430316	0	3114	100	1689
AFUBlnc_1367.7	GCF_000149645.2 NW_001509770.1 Aspergillus fischeri NRRL 181 1099437636249 genomic scaffold, whole genome shotgun sequence	93.135	1617	101	7	78	1689	1508736	1507125	0	2362	95	1689
AFUBlnc_1373.14	GCF_000002655.1 NC_007194.1 Aspergillus fumigatus Af293 chromosome 1, whole genome shotgun sequence	100	754	0	0	1	754	3496435	3497188	0	1393	100	754
AFUBlnc_1373.14	GCA_019176365.1 JAGXKD010000014.1 Aspergillus sp. GbtcF1 F1_0002, whole genome shotgun sequence	99.867	754	1	0	1	754	1380676	1379923	0	1387	100	754
AFUBlnc_1379.A	GCF_000002655.1 NC_007194.1 Aspergillus fumigatus Af293 chromosome 1, whole genome shotgun sequence	100	781	0	0	1	781	3521872	3522652	0	1443	100	781
AFUBlnc_1379.A	GCA_019176365.1 JAGXKD010000014.1 Aspergillus sp. GbtcF1 F1_0002, whole genome shotgun sequence	100	781	0	0	1	781	1355243	1354463	0	1443	100	781
AFUBlnc_1379.A	GCA_014250555.1 JAAKEQ010000001.1 Aspergillus oerlinghausenensis strain CBS 139183 NODE_1_length_1834610_cov_165.252116, whole genome shotgun sequence	90.561	784	61	10	1	781	1223073	1222300	0	1026	100	781
AFUBlnc_1379.41	GCF_000002655.1 NC_007194.1 Aspergillus fumigatus Af293 chromosome 1, whole genome shotgun sequence	100	1100	0	0	1	1100	3524031	3525130	0	2032	100	1100
AFUBlnc_1379.41	GCA_019176365.1 JAGXKD010000014.1 Aspergillus sp. GbtcF1 F1_0002, whole genome shotgun sequence	100	1100	0	0	1	1100	1353084	1351985	0	2032	100	1100
AFUBlnc_1379.41	GCA_014250555.1 JAAKEQ010000001.1 Aspergillus oerlinghausenensis strain CBS 139183 NODE_1_length_1834610_cov_165.252116, whole genome shotgun sequence	92.141	1107	47	10	1	1100	1220896	1219823	0	1526	100	1100
AFUBlnc_1389.A	GCA_019176365.1 JAGXKD010000014.1 Aspergillus sp. GbtcF1 F1_0002, whole genome shotgun sequence	99.91	2229	2	0	1	2229	1280815	1278587	0	4106	100	2229
AFUBlnc_1389.A	GCF_000002655.1 NC_007194.1 Aspergillus fumigatus Af293 chromosome 1, whole genome shotgun sequence	99.641	2231	4	3	1	2229	3596294	3598522	0	4072	100	2229
AFUBlnc_805.9	GCF_000002655.1 NC_007194.1 Aspergillus fumigatus Af293 chromosome 1, whole genome shotgun sequence	100	1890	0	0	1	1890	3761865	3763754	0	3491	100	1890
AFUBlnc_805.9	GCA_019176365.1 JAGXKD010000014.1 Aspergillus sp. GbtcF1 F1_0002, whole genome shotgun sequence	100	1890	0	0	1	1890	1115227	1113338	0	3491	100	1890
AFUBlnc_784.A	GCF_000002655.1 NC_007194.1 Aspergillus fumigatus Af293 chromosome 1, whole genome shotgun sequence	99.832	1191	2	0	1	1191	3767340	3768530	0	2189	100	1191
AFUBlnc_784.A	GCA_019176365.1 JAGXKD010000014.1 Aspergillus sp. GbtcF1 F1_0002, whole genome shotgun sequence	98.593	1208	0	1	1	1191	1109752	1108545	0	2121	100	1191
AFUBlnc_785.25	GCF_000002655.1 NC_007194.1 Aspergillus fumigatus Af293 chromosome 1, whole genome shotgun sequence	100	664	0	0	1	664	3787897	3788560	0	1227	100	664
AFUBlnc_785.25	GCA_019176365.1 JAGXKD010000014.1 Aspergillus sp. GbtcF1 F1_0002, whole genome shotgun sequence	100	664	0	0	1	664	1089164	1088501	0	1227	100	664
AFUBlnc_785.25	GCA_014250555.1 JAAKEQ010000001.1 Aspergillus oerlinghausenensis strain CBS 139183 NODE_1_length_1834610_cov_165.252116, whole genome shotgun sequence	91.163	679	44	8	1	664	957237	956560	0	907	100	664
AFUBlnc_961.37	GCF_000002655.1 NC_007194.1 Aspergillus fumigatus Af293 chromosome 1, whole genome shotgun sequence	98.904	730	1	1	1	730	3872171	3872893	0	1297	100	730
AFUBlnc_961.37	GCA_019176365.1 JAGXKD010000014.1 Aspergillus sp. GbtcF1 F1_0002, whole genome shotgun sequence	98.63	730	0	1	1	730	1004846	1004127	0	1284	100	730
AFUBlnc_972.A	GCF_000002655.1 NC_007194.1 Aspergillus fumigatus Af293 chromosome 1, whole genome shotgun sequence	100	2449	0	0	1	2449	3913967	3911519	0	4523	100	2449
AFUBlnc_972.A	GCA_019176365.1 JAGXKD010000014.1 Aspergillus sp. GbtcF1 F1_0002, whole genome shotgun sequence	100	2449	0	0	1	2449	963083	965531	0	4523	100	2449
AFUBlnc_974.1	GCF_000002655.1 NC_007194.1 Aspergillus fumigatus Af293 chromosome 1, whole genome shotgun sequence	100	347	0	0	1	347	3914279	3914625	0	641	100	347
AFUBlnc_974.1	GCA_019176365.1 JAGXKD010000014.1 Aspergillus sp. GbtcF1 F1_0002, whole genome shotgun sequence	100	347	0	0	1	347	960687	960341	0	641	100	347
AFUBlnc_906.1	GCA_019176365.1 JAGXKD010000014.1 Aspergillus sp. GbtcF1 F1_0002, whole genome shotgun sequence	100	840	0	0	1	840	794978	795817	0	1552	100	840
AFUBlnc_906.1	GCF_000002655.1 NC_007194.1 Aspergillus fumigatus Af293 chromosome 1, whole genome shotgun sequence	99.881	840	1	0	1	840	4080033	4079194	0	1546	100	840
AFUBlnc_906.1	GCA_014250555.1 JAAKEQ010000001.1 Aspergillus oerlinghausenensis strain CBS 139183 NODE_1_length_1834610_cov_165.252116, whole genome shotgun sequence	92.601	838	50	4	3	840	670972	671797	0	1194	99	840
AFUBlnc_906.1	GCF_000149645.2 NW_001509770.1 Aspergillus fischeri NRRL 181 1099437636249 genomic scaffold, whole genome shotgun sequence	92.262	840	52	5	3	840	851300	852128	0	1179	99	840
AFUBlnc_951.A	GCF_000002655.1 NC_007194.1 Aspergillus fumigatus Af293 chromosome 1, whole genome shotgun sequence	100	505	0	0	1	505	4100602	4100098	0	933	100	505
AFUBlnc_951.A	GCA_019176365.1 JAGXKD010000014.1 Aspergillus sp. GbtcF1 F1_0002, whole genome shotgun sequence	99.406	505	1	1	1	505	774393	774895	0	915	100	505
AFUBlnc_951.A	GCA_014250555.1 JAAKEQ010000001.1 Aspergillus oerlinghausenensis strain CBS 139183 NODE_1_length_1834610_cov_165.252116, whole genome shotgun sequence	93.267	505	22	4	1	505	650812	651304	0	734	100	505
AFUBlnc_951.A	GCF_000149645.2 NW_001509770.1 Aspergillus fischeri NRRL 181 1099437636249 genomic scaffold, whole genome shotgun sequence	92.408	461	26	7	46	505	831362	831814	0	649	91	505
AFUBlnc_951.A	GCA_012656285.1 JAAAPX010000034.1 Aspergillus fumigatiaffinis strain CNM-CM6805 NODE_34_length_226396_cov_37.037692_pilon, whole genome shotgun sequence	91.54	461	26	5	46	505	13730	14178	4.4e-176	623	91	505
AFUBlnc_951.A	GCF_002847465.1 NW_020194277.1 Aspergillus novofumigatus IBT 16806 chromosome Unknown P174scaffold_4, whole genome shotgun sequence	91.068	459	28	5	48	505	910922	911368	1.23e-171	608	91	505
AFUBlnc_951.A	GCF_010724455.1 NW_022983907.1 Aspergillus lentulus IFM 58399 DNA, scaffold_40, whole genome shotgun sequence	90.87	460	30	4	46	505	242080	242527	4.43e-171	606	91	505
AFUBlnc_1009.1	GCF_000002655.1 NC_007194.1 Aspergillus fumigatus Af293 chromosome 1, whole genome shotgun sequence	100	1729	0	0	1	1729	4187321	4185593	0	3193	100	1729
AFUBlnc_1009.1	GCA_019176365.1 JAGXKD010000014.1 Aspergillus sp. GbtcF1 F1_0002, whole genome shotgun sequence	100	1729	0	0	1	1729	685671	687399	0	3193	100	1729
AFUBlnc_1011.A	GCF_000002655.1 NC_007194.1 Aspergillus fumigatus Af293 chromosome 1, whole genome shotgun sequence	100	2396	0	0	1	2396	4188623	4191018	0	4425	100	2396
AFUBlnc_1011.A	GCA_019176365.1 JAGXKD010000014.1 Aspergillus sp. GbtcF1 F1_0002, whole genome shotgun sequence	100	2396	0	0	1	2396	684369	681974	0	4425	100	2396
AFUBlnc_1011.A	GCA_014250555.1 JAAKEQ010000001.1 Aspergillus oerlinghausenensis strain CBS 139183 NODE_1_length_1834610_cov_165.252116, whole genome shotgun sequence	90.987	2452	144	36	3	2396	558091	555659	0	3232	99	2396
AFUBlnc_1002.2	GCF_000002655.1 NC_007194.1 Aspergillus fumigatus Af293 chromosome 1, whole genome shotgun sequence	99.923	2596	2	0	1	2596	4308092	4305497	0	4783	100	2596
AFUBlnc_1002.2	GCA_019176365.1 JAGXKD010000014.1 Aspergillus sp. GbtcF1 F1_0002, whole genome shotgun sequence	99.884	2596	3	0	1	2596	566878	569473	0	4778	100	2596
AFUBlnc_1001.A	GCA_019176365.1 JAGXKD010000014.1 Aspergillus sp. GbtcF1 F1_0002, whole genome shotgun sequence	99.883	3420	3	1	1	3420	568298	564880	0	6292	100	3420
AFUBlnc_1001.A	GCF_000002655.1 NC_007194.1 Aspergillus fumigatus Af293 chromosome 1, whole genome shotgun sequence	99.854	3420	3	1	1	3420	4306672	4310089	0	6287	100	3420
AFUBlnc_1002.A	GCA_019176365.1 JAGXKD010000014.1 Aspergillus sp. GbtcF1 F1_0002, whole genome shotgun sequence	99.912	1137	0	1	1	1137	565275	566410	0	2093	100	1137
AFUBlnc_1002.A	GCF_000002655.1 NC_007194.1 Aspergillus fumigatus Af293 chromosome 1, whole genome shotgun sequence	99.824	1137	0	1	1	1137	4309694	4308560	0	2087	100	1137
AFUBlnc_1002.B	GCF_000002655.1 NC_007194.1 Aspergillus fumigatus Af293 chromosome 1, whole genome shotgun sequence	99.838	1237	2	0	1	1237	4311346	4310110	0	2274	100	1237
AFUBlnc_1002.B	GCA_019176365.1 JAGXKD010000014.1 Aspergillus sp. GbtcF1 F1_0002, whole genome shotgun sequence	99.677	1237	4	0	1	1237	563623	564859	0	2263	100	1237
AFUBlnc_1001.14	GCF_000002655.1 NC_007194.1 Aspergillus fumigatus Af293 chromosome 1, whole genome shotgun sequence	99.822	1126	2	0	1	1126	4310172	4311297	0	2069	100	1126
AFUBlnc_1001.14	GCA_019176365.1 JAGXKD010000014.1 Aspergillus sp. GbtcF1 F1_0002, whole genome shotgun sequence	99.734	1126	3	0	1	1126	564797	563672	0	2063	100	1126
AFUBlnc_1031.A	GCF_000002655.1 NC_007194.1 Aspergillus fumigatus Af293 chromosome 1, whole genome shotgun sequence	100	1503	0	0	1	1503	4327851	4326349	0	2776	100	1503
AFUBlnc_1031.A	GCA_019176365.1 JAGXKD010000014.1 Aspergillus sp. GbtcF1 F1_0002, whole genome shotgun sequence	99.867	1503	2	0	1	1503	547099	548601	0	2765	100	1503
AFUBlnc_1039.3	GCA_019176365.1 JAGXKD010000014.1 Aspergillus sp. GbtcF1 F1_0002, whole genome shotgun sequence	99.739	5369	5	2	1	5366	527965	533327	0	9828	100	5366
AFUBlnc_1218.B	GCF_000002655.1 NC_007194.1 Aspergillus fumigatus Af293 chromosome 1, whole genome shotgun sequence	99.925	2680	2	0	1	2680	4499707	4502386	0	4939	100	2680
AFUBlnc_1218.B	GCA_019176365.1 JAGXKD010000014.1 Aspergillus sp. GbtcF1 F1_0002, whole genome shotgun sequence	99.217	2681	18	3	1	2680	430527	427849	0	4831	100	2680
AFUBlnc_1218.C	GCF_000002655.1 NC_007194.1 Aspergillus fumigatus Af293 chromosome 1, whole genome shotgun sequence	100	580	0	0	1	580	4502684	4503263	0	1072	100	580
AFUBlnc_1218.C	GCA_019176365.1 JAGXKD010000014.1 Aspergillus sp. GbtcF1 F1_0002, whole genome shotgun sequence	99.483	580	3	0	1	580	427551	426972	0	1055	100	580
AFUBlnc_1218.C	GCA_014250555.1 JAAKEQ010000001.1 Aspergillus oerlinghausenensis strain CBS 139183 NODE_1_length_1834610_cov_165.252116, whole genome shotgun sequence	93.115	581	36	4	1	580	284110	283533	0	848	100	580
AFUBlnc_1223.A	GCF_000002655.1 NC_007194.1 Aspergillus fumigatus Af293 chromosome 1, whole genome shotgun sequence	100	582	0	0	1	582	4511482	4512063	0	1075	100	582
AFUBlnc_1223.A	GCA_019176365.1 JAGXKD010000014.1 Aspergillus sp. GbtcF1 F1_0002, whole genome shotgun sequence	99.313	582	4	0	1	582	420750	420169	0	1053	100	582
AFUBlnc_1223.A	GCA_014250555.1 JAAKEQ010000001.1 Aspergillus oerlinghausenensis strain CBS 139183 NODE_1_length_1834610_cov_165.252116, whole genome shotgun sequence	92.504	587	27	5	4	582	277235	276658	0	824	99	582
AFUBlnc_1223.A	GCF_000149645.2 NW_001509770.1 Aspergillus fischeri NRRL 181 1099437636249 genomic scaffold, whole genome shotgun sequence	91.897	580	35	8	4	582	423313	422745	0	800	99	582
AFUBlnc_1047.3	GCF_000002655.1 NC_007194.1 Aspergillus fumigatus Af293 chromosome 1, whole genome shotgun sequence	100	4458	0	0	1	4458	4534800	4530343	0	8233	100	4458
AFUBlnc_1047.3	GCA_019176365.1 JAGXKD010000014.1 Aspergillus sp. GbtcF1 F1_0002, whole genome shotgun sequence	99.865	4459	5	1	1	4458	397438	401896	0	8200	100	4458
AFUBlnc_1047.3	GCA_014250555.1 JAAKEQ010000001.1 Aspergillus oerlinghausenensis strain CBS 139183 NODE_1_length_1834610_cov_165.252116, whole genome shotgun sequence	91.2	4182	299	44	3	4156	253936	258076	0	5620	93	4458
AFUBlnc_1049.A	GCF_000002655.1 NC_007194.1 Aspergillus fumigatus Af293 chromosome 1, whole genome shotgun sequence	100	1115	0	0	1	1115	4532067	4533181	0	2060	100	1115
AFUBlnc_1049.A	GCA_019176365.1 JAGXKD010000014.1 Aspergillus sp. GbtcF1 F1_0002, whole genome shotgun sequence	99.731	1115	3	0	1	1115	400172	399058	0	2043	100	1115
AFUBlnc_1049.A	GCA_014250555.1 JAAKEQ010000001.1 Aspergillus oerlinghausenensis strain CBS 139183 NODE_1_length_1834610_cov_165.252116, whole genome shotgun sequence	91.503	1118	83	9	1	1115	256661	255553	0	1528	100	1115
AFUBlnc_1051.1	GCF_000002655.1 NC_007194.1 Aspergillus fumigatus Af293 chromosome 1, whole genome shotgun sequence	100	2264	0	0	1	2264	4542618	4540355	0	4181	100	2264
AFUBlnc_1051.1	GCA_019176365.1 JAGXKD010000014.1 Aspergillus sp. GbtcF1 F1_0002, whole genome shotgun sequence	99.956	2264	1	0	1	2264	389619	391882	0	4176	100	2264
AFUBlnc_1090.A	GCF_000002655.1 NC_007194.1 Aspergillus fumigatus Af293 chromosome 1, whole genome shotgun sequence	100	1303	0	0	1	1303	4579131	4580433	0	2407	100	1303
AFUBlnc_1090.A	GCA_019176365.1 JAGXKD010000014.1 Aspergillus sp. GbtcF1 F1_0002, whole genome shotgun sequence	100	1303	0	0	1	1303	353106	351804	0	2407	100	1303
AFUBlnc_1091.5	GCF_000002655.1 NC_007194.1 Aspergillus fumigatus Af293 chromosome 1, whole genome shotgun sequence	100	1215	0	0	1	1215	4589590	4588376	0	2244	100	1215
AFUBlnc_1091.5	GCA_019176365.1 JAGXKD010000014.1 Aspergillus sp. GbtcF1 F1_0002, whole genome shotgun sequence	99.835	1215	2	0	1	1215	342647	343861	0	2233	100	1215
AFUBlnc_1100.A	GCF_000002655.1 NC_007194.1 Aspergillus fumigatus Af293 chromosome 1, whole genome shotgun sequence	99.852	2697	4	0	1	2697	4610820	4613516	0	4959	100	2697
AFUBlnc_1100.A	GCA_019176365.1 JAGXKD010000014.1 Aspergillus sp. GbtcF1 F1_0002, whole genome shotgun sequence	99.852	2697	4	0	1	2697	321425	318729	0	4959	100	2697
AFUBlnc_1025.1	GCF_000002655.1 NC_007194.1 Aspergillus fumigatus Af293 chromosome 1, whole genome shotgun sequence	99.848	658	1	0	1	658	4614996	4614339	0	1210	100	658
AFUBlnc_1025.1	GCA_019176365.1 JAGXKD010000014.1 Aspergillus sp. GbtcF1 F1_0002, whole genome shotgun sequence	99.848	658	0	1	1	658	317170	317826	0	1208	100	658
AFUBlnc_1165.18	GCF_000002655.1 NC_007194.1 Aspergillus fumigatus Af293 chromosome 1, whole genome shotgun sequence	99.972	3573	1	0	1	3573	4660455	4656883	0	6593	100	3573
AFUBlnc_1165.18	GCA_019176365.1 JAGXKD010000014.1 Aspergillus sp. GbtcF1 F1_0002, whole genome shotgun sequence	99.944	3573	2	0	1	3573	271770	275342	0	6588	100	3573
AFUBlnc_1167.25	GCF_000002655.1 NC_007194.1 Aspergillus fumigatus Af293 chromosome 1, whole genome shotgun sequence	100	904	0	0	1	904	4659099	4660002	0	1670	100	904
AFUBlnc_1167.25	GCA_019176365.1 JAGXKD010000014.1 Aspergillus sp. GbtcF1 F1_0002, whole genome shotgun sequence	99.889	904	1	0	1	904	273126	272223	0	1664	100	904
AFUBlnc_1167.25	GCA_014250555.1 JAAKEQ010000001.1 Aspergillus oerlinghausenensis strain CBS 139183 NODE_1_length_1834610_cov_165.252116, whole genome shotgun sequence	90.046	864	60	12	4	845	119194	118335	0	1096	93	904
AFUBlnc_1168.A	GCA_019176365.1 JAGXKD010000014.1 Aspergillus sp. GbtcF1 F1_0002, whole genome shotgun sequence	100	552	0	0	1	552	263875	264426	0	1020	100	552
AFUBlnc_1168.A	GCF_000002655.1 NC_007194.1 Aspergillus fumigatus Af293 chromosome 1, whole genome shotgun sequence	99.819	552	1	0	1	552	4668353	4667802	0	1014	100	552
AFUBlnc_1179.2	GCF_000002655.1 NC_007194.1 Aspergillus fumigatus Af293 chromosome 1, whole genome shotgun sequence	100	792	0	0	1	792	4766705	4767496	0	1463	100	792
AFUBlnc_1179.2	GCA_019176365.1 JAGXKD010000014.1 Aspergillus sp. GbtcF1 F1_0002, whole genome shotgun sequence	99.874	792	1	0	1	792	165527	164736	0	1458	100	792
AFUBlnc_1154.4	GCA_019176365.1 JAGXKD010000014.1 Aspergillus sp. GbtcF1 F1_0002, whole genome shotgun sequence	99.929	1415	1	0	1	1415	153426	154840	0	2608	100	1415
AFUBlnc_1154.4	GCF_000002655.1 NC_007194.1 Aspergillus fumigatus Af293 chromosome 1, whole genome shotgun sequence	99.788	1415	3	0	1	1415	4778807	4777393	0	2597	100	1415
AFUBlnc_1248.3	GCF_000002655.1 NC_007195.1 Aspergillus fumigatus Af293 chromosome 2, whole genome shotgun sequence	99.932	1471	1	0	1	1471	98417	99887	0	2712	100	1471
AFUBlnc_1248.3	GCA_019176365.1 JAGXKD010000014.1 Aspergillus sp. GbtcF1 F1_0002, whole genome shotgun sequence	99.932	1471	1	0	1	1471	4942701	4941231	0	2712	100	1471
AFUBlnc_1460.A	GCA_019176365.1 JAGXKD010000014.1 Aspergillus sp. GbtcF1 F1_0002, whole genome shotgun sequence	99.889	904	1	0	1	904	4798378	4797475	0	1664	100	904
AFUBlnc_1460.A	GCF_000002655.1 NC_007195.1 Aspergillus fumigatus Af293 chromosome 2, whole genome shotgun sequence	99.779	904	2	0	1	904	241801	242704	0	1659	100	904
AFUBlnc_1465.1	GCF_000002655.1 NC_007195.1 Aspergillus fumigatus Af293 chromosome 2, whole genome shotgun sequence	100	542	0	0	1	542	255976	256517	0	1002	100	542
AFUBlnc_1465.1	GCA_019176365.1 JAGXKD010000014.1 Aspergillus sp. GbtcF1 F1_0002, whole genome shotgun sequence	99.815	542	1	0	1	542	4784213	4783672	0	996	100	542
AFUBlnc_1464.34	GCF_000002655.1 NC_007195.1 Aspergillus fumigatus Af293 chromosome 2, whole genome shotgun sequence	99.824	2848	5	0	1	2848	272172	269325	0	5232	100	2848
AFUBlnc_1464.34	GCA_019176365.1 JAGXKD010000014.1 Aspergillus sp. GbtcF1 F1_0002, whole genome shotgun sequence	99.403	2848	5	1	1	2848	4768029	4770864	0	5155	100	2848
AFUBlnc_1296.6	GCF_000002655.1 NC_007195.1 Aspergillus fumigatus Af293 chromosome 2, whole genome shotgun sequence	100	903	0	0	1	903	392859	391957	0	1668	100	903
AFUBlnc_1296.6	GCA_019176365.1 JAGXKD010000014.1 Aspergillus sp. GbtcF1 F1_0002, whole genome shotgun sequence	99.889	903	1	0	1	903	4645421	4646323	0	1663	100	903
AFUBlnc_1422.19	GCF_000002655.1 NC_007195.1 Aspergillus fumigatus Af293 chromosome 2, whole genome shotgun sequence	99.97	3295	1	0	1	3295	445768	442474	0	6080	100	3295
AFUBlnc_1422.19	GCA_019176365.1 JAGXKD010000014.1 Aspergillus sp. GbtcF1 F1_0002, whole genome shotgun sequence	99.97	3296	0	1	1	3295	4592533	4595828	0	6080	100	3295
AFUBlnc_1432.1	GCA_019176365.1 JAGXKD010000014.1 Aspergillus sp. GbtcF1 F1_0002, whole genome shotgun sequence	100	1285	0	0	1	1285	4523094	4524378	0	2374	100	1285
AFUBlnc_1432.1	GCF_000002655.1 NC_007195.1 Aspergillus fumigatus Af293 chromosome 2, whole genome shotgun sequence	99.3	1286	3	4	1	1285	515177	513897	0	2320	100	1285
AFUBlnc_1432.1	GCA_014250555.1 JAAKEQ010000009.1 Aspergillus oerlinghausenensis strain CBS 139183 NODE_9_length_756088_cov_164.285374, whole genome shotgun sequence	92.249	1303	56	27	1	1285	649356	650631	0	1805	100	1285
AFUBlnc_1432.1	GCF_000149645.2 NW_001509772.1 Aspergillus fischeri NRRL 181 1099437636247 genomic scaffold, whole genome shotgun sequence	91.048	1240	64	28	62	1285	556191	554983	0	1631	95	1285
AFUBlnc_1321.24	GCF_000002655.1 NC_007195.1 Aspergillus fumigatus Af293 chromosome 2, whole genome shotgun sequence	99.911	2247	2	0	1	2247	571871	569625	0	4139	100	2247
AFUBlnc_1321.24	GCA_019176365.1 JAGXKD010000014.1 Aspergillus sp. GbtcF1 F1_0002, whole genome shotgun sequence	99.777	2247	5	0	1	2247	4466416	4468662	0	4122	100	2247
AFUBlnc_1515.B	GCF_000002655.1 NC_007195.1 Aspergillus fumigatus Af293 chromosome 2, whole genome shotgun sequence	99.677	619	2	0	1	619	642916	643534	0	1133	100	619
AFUBlnc_1515.B	GCA_019176365.1 JAGXKD010000014.1 Aspergillus sp. GbtcF1 F1_0002, whole genome shotgun sequence	99.677	619	2	0	1	619	4395403	4394785	0	1133	100	619
AFUBlnc_1515.31	GCF_000002655.1 NC_007195.1 Aspergillus fumigatus Af293 chromosome 2, whole genome shotgun sequence	99.858	705	1	0	1	705	643762	644466	0	1297	100	705
AFUBlnc_1515.31	GCA_019176365.1 JAGXKD010000014.1 Aspergillus sp. GbtcF1 F1_0002, whole genome shotgun sequence	99.858	705	1	0	1	705	4394557	4393853	0	1297	100	705
AFUBlnc_1515.31	GCA_014250555.1 JAAKEQ010000009.1 Aspergillus oerlinghausenensis strain CBS 139183 NODE_9_length_756088_cov_164.285374, whole genome shotgun sequence	91.501	706	50	5	3	705	695211	695909	0	963	99	705
AFUBlnc_1529.B	GCF_000002655.1 NC_007195.1 Aspergillus fumigatus Af293 chromosome 2, whole genome shotgun sequence	98.747	1357	1	1	1	1357	711535	712875	0	2398	100	1357
AFUBlnc_1529.B	GCA_019176365.1 JAGXKD010000014.1 Aspergillus sp. GbtcF1 F1_0002, whole genome shotgun sequence	98.6	1357	0	1	1	1357	4326743	4325406	0	2383	100	1357
AFUBlnc_1530.1	GCF_000002655.1 NC_007195.1 Aspergillus fumigatus Af293 chromosome 2, whole genome shotgun sequence	100	1617	0	0	1	1617	713474	711858	0	2987	100	1617
AFUBlnc_1530.1	GCA_019176365.1 JAGXKD010000014.1 Aspergillus sp. GbtcF1 F1_0002, whole genome shotgun sequence	100	1617	0	0	1	1617	4324807	4326423	0	2987	100	1617
AFUBlnc_1530.1	GCA_014250555.1 JAAKEQ010000010.1 Aspergillus oerlinghausenensis strain CBS 139183 NODE_10_length_737014_cov_165.700109, whole genome shotgun sequence	91.11	1586	108	21	51	1617	22963	21392	0	2117	97	1617
AFUBlnc_1529.A	GCA_019176365.1 JAGXKD010000014.1 Aspergillus sp. GbtcF1 F1_0002, whole genome shotgun sequence	99.901	3027	3	0	1	3027	4325393	4322367	0	5574	100	3027
AFUBlnc_1529.A	GCF_000002655.1 NC_007195.1 Aspergillus fumigatus Af293 chromosome 2, whole genome shotgun sequence	99.703	3027	2	1	1	3027	712888	715907	0	5533	100	3027
AFUBlnc_1541.5	GCA_019176365.1 JAGXKD010000014.1 Aspergillus sp. GbtcF1 F1_0002, whole genome shotgun sequence	99.849	1322	0	1	1	1322	4274766	4273447	0	2429	100	1322
AFUBlnc_1541.5	GCF_000002655.1 NC_007195.1 Aspergillus fumigatus Af293 chromosome 2, whole genome shotgun sequence	99.244	1322	6	2	1	1322	763498	764815	0	2383	100	1322
AFUBlnc_1546.7	GCF_000002655.1 NC_007195.1 Aspergillus fumigatus Af293 chromosome 2, whole genome shotgun sequence	100	2551	0	0	1	2551	791449	788899	0	4711	100	2551
AFUBlnc_1546.7	GCA_019176365.1 JAGXKD010000014.1 Aspergillus sp. GbtcF1 F1_0002, whole genome shotgun sequence	99.961	2551	1	0	1	2551	4246778	4249328	0	4706	100	2551
AFUBlnc_1547.B	GCF_000002655.1 NC_007195.1 Aspergillus fumigatus Af293 chromosome 2, whole genome shotgun sequence	100	584	0	0	1	584	804838	805421	0	1079	100	584
AFUBlnc_1547.B	GCA_019176365.1 JAGXKD010000014.1 Aspergillus sp. GbtcF1 F1_0002, whole genome shotgun sequence	100	584	0	0	1	584	4233390	4232807	0	1079	100	584
AFUBlnc_1549.A	GCF_000002655.1 NC_007195.1 Aspergillus fumigatus Af293 chromosome 2, whole genome shotgun sequence	100	1185	0	0	1	1185	818806	819990	0	2189	100	1185
AFUBlnc_1549.A	GCA_019176365.1 JAGXKD010000014.1 Aspergillus sp. GbtcF1 F1_0002, whole genome shotgun sequence	100	1185	0	0	1	1185	4219423	4218239	0	2189	100	1185
AFUBlnc_1448.25	GCF_000002655.1 NC_007195.1 Aspergillus fumigatus Af293 chromosome 2, whole genome shotgun sequence	100	1410	0	0	1	1410	859070	857661	0	2604	100	1410
AFUBlnc_1448.25	GCA_019176365.1 JAGXKD010000014.1 Aspergillus sp. GbtcF1 F1_0002, whole genome shotgun sequence	99.858	1410	2	0	1	1410	4179120	4180529	0	2593	100	1410
AFUBlnc_1449.A	GCF_000002655.1 NC_007195.1 Aspergillus fumigatus Af293 chromosome 2, whole genome shotgun sequence	99.798	494	0	1	1	494	869389	869881	0	905	100	494
AFUBlnc_1449.A	GCA_019176365.1 JAGXKD010000014.1 Aspergillus sp. GbtcF1 F1_0002, whole genome shotgun sequence	99.597	496	0	1	1	494	4168797	4168302	0	904	100	494
AFUBlnc_1409.A	GCA_019176365.1 JAGXKD010000014.1 Aspergillus sp. GbtcF1 F1_0002, whole genome shotgun sequence	99.704	1350	2	1	1	1348	4116834	4118183	0	2470	100	1348
AFUBlnc_1409.A	GCF_000002655.1 NC_007195.1 Aspergillus fumigatus Af293 chromosome 2, whole genome shotgun sequence	99.703	1348	2	2	1	1348	921308	919963	0	2466	100	1348
AFUBlnc_1412.A	GCF_000002655.1 NC_007195.1 Aspergillus fumigatus Af293 chromosome 2, whole genome shotgun sequence	99.878	817	1	0	1	817	928608	929424	0	1504	100	817
AFUBlnc_1412.A	GCA_019176365.1 JAGXKD010000014.1 Aspergillus sp. GbtcF1 F1_0002, whole genome shotgun sequence	99.878	817	1	0	1	817	4109528	4108712	0	1504	100	817
AFUBlnc_1394.2	GCA_019176365.1 JAGXKD010000014.1 Aspergillus sp. GbtcF1 F1_0002, whole genome shotgun sequence	99.816	1088	0	1	1	1088	4086082	4087167	0	1997	100	1088
AFUBlnc_1394.2	GCF_000002655.1 NC_007195.1 Aspergillus fumigatus Af293 chromosome 2, whole genome shotgun sequence	99.449	1089	4	2	1	1088	953803	952716	0	1977	100	1088
AFUBlnc_1573.15	GCA_019176365.1 JAGXKD010000014.1 Aspergillus sp. GbtcF1 F1_0002, whole genome shotgun sequence	99.711	692	2	0	1	692	4018575	4019266	0	1267	100	692
AFUBlnc_1573.15	GCF_000002655.1 NC_007195.1 Aspergillus fumigatus Af293 chromosome 2, whole genome shotgun sequence	99.277	692	5	0	1	692	1021268	1020577	0	1251	100	692
AFUBlnc_1455.1	GCA_019176365.1 JAGXKD010000014.1 Aspergillus sp. GbtcF1 F1_0002, whole genome shotgun sequence	99.767	857	1	1	1	856	3988166	3987310	0	1570	100	856
AFUBlnc_1455.1	GCF_000002655.1 NC_007195.1 Aspergillus fumigatus Af293 chromosome 2, whole genome shotgun sequence	99.417	857	4	1	1	856	1051651	1052507	0	1554	100	856
AFUBlnc_1455.1	GCF_000149645.2 NW_001509762.1 Aspergillus fischeri NRRL 181 1099437636264 genomic scaffold, whole genome shotgun sequence	91.299	862	40	18	5	856	2364274	2365110	0	1144	99	856
AFUBlnc_1455.14	GCA_019176365.1 JAGXKD010000014.1 Aspergillus sp. GbtcF1 F1_0002, whole genome shotgun sequence	100	1122	0	0	1	1122	3987052	3985931	0	2073	100	1122
AFUBlnc_1455.14	GCF_000002655.1 NC_007195.1 Aspergillus fumigatus Af293 chromosome 2, whole genome shotgun sequence	99.199	1124	5	3	1	1122	1052769	1053890	0	2023	100	1122
AFUBlnc_1666.B	GCA_019176365.1 JAGXKD010000011.1 Aspergillus sp. GbtcF1 F1_0001, whole genome shotgun sequence	100	819	0	0	1	819	4059248	4058430	0	1513	100	819
AFUBlnc_1666.B	GCF_000002655.1 NC_007195.1 Aspergillus fumigatus Af293 chromosome 2, whole genome shotgun sequence	99.756	819	2	0	1	819	1069840	1070658	0	1502	100	819
AFUBlnc_1666.B	GCA_014250555.1 JAAKEQ010000010.1 Aspergillus oerlinghausenensis strain CBS 139183 NODE_10_length_737014_cov_165.700109, whole genome shotgun sequence	91.856	835	50	11	1	819	376303	377135	0	1149	100	819
AFUBlnc_1666.B	GCA_012656285.1 JAAAPX010000088.1 Aspergillus fumigatiaffinis strain CNM-CM6805 NODE_88_length_135071_cov_37.100319_pilon, whole genome shotgun sequence	90.655	824	66	8	3	819	61634	62453	0	1085	99	819
AFUBlnc_1666.C	GCA_019176365.1 JAGXKD010000011.1 Aspergillus sp. GbtcF1 F1_0001, whole genome shotgun sequence	100	1043	0	0	1	1043	4058228	4057186	0	1927	100	1043
AFUBlnc_1666.C	GCF_000002655.1 NC_007195.1 Aspergillus fumigatus Af293 chromosome 2, whole genome shotgun sequence	99.295	993	7	0	1	993	1070860	1071852	0	1796	95	1043
AFUBlnc_1666.C	GCA_014250555.1 JAAKEQ010000010.1 Aspergillus oerlinghausenensis strain CBS 139183 NODE_10_length_737014_cov_165.700109, whole genome shotgun sequence	93.195	1058	53	6	1	1043	377338	378391	0	1537	100	1043
AFUBlnc_1666.C	GCA_012656285.1 JAAAPX010000088.1 Aspergillus fumigatiaffinis strain CNM-CM6805 NODE_88_length_135071_cov_37.100319_pilon, whole genome shotgun sequence	91.714	1062	62	11	1	1043	62657	63711	0	1450	100	1043
AFUBlnc_1666.C	GCF_002847465.1 NW_020194274.1 Aspergillus novofumigatus IBT 16806 chromosome Unknown P174scaffold_1, whole genome shotgun sequence	90.669	1061	75	8	1	1043	1200971	1202025	0	1389	100	1043
AFUBlnc_1666.C	GCF_000149645.2 NW_001509762.1 Aspergillus fischeri NRRL 181 1099437636264 genomic scaffold, whole genome shotgun sequence	90.179	1059	71	8	1	1043	2385172	2384131	0	1349	100	1043
AFUBlnc_1666.D	GCA_019176365.1 JAGXKD010000011.1 Aspergillus sp. GbtcF1 F1_0001, whole genome shotgun sequence	99.931	1459	1	0	1	1459	4057185	4055727	0	2689	100	1459
AFUBlnc_1666.D	GCF_000002655.1 NC_007195.1 Aspergillus fumigatus Af293 chromosome 2, whole genome shotgun sequence	99.452	1459	8	0	1	1459	1073752	1075210	0	2651	100	1459
AFUBlnc_1666.D	GCA_014250555.1 JAAKEQ010000010.1 Aspergillus oerlinghausenensis strain CBS 139183 NODE_10_length_737014_cov_165.700109, whole genome shotgun sequence	93.028	1463	95	4	1	1459	378392	379851	0	2130	100	1459
AFUBlnc_1666.D	GCF_000149645.2 NW_001509762.1 Aspergillus fischeri NRRL 181 1099437636264 genomic scaffold, whole genome shotgun sequence	90.629	1462	122	11	1	1456	2384130	2382678	0	1927	99	1459
AFUBlnc_1669.A	GCA_019176365.1 JAGXKD010000011.1 Aspergillus sp. GbtcF1 F1_0001, whole genome shotgun sequence	99.868	1515	1	1	1	1514	4041124	4039610	0	2785	100	1514
AFUBlnc_1669.A	GCF_000002655.1 NC_007195.1 Aspergillus fumigatus Af293 chromosome 2, whole genome shotgun sequence	99.472	1515	7	1	1	1514	1089766	1091280	0	2752	100	1514
AFUBlnc_1669.A	GCA_014250555.1 JAAKEQ010000010.1 Aspergillus oerlinghausenensis strain CBS 139183 NODE_10_length_737014_cov_165.700109, whole genome shotgun sequence	90.736	1522	100	21	5	1508	394691	396189	0	1991	99	1514
AFUBlnc_1675.B	GCF_000002655.1 NC_007195.1 Aspergillus fumigatus Af293 chromosome 2, whole genome shotgun sequence	99.819	1659	3	0	1	1659	1123893	1125551	0	3048	100	1659
AFUBlnc_1675.B	GCA_019176365.1 JAGXKD010000011.1 Aspergillus sp. GbtcF1 F1_0001, whole genome shotgun sequence	99.819	1659	3	0	1	1659	4007018	4005360	0	3048	100	1659
AFUBlnc_1680.A	GCA_019176365.1 JAGXKD010000011.1 Aspergillus sp. GbtcF1 F1_0001, whole genome shotgun sequence	99.948	1910	1	0	1	1910	3985206	3983297	0	3522	100	1910
AFUBlnc_1680.A	GCF_000002655.1 NC_007195.1 Aspergillus fumigatus Af293 chromosome 2, whole genome shotgun sequence	99.843	1910	3	0	1	1910	1145704	1147613	0	3511	100	1910
AFUBlnc_1680.B	GCA_019176365.1 JAGXKD010000011.1 Aspergillus sp. GbtcF1 F1_0001, whole genome shotgun sequence	99.943	3492	1	1	1	3491	3982144	3978653	0	6436	100	3491
AFUBlnc_1680.B	GCF_000002655.1 NC_007195.1 Aspergillus fumigatus Af293 chromosome 2, whole genome shotgun sequence	99.885	3491	2	1	1	3491	1148766	1152254	0	6423	100	3491
AFUBlnc_1559.A	GCF_000002655.1 NC_007195.1 Aspergillus fumigatus Af293 chromosome 2, whole genome shotgun sequence	100	2029	0	0	1	2029	1276847	1278875	0	3747	100	2029
AFUBlnc_1559.A	GCA_019176365.1 JAGXKD010000011.1 Aspergillus sp. GbtcF1 F1_0001, whole genome shotgun sequence	99.951	2026	1	0	1	2026	3854030	3852005	0	3736	99	2029
AFUBlnc_1605.24	GCF_000002655.1 NC_007195.1 Aspergillus fumigatus Af293 chromosome 2, whole genome shotgun sequence	100	624	0	0	1	624	1340319	1340942	0	1153	100	624
AFUBlnc_1605.24	GCA_019176365.1 JAGXKD010000011.1 Aspergillus sp. GbtcF1 F1_0001, whole genome shotgun sequence	100	624	0	0	1	624	3790545	3789922	0	1153	100	624
AFUBlnc_1620.A	GCA_019176365.1 JAGXKD010000011.1 Aspergillus sp. GbtcF1 F1_0001, whole genome shotgun sequence	100	2001	0	0	1	2001	3721813	3719813	0	3696	100	2001
AFUBlnc_1620.A	GCF_000002655.1 NC_007195.1 Aspergillus fumigatus Af293 chromosome 2, whole genome shotgun sequence	99.75	2001	5	0	1	2001	1410944	1412944	0	3668	100	2001
AFUBlnc_1620.A	GCF_000149645.2 NW_001509762.1 Aspergillus fischeri NRRL 181 1099437636264 genomic scaffold, whole genome shotgun sequence	94.566	2006	97	9	1	2001	2722908	2724906	0	3090	100	2001
AFUBlnc_1620.A	GCA_014250555.1 JAAKEQ010000010.1 Aspergillus oerlinghausenensis strain CBS 139183 NODE_10_length_737014_cov_165.700109, whole genome shotgun sequence	93.579	2009	107	15	1	2001	718251	720245	0	2976	100	2001
AFUBlnc_1566.A	GCF_000002655.1 NC_007195.1 Aspergillus fumigatus Af293 chromosome 2, whole genome shotgun sequence	98.857	3586	26	4	1	3579	1427017	1430594	0	6381	100	3579
AFUBlnc_1566.A	GCA_019176365.1 JAGXKD010000011.1 Aspergillus sp. GbtcF1 F1_0001, whole genome shotgun sequence	98.829	3586	27	4	1	3579	3705978	3702401	0	6375	100	3579
AFUBlnc_1583.A	GCF_000002655.1 NC_007195.1 Aspergillus fumigatus Af293 chromosome 2, whole genome shotgun sequence	100	2141	0	0	1	2141	1461910	1464050	0	3954	100	2141
AFUBlnc_1583.A	GCA_019176365.1 JAGXKD010000011.1 Aspergillus sp. GbtcF1 F1_0001, whole genome shotgun sequence	100	2141	0	0	1	2141	3671091	3668951	0	3954	100	2141
AFUBlnc_1841.45	GCF_000002655.1 NC_007195.1 Aspergillus fumigatus Af293 chromosome 2, whole genome shotgun sequence	99.885	1733	2	0	1	1733	1576666	1574934	0	3190	100	1733
AFUBlnc_1841.45	GCA_019176365.1 JAGXKD010000011.1 Aspergillus sp. GbtcF1 F1_0001, whole genome shotgun sequence	99.712	1736	2	1	1	1733	3556283	3558018	0	3175	100	1733
AFUBlnc_1842.37	GCF_000002655.1 NC_007195.1 Aspergillus fumigatus Af293 chromosome 2, whole genome shotgun sequence	99.885	866	1	0	1	866	1592793	1593658	0	1594	100	866
AFUBlnc_1842.37	GCA_019176365.1 JAGXKD010000011.1 Aspergillus sp. GbtcF1 F1_0001, whole genome shotgun sequence	99.885	866	1	0	1	866	3540131	3539266	0	1594	100	866
AFUBlnc_1844.A	GCF_000002655.1 NC_007195.1 Aspergillus fumigatus Af293 chromosome 2, whole genome shotgun sequence	99.897	1940	2	0	1	1940	1594566	1596505	0	3572	100	1940
AFUBlnc_1844.A	GCA_019176365.1 JAGXKD010000011.1 Aspergillus sp. GbtcF1 F1_0001, whole genome shotgun sequence	99.588	1941	7	1	1	1940	3538336	3536396	0	3539	100	1940
AFUBlnc_1844.A	GCA_014250555.1 JAAKEQ010000032.1 Aspergillus oerlinghausenensis strain CBS 139183 NODE_32_length_284397_cov_160.810381, whole genome shotgun sequence	90.404	1980	98	40	2	1940	97294	95366	0	2519	99	1940
AFUBlnc_1843.8	GCF_000002655.1 NC_007195.1 Aspergillus fumigatus Af293 chromosome 2, whole genome shotgun sequence	99.859	1421	2	0	1	1421	1596913	1595493	0	2614	100	1421
AFUBlnc_1843.8	GCA_019176365.1 JAGXKD010000011.1 Aspergillus sp. GbtcF1 F1_0001, whole genome shotgun sequence	99.719	1421	4	0	1	1421	3535988	3537408	0	2603	100	1421
AFUBlnc_1843.8	GCA_014250555.1 JAAKEQ010000032.1 Aspergillus oerlinghausenensis strain CBS 139183 NODE_32_length_284397_cov_160.810381, whole genome shotgun sequence	91.398	1395	76	20	47	1410	95007	96388	0	1871	96	1421
AFUBlnc_1844.C	GCA_019176365.1 JAGXKD010000011.1 Aspergillus sp. GbtcF1 F1_0001, whole genome shotgun sequence	100	1980	0	0	1	1980	3533443	3531464	0	3657	100	1980
AFUBlnc_1844.C	GCF_000002655.1 NC_007195.1 Aspergillus fumigatus Af293 chromosome 2, whole genome shotgun sequence	99.949	1980	1	0	1	1980	1599623	1601602	0	3651	100	1980
AFUBlnc_1844.C	GCA_014250555.1 JAAKEQ010000032.1 Aspergillus oerlinghausenensis strain CBS 139183 NODE_32_length_284397_cov_160.810381, whole genome shotgun sequence	91.113	2003	123	31	4	1980	92407	90434	0	2662	99	1980
AFUBlnc_1844.D	GCA_019176365.1 JAGXKD010000011.1 Aspergillus sp. GbtcF1 F1_0001, whole genome shotgun sequence	99.926	2694	2	0	1	2694	3531403	3528710	0	4964	100	2694
AFUBlnc_1844.D	GCF_000002655.1 NC_007195.1 Aspergillus fumigatus Af293 chromosome 2, whole genome shotgun sequence	99.852	2694	4	0	1	2694	1601663	1604356	0	4953	100	2694
AFUBlnc_1853.B	GCF_000002655.1 NC_007195.1 Aspergillus fumigatus Af293 chromosome 2, whole genome shotgun sequence	99.88	1669	2	0	1	1669	1639650	1641318	0	3072	100	1669
AFUBlnc_1853.B	GCA_019176365.1 JAGXKD010000011.1 Aspergillus sp. GbtcF1 F1_0001, whole genome shotgun sequence	99.88	1669	2	0	1	1669	3493402	3491734	0	3072	100	1669
AFUBlnc_1636.A	GCA_019176365.1 JAGXKD010000011.1 Aspergillus sp. GbtcF1 F1_0001, whole genome shotgun sequence	99.788	2827	2	2	1	2826	3437022	3439845	0	5184	100	2826
AFUBlnc_1636.A	GCF_000002655.1 NC_007195.1 Aspergillus fumigatus Af293 chromosome 2, whole genome shotgun sequence	99.752	2827	6	1	1	2826	1696070	1693244	0	5180	100	2826
AFUBlnc_1636.A	GCA_014250555.1 JAAKEQ010000026.1 Aspergillus oerlinghausenensis strain CBS 139183 NODE_26_length_344376_cov_166.503708, whole genome shotgun sequence	91.055	2672	176	28	3	2634	340366	343014	0	3552	93	2826
AFUBlnc_1635.A	GCF_000002655.1 NC_007195.1 Aspergillus fumigatus Af293 chromosome 2, whole genome shotgun sequence	100	707	0	0	1	707	1694564	1695270	0	1306	100	707
AFUBlnc_1635.A	GCA_019176365.1 JAGXKD010000011.1 Aspergillus sp. GbtcF1 F1_0001, whole genome shotgun sequence	100	707	0	0	1	707	3438528	3437822	0	1306	100	707
AFUBlnc_1635.A	GCA_014250555.1 JAAKEQ010000026.1 Aspergillus oerlinghausenensis strain CBS 139183 NODE_26_length_344376_cov_166.503708, whole genome shotgun sequence	92.416	712	44	5	1	707	341882	341176	0	1007	100	707
AFUBlnc_1635.A	GCA_012656285.1 JAAAPX010000006.1 Aspergillus fumigatiaffinis strain CNM-CM6805 NODE_6_length_384446_cov_37.720704_pilon, whole genome shotgun sequence	90.96	708	54	5	3	707	285918	286618	0	944	99	707
AFUBlnc_1635.A	GCF_000149645.2 NW_001509762.1 Aspergillus fischeri NRRL 181 1099437636264 genomic scaffold, whole genome shotgun sequence	90.782	716	49	6	3	707	3015230	3015939	0	941	99	707
AFUBlnc_1642.A	GCA_019176365.1 JAGXKD010000011.1 Aspergillus sp. GbtcF1 F1_0001, whole genome shotgun sequence	99.839	3098	3	1	1	3096	3403028	3399931	0	5692	100	3096
AFUBlnc_1642.A	GCF_000002655.1 NC_007195.1 Aspergillus fumigatus Af293 chromosome 2, whole genome shotgun sequence	99.645	3098	9	1	1	3096	1730052	1733149	0	5659	100	3096
AFUBlnc_1648.A	GCF_000002655.1 NC_007195.1 Aspergillus fumigatus Af293 chromosome 2, whole genome shotgun sequence	100	1005	0	0	1	1005	1747719	1748723	0	1857	100	1005
AFUBlnc_1648.A	GCA_019176365.1 JAGXKD010000011.1 Aspergillus sp. GbtcF1 F1_0001, whole genome shotgun sequence	99.901	1006	0	1	1	1005	3385360	3384355	0	1851	100	1005
AFUBlnc_1626.A	GCF_000002655.1 NC_007195.1 Aspergillus fumigatus Af293 chromosome 2, whole genome shotgun sequence	100	362	0	0	1	362	1879788	1880149	0	669	100	362
AFUBlnc_1626.A	GCA_019176365.1 JAGXKD010000011.1 Aspergillus sp. GbtcF1 F1_0001, whole genome shotgun sequence	100	362	0	0	1	362	3240870	3240509	0	669	100	362
AFUBlnc_1915.28	GCA_019176365.1 JAGXKD010000011.1 Aspergillus sp. GbtcF1 F1_0001, whole genome shotgun sequence	99.811	1586	3	0	1	1586	3160423	3158838	0	2913	100	1586
AFUBlnc_1915.28	GCF_000002655.1 NC_007195.1 Aspergillus fumigatus Af293 chromosome 2, whole genome shotgun sequence	99.748	1586	4	0	1	1586	1957593	1959178	0	2907	100	1586
AFUBlnc_1915.28	GCA_014250555.1 JAAKEQ010000022.1 Aspergillus oerlinghausenensis strain CBS 139183 NODE_22_length_439551_cov_171.916946, whole genome shotgun sequence	91.625	1612	98	21	2	1586	362218	360617	0	2194	99	1586
AFUBlnc_1917.17	GCF_000002655.1 NC_007195.1 Aspergillus fumigatus Af293 chromosome 2, whole genome shotgun sequence	99.971	3428	1	0	1	3428	1962207	1965634	0	6325	100	3428
AFUBlnc_1917.17	GCA_019176365.1 JAGXKD010000011.1 Aspergillus sp. GbtcF1 F1_0001, whole genome shotgun sequence	99.971	3428	1	0	1	3428	3155809	3152382	0	6325	100	3428
AFUBlnc_1918.8	GCA_019176365.1 JAGXKD010000011.1 Aspergillus sp. GbtcF1 F1_0001, whole genome shotgun sequence	99.929	1404	1	0	1	1404	3151023	3152426	0	2588	100	1404
AFUBlnc_1918.8	GCF_000002655.1 NC_007195.1 Aspergillus fumigatus Af293 chromosome 2, whole genome shotgun sequence	99.858	1404	2	0	1	1404	1966993	1965590	0	2582	100	1404
AFUBlnc_1918.8	GCA_014250555.1 JAAKEQ010000022.1 Aspergillus oerlinghausenensis strain CBS 139183 NODE_22_length_439551_cov_171.916946, whole genome shotgun sequence	91.637	1411	86	20	1	1404	353442	354827	0	1923	100	1404
AFUBlnc_1921.3	GCF_000002655.1 NC_007195.1 Aspergillus fumigatus Af293 chromosome 2, whole genome shotgun sequence	100	929	0	0	1	929	1983140	1984068	0	1716	100	929
AFUBlnc_1921.3	GCA_019176365.1 JAGXKD010000011.1 Aspergillus sp. GbtcF1 F1_0001, whole genome shotgun sequence	100	929	0	0	1	929	3134876	3133948	0	1716	100	929
AFUBlnc_1943.A	GCF_000002655.1 NC_007195.1 Aspergillus fumigatus Af293 chromosome 2, whole genome shotgun sequence	99.838	1233	2	0	1	1233	2136959	2138191	0	2266	100	1233
AFUBlnc_1943.A	GCA_019176365.1 JAGXKD010000011.1 Aspergillus sp. GbtcF1 F1_0001, whole genome shotgun sequence	99.838	1233	2	0	1	1233	2981246	2980014	0	2266	100	1233
AFUBlnc_1943.A	GCA_014250555.1 JAAKEQ010000022.1 Aspergillus oerlinghausenensis strain CBS 139183 NODE_22_length_439551_cov_171.916946, whole genome shotgun sequence	90.263	1253	88	24	4	1233	170644	169403	0	1607	99	1233
AFUBlnc_1946.2	GCF_000002655.1 NC_007195.1 Aspergillus fumigatus Af293 chromosome 2, whole genome shotgun sequence	99.925	1341	1	0	1	1341	2146730	2148070	0	2471	100	1341
AFUBlnc_1946.2	GCA_019176365.1 JAGXKD010000011.1 Aspergillus sp. GbtcF1 F1_0001, whole genome shotgun sequence	99.851	1341	2	0	1	1341	2971475	2970135	0	2466	100	1341
AFUBlnc_1650.A	GCF_000002655.1 NC_007195.1 Aspergillus fumigatus Af293 chromosome 2, whole genome shotgun sequence	99.914	1165	1	0	1	1165	2148912	2150076	0	2146	100	1165
AFUBlnc_1650.A	GCA_019176365.1 JAGXKD010000011.1 Aspergillus sp. GbtcF1 F1_0001, whole genome shotgun sequence	99.571	1165	3	1	1	1165	2969293	2968131	0	2122	100	1165
AFUBlnc_1713.A	GCF_000002655.1 NC_007195.1 Aspergillus fumigatus Af293 chromosome 2, whole genome shotgun sequence	100	1266	0	0	1	1266	2258597	2259862	0	2338	100	1266
AFUBlnc_1713.A	GCA_019176365.1 JAGXKD010000011.1 Aspergillus sp. GbtcF1 F1_0001, whole genome shotgun sequence	100	1266	0	0	1	1266	2859586	2858321	0	2338	100	1266
AFUBlnc_1715.A	GCF_000002655.1 NC_007195.1 Aspergillus fumigatus Af293 chromosome 2, whole genome shotgun sequence	99.778	2699	4	1	1	2699	2264526	2267222	0	4950	100	2699
AFUBlnc_1715.A	GCA_019176365.1 JAGXKD010000011.1 Aspergillus sp. GbtcF1 F1_0001, whole genome shotgun sequence	98.777	2699	12	1	1	2699	2853648	2850971	0	4782	100	2699
AFUBlnc_1717.13	GCF_000002655.1 NC_007195.1 Aspergillus fumigatus Af293 chromosome 2, whole genome shotgun sequence	100	862	0	0	1	862	2287776	2288637	0	1592	100	862
AFUBlnc_1717.13	GCA_019176365.1 JAGXKD010000011.1 Aspergillus sp. GbtcF1 F1_0001, whole genome shotgun sequence	99.421	863	4	1	1	862	2830422	2829560	0	1565	100	862
AFUBlnc_1702.21	GCA_019176365.1 JAGXKD010000011.1 Aspergillus sp. GbtcF1 F1_0001, whole genome shotgun sequence	100	1713	0	0	1	1713	2727734	2729446	0	3164	100	1713
AFUBlnc_1702.21	GCF_000002655.1 NC_007195.1 Aspergillus fumigatus Af293 chromosome 2, whole genome shotgun sequence	99.883	1713	2	0	1	1713	2392422	2390710	0	3153	100	1713
AFUBlnc_1754.A	GCF_000002655.1 NC_007195.1 Aspergillus fumigatus Af293 chromosome 2, whole genome shotgun sequence	100	934	0	0	1	934	2431597	2432530	0	1725	100	934
AFUBlnc_1754.A	GCA_019176365.1 JAGXKD010000011.1 Aspergillus sp. GbtcF1 F1_0001, whole genome shotgun sequence	100	934	0	0	1	934	2688519	2687586	0	1725	100	934
AFUBlnc_1759.11	GCA_019176365.1 JAGXKD010000011.1 Aspergillus sp. GbtcF1 F1_0001, whole genome shotgun sequence	99.951	4093	2	0	1	4093	2652072	2656164	0	7548	100	4093
AFUBlnc_1761.A	GCA_019176365.1 JAGXKD010000011.1 Aspergillus sp. GbtcF1 F1_0001, whole genome shotgun sequence	100	2486	0	0	1	2486	2656127	2653642	0	4591	100	2486
AFUBlnc_1761.A	GCF_000002655.1 NC_007195.1 Aspergillus fumigatus Af293 chromosome 2, whole genome shotgun sequence	99.958	2397	1	0	1	2397	2463962	2466358	0	4421	96	2486
AFUBlnc_1761.A	GCA_014250555.1 JAAKEQ010000012.1 Aspergillus oerlinghausenensis strain CBS 139183 NODE_12_length_649068_cov_163.399728, whole genome shotgun sequence	90.692	2514	156	37	1	2486	176141	178604	0	3275	100	2486
AFUBlnc_1762.3	GCA_019176365.1 JAGXKD010000011.1 Aspergillus sp. GbtcF1 F1_0001, whole genome shotgun sequence	100	1100	0	0	1	1100	2648000	2649099	0	2032	100	1100
AFUBlnc_1762.3	GCF_000002655.1 NC_007195.1 Aspergillus fumigatus Af293 chromosome 2, whole genome shotgun sequence	99.819	1102	0	1	1	1100	2479913	2478812	0	2023	100	1100
AFUBlnc_1773.2	GCA_019176365.1 JAGXKD010000011.1 Aspergillus sp. GbtcF1 F1_0001, whole genome shotgun sequence	99.951	2046	1	0	1	2046	2607700	2609745	0	3773	100	2046
AFUBlnc_1773.2	GCF_000002655.1 NC_007195.1 Aspergillus fumigatus Af293 chromosome 2, whole genome shotgun sequence	99.024	2050	14	3	1	2046	2520212	2518165	0	3670	100	2046
AFUBlnc_1728.1	GCA_019176365.1 JAGXKD010000011.1 Aspergillus sp. GbtcF1 F1_0001, whole genome shotgun sequence	100	498	0	0	1	498	2578724	2579221	0	920	100	498
AFUBlnc_1728.1	GCF_000002655.1 NC_007195.1 Aspergillus fumigatus Af293 chromosome 2, whole genome shotgun sequence	99.598	498	2	0	1	498	2549171	2548674	0	909	100	498
AFUBlnc_1728.1	GCA_014250555.1 JAAKEQ010000012.1 Aspergillus oerlinghausenensis strain CBS 139183 NODE_12_length_649068_cov_163.399728, whole genome shotgun sequence	91.2	500	37	6	1	495	253520	253023	0	673	99	498
AFUBlnc_1745.2	GCA_019176365.1 JAGXKD010000011.1 Aspergillus sp. GbtcF1 F1_0001, whole genome shotgun sequence	99.908	1082	1	0	1	1082	2525412	2524331	0	1993	100	1082
AFUBlnc_1745.2	GCF_000002655.1 NC_007195.1 Aspergillus fumigatus Af293 chromosome 2, whole genome shotgun sequence	99.261	1082	7	1	1	1082	2602474	2603554	0	1953	100	1082
AFUBlnc_1782.A	GCF_000002655.1 NC_007195.1 Aspergillus fumigatus Af293 chromosome 2, whole genome shotgun sequence	100	1216	0	0	1	1216	2631791	2633006	0	2246	100	1216
AFUBlnc_1782.A	GCA_019176365.1 JAGXKD010000011.1 Aspergillus sp. GbtcF1 F1_0001, whole genome shotgun sequence	99.836	1216	2	0	1	1216	2494211	2492996	0	2235	100	1216
AFUBlnc_1782.A	GCA_014250555.1 JAAKEQ010000012.1 Aspergillus oerlinghausenensis strain CBS 139183 NODE_12_length_649068_cov_163.399728, whole genome shotgun sequence	90.461	1237	92	13	1	1216	372717	373948	0	1607	100	1216
AFUBlnc_1750.A	GCF_000002655.1 NC_007195.1 Aspergillus fumigatus Af293 chromosome 2, whole genome shotgun sequence	100	394	0	0	1	394	2658014	2658407	0	728	100	394
AFUBlnc_1750.A	GCA_019176365.1 JAGXKD010000011.1 Aspergillus sp. GbtcF1 F1_0001, whole genome shotgun sequence	100	394	0	0	1	394	2469841	2469448	0	728	100	394
AFUBlnc_1723.2	GCF_000002655.1 NC_007195.1 Aspergillus fumigatus Af293 chromosome 2, whole genome shotgun sequence	100	851	0	0	1	851	2665542	2664692	0	1572	100	851
AFUBlnc_1723.2	GCA_019176365.1 JAGXKD010000011.1 Aspergillus sp. GbtcF1 F1_0001, whole genome shotgun sequence	99.295	851	6	0	1	851	2133049	2133899	0	1539	100	851
AFUBlnc_1724.16	GCF_000002655.1 NC_007195.1 Aspergillus fumigatus Af293 chromosome 2, whole genome shotgun sequence	99.898	984	1	0	1	984	2665546	2666529	0	1812	100	984
AFUBlnc_1724.16	GCA_019176365.1 JAGXKD010000011.1 Aspergillus sp. GbtcF1 F1_0001, whole genome shotgun sequence	99.898	984	1	0	1	984	2133045	2132062	0	1812	100	984
AFUBlnc_1873.A	GCF_000002655.1 NC_007195.1 Aspergillus fumigatus Af293 chromosome 2, whole genome shotgun sequence	100	282	0	0	1	282	2727895	2728176	8.79e-146	521	100	282
AFUBlnc_1873.A	GCA_019176365.1 JAGXKD010000011.1 Aspergillus sp. GbtcF1 F1_0001, whole genome shotgun sequence	100	282	0	0	1	282	2070716	2070435	8.79e-146	521	100	282
AFUBlnc_1873.A	GCA_014250555.1 JAAKEQ010000012.1 Aspergillus oerlinghausenensis strain CBS 139183 NODE_12_length_649068_cov_163.399728, whole genome shotgun sequence	93.262	282	13	2	1	282	464059	464334	1.99e-112	411	100	282
AFUBlnc_1882.A	GCA_019176365.1 JAGXKD010000011.1 Aspergillus sp. GbtcF1 F1_0001, whole genome shotgun sequence	99.91	1115	1	0	1	1115	2046107	2047221	0	2054	100	1115
AFUBlnc_1882.A	GCF_000002655.1 NC_007195.1 Aspergillus fumigatus Af293 chromosome 2, whole genome shotgun sequence	99.821	1115	2	0	1	1115	2752507	2751393	0	2049	100	1115
AFUBlnc_1887.2	GCA_019176365.1 JAGXKD010000011.1 Aspergillus sp. GbtcF1 F1_0001, whole genome shotgun sequence	99.958	2380	1	0	1	2380	2036556	2038935	0	4390	100	2380
AFUBlnc_1887.2	GCF_000002655.1 NC_007195.1 Aspergillus fumigatus Af293 chromosome 2, whole genome shotgun sequence	99.498	2389	2	2	1	2380	2762065	2759678	0	4337	100	2380
AFUBlnc_1803.A	GCF_000002655.1 NC_007195.1 Aspergillus fumigatus Af293 chromosome 2, whole genome shotgun sequence	100	1498	0	0	1	1498	2864620	2866117	0	2767	100	1498
AFUBlnc_1803.A	GCA_019176365.1 JAGXKD010000011.1 Aspergillus sp. GbtcF1 F1_0001, whole genome shotgun sequence	99.666	1498	4	1	1	1498	1933977	1932481	0	2737	100	1498
AFUBlnc_1808.2	GCF_000002655.1 NC_007195.1 Aspergillus fumigatus Af293 chromosome 2, whole genome shotgun sequence	100	2846	0	0	1	2846	2871732	2868887	0	5256	100	2846
AFUBlnc_1808.2	GCA_019176365.1 JAGXKD010000011.1 Aspergillus sp. GbtcF1 F1_0001, whole genome shotgun sequence	99.895	2846	2	1	1	2846	1926867	1929711	0	5238	100	2846
AFUBlnc_1809.A	GCF_000002655.1 NC_007195.1 Aspergillus fumigatus Af293 chromosome 2, whole genome shotgun sequence	100	1265	0	0	1	1265	2870452	2871716	0	2337	100	1265
AFUBlnc_1809.A	GCA_019176365.1 JAGXKD010000011.1 Aspergillus sp. GbtcF1 F1_0001, whole genome shotgun sequence	99.842	1265	1	1	1	1265	1928146	1926883	0	2324	100	1265
AFUBlnc_1809.A	GCA_014250555.1 JAAKEQ010000012.1 Aspergillus oerlinghausenensis strain CBS 139183 NODE_12_length_649068_cov_163.399728, whole genome shotgun sequence	91.589	1177	61	17	52	1199	601272	602439	0	1591	91	1265
AFUBlnc_1902.2	GCF_000002655.1 NC_007195.1 Aspergillus fumigatus Af293 chromosome 2, whole genome shotgun sequence	99.861	1434	2	0	1	1434	2980949	2979516	0	2638	100	1434
AFUBlnc_1902.2	GCA_019176365.1 JAGXKD010000011.1 Aspergillus sp. GbtcF1 F1_0001, whole genome shotgun sequence	98.679	1438	15	2	1	1434	1817703	1819140	0	2547	100	1434
AFUBlnc_2046.37	GCF_000002655.1 NC_007195.1 Aspergillus fumigatus Af293 chromosome 2, whole genome shotgun sequence	100	1396	0	0	1	1396	3029938	3028543	0	2579	100	1396
AFUBlnc_2046.37	GCA_019176365.1 JAGXKD010000011.1 Aspergillus sp. GbtcF1 F1_0001, whole genome shotgun sequence	99.57	1396	6	0	1	1396	1768688	1770083	0	2545	100	1396
AFUBlnc_2045.25	GCF_000002655.1 NC_007195.1 Aspergillus fumigatus Af293 chromosome 2, whole genome shotgun sequence	100	1191	0	0	1	1191	3028790	3029980	0	2200	100	1191
AFUBlnc_2045.25	GCA_019176365.1 JAGXKD010000011.1 Aspergillus sp. GbtcF1 F1_0001, whole genome shotgun sequence	99.748	1191	3	0	1	1191	1769836	1768646	0	2183	100	1191
AFUBlnc_2045.12	GCF_000002655.1 NC_007195.1 Aspergillus fumigatus Af293 chromosome 2, whole genome shotgun sequence	99.974	3909	1	0	1	3909	3031059	3034967	0	7214	100	3909
AFUBlnc_2045.12	GCA_019176365.1 JAGXKD010000011.1 Aspergillus sp. GbtcF1 F1_0001, whole genome shotgun sequence	99.795	3909	8	0	1	3909	1767567	1763659	0	7175	100	3909
AFUBlnc_2046.38	GCF_000002655.1 NC_007195.1 Aspergillus fumigatus Af293 chromosome 2, whole genome shotgun sequence	100	646	0	0	1	646	3037581	3036936	0	1194	100	646
AFUBlnc_2046.38	GCA_019176365.1 JAGXKD010000011.1 Aspergillus sp. GbtcF1 F1_0001, whole genome shotgun sequence	99.69	646	2	0	1	646	1761041	1761686	0	1182	100	646
AFUBlnc_2046.38	GCA_014250555.1 JAAKEQ010000056.1 Aspergillus oerlinghausenensis strain CBS 139183 NODE_56_length_136311_cov_163.007076, whole genome shotgun sequence	90.091	656	42	9	8	646	118903	118254	0	830	99	646
AFUBlnc_2048.15	GCF_000002655.1 NC_007195.1 Aspergillus fumigatus Af293 chromosome 2, whole genome shotgun sequence	100	952	0	0	1	952	3049410	3050361	0	1759	100	952
AFUBlnc_2048.15	GCA_019176365.1 JAGXKD010000011.1 Aspergillus sp. GbtcF1 F1_0001, whole genome shotgun sequence	99.895	952	1	0	1	952	1749222	1748271	0	1753	100	952
AFUBlnc_2048.16	GCF_000002655.1 NC_007195.1 Aspergillus fumigatus Af293 chromosome 2, whole genome shotgun sequence	100	870	0	0	1	870	3050511	3051380	0	1607	100	870
AFUBlnc_2048.16	GCA_019176365.1 JAGXKD010000011.1 Aspergillus sp. GbtcF1 F1_0001, whole genome shotgun sequence	100	870	0	0	1	870	1748121	1747252	0	1607	100	870
AFUBlnc_2047.A	GCF_000002655.1 NC_007195.1 Aspergillus fumigatus Af293 chromosome 2, whole genome shotgun sequence	99.927	2725	2	0	1	2725	3054600	3051876	0	5022	100	2725
AFUBlnc_2047.A	GCA_019176365.1 JAGXKD010000011.1 Aspergillus sp. GbtcF1 F1_0001, whole genome shotgun sequence	99.523	2725	7	1	1	2725	1744037	1746755	0	4955	100	2725
AFUBlnc_2049.A	GCF_000002655.1 NC_007195.1 Aspergillus fumigatus Af293 chromosome 2, whole genome shotgun sequence	99.898	976	1	0	1	976	3064905	3063930	0	1797	100	976
AFUBlnc_2049.A	GCA_019176365.1 JAGXKD010000011.1 Aspergillus sp. GbtcF1 F1_0001, whole genome shotgun sequence	99.693	976	3	0	1	976	1733737	1734712	0	1786	100	976
AFUBlnc_2095.7	GCF_000002655.1 NC_007195.1 Aspergillus fumigatus Af293 chromosome 2, whole genome shotgun sequence	99.875	798	1	0	1	798	3369270	3368473	0	1469	100	798
AFUBlnc_2095.7	GCA_019176365.1 JAGXKD010000011.1 Aspergillus sp. GbtcF1 F1_0001, whole genome shotgun sequence	99.624	798	3	0	1	798	1424008	1424805	0	1458	100	798
AFUBlnc_2097.A	GCF_000002655.1 NC_007195.1 Aspergillus fumigatus Af293 chromosome 2, whole genome shotgun sequence	99.801	1007	2	0	1	1007	3377710	3378716	0	1849	100	1007
AFUBlnc_2097.A	GCA_014250555.1 JAAKEQ010000004.1 Aspergillus oerlinghausenensis strain CBS 139183 NODE_4_length_1302423_cov_168.273146, whole genome shotgun sequence	90.918	1024	53	18	1	1001	586006	585000	0	1339	99	1007
AFUBlnc_2097.B	GCA_019176365.1 JAGXKD010000011.1 Aspergillus sp. GbtcF1 F1_0001, whole genome shotgun sequence	99.673	1224	1	1	1	1221	1412695	1411472	0	2235	100	1221
AFUBlnc_2097.B	GCF_000002655.1 NC_007195.1 Aspergillus fumigatus Af293 chromosome 2, whole genome shotgun sequence	99.592	1224	2	1	1	1221	3378562	3379785	0	2230	100	1221
AFUBlnc_2097.B	GCA_014250555.1 JAAKEQ010000004.1 Aspergillus oerlinghausenensis strain CBS 139183 NODE_4_length_1302423_cov_168.273146, whole genome shotgun sequence	90.04	1245	73	28	1	1220	585151	583933	0	1565	99	1221
AFUBlnc_2097.C	GCF_000002655.1 NC_007195.1 Aspergillus fumigatus Af293 chromosome 2, whole genome shotgun sequence	99.833	600	1	0	1	600	3379891	3380490	0	1103	100	600
AFUBlnc_2097.C	GCA_019176365.1 JAGXKD010000011.1 Aspergillus sp. GbtcF1 F1_0001, whole genome shotgun sequence	99.833	600	1	0	1	600	1411366	1410767	0	1103	100	600
AFUBlnc_2098.19	GCA_019176365.1 JAGXKD010000011.1 Aspergillus sp. GbtcF1 F1_0001, whole genome shotgun sequence	99.853	678	1	0	1	678	1410684	1411361	0	1247	100	678
AFUBlnc_2098.19	GCF_000002655.1 NC_007195.1 Aspergillus fumigatus Af293 chromosome 2, whole genome shotgun sequence	99.705	678	2	0	1	678	3380573	3379896	0	1242	100	678
AFUBlnc_2104.A	GCA_019176365.1 JAGXKD010000011.1 Aspergillus sp. GbtcF1 F1_0001, whole genome shotgun sequence	99.828	583	1	0	1	583	1377490	1376908	0	1072	100	583
AFUBlnc_2104.A	GCF_000002655.1 NC_007195.1 Aspergillus fumigatus Af293 chromosome 2, whole genome shotgun sequence	99.656	582	2	0	2	583	3413758	3414339	0	1064	99	583
AFUBlnc_2104.A	GCA_014250555.1 JAAKEQ010000004.1 Aspergillus oerlinghausenensis strain CBS 139183 NODE_4_length_1302423_cov_168.273146, whole genome shotgun sequence	91.897	580	34	11	8	583	552993	552423	0	798	99	583
AFUBlnc_2104.A	GCF_000149645.2 NW_001509762.1 Aspergillus fischeri NRRL 181 1099437636264 genomic scaffold, whole genome shotgun sequence	91.282	585	40	9	5	583	4796311	4796890	0	787	99	583
AFUBlnc_2104.B	GCA_019176365.1 JAGXKD010000011.1 Aspergillus sp. GbtcF1 F1_0001, whole genome shotgun sequence	99.956	2295	1	0	1	2295	1376882	1374588	0	4233	100	2295
AFUBlnc_2104.B	GCF_000002655.1 NC_007195.1 Aspergillus fumigatus Af293 chromosome 2, whole genome shotgun sequence	99.913	2295	2	0	1	2295	3414365	3416659	0	4228	100	2295
AFUBlnc_2103.9	GCA_019176365.1 JAGXKD010000011.1 Aspergillus sp. GbtcF1 F1_0001, whole genome shotgun sequence	99.683	4413	1	1	1	4413	1372390	1376789	0	8059	100	4413
AFUBlnc_2103.9	GCF_000002655.1 NC_007195.1 Aspergillus fumigatus Af293 chromosome 2, whole genome shotgun sequence	99.621	4219	6	2	196	4413	3418667	3414458	0	7694	96	4413
AFUBlnc_2104.C	GCF_000002655.1 NC_007195.1 Aspergillus fumigatus Af293 chromosome 2, whole genome shotgun sequence	99.759	1245	3	0	1	1245	3416717	3417961	0	2283	100	1245
AFUBlnc_2104.C	GCA_019176365.1 JAGXKD010000011.1 Aspergillus sp. GbtcF1 F1_0001, whole genome shotgun sequence	98.956	1245	0	1	1	1245	1374521	1373290	0	2215	100	1245
AFUBlnc_2104.D	GCA_019176365.1 JAGXKD010000011.1 Aspergillus sp. GbtcF1 F1_0001, whole genome shotgun sequence	100	672	0	0	1	672	1373168	1372497	0	1242	100	672
AFUBlnc_1979.17	GCF_000002655.1 NC_007195.1 Aspergillus fumigatus Af293 chromosome 2, whole genome shotgun sequence	99.909	2198	2	0	1	2198	3496901	3494704	0	4048	100	2198
AFUBlnc_1979.17	GCA_019176365.1 JAGXKD010000011.1 Aspergillus sp. GbtcF1 F1_0001, whole genome shotgun sequence	99.909	2198	2	0	1	2198	1296108	1298305	0	4048	100	2198
AFUBlnc_1989.A	GCF_000002655.1 NC_007195.1 Aspergillus fumigatus Af293 chromosome 2, whole genome shotgun sequence	100	342	0	0	3	344	3534419	3534760	4.85e-179	632	99	344
AFUBlnc_1989.A	GCA_019176365.1 JAGXKD010000011.1 Aspergillus sp. GbtcF1 F1_0001, whole genome shotgun sequence	100	342	0	0	3	344	1258596	1258255	4.85e-179	632	99	344
AFUBlnc_1957.A	GCF_000002655.1 NC_007195.1 Aspergillus fumigatus Af293 chromosome 2, whole genome shotgun sequence	100	303	0	0	1	303	3575990	3575688	2.02e-157	560	100	303
AFUBlnc_1957.A	GCA_019176365.1 JAGXKD010000011.1 Aspergillus sp. GbtcF1 F1_0001, whole genome shotgun sequence	100	303	0	0	1	303	1217025	1217327	2.02e-157	560	100	303
AFUBlnc_1957.A	GCA_014250555.1 JAAKEQ010000004.1 Aspergillus oerlinghausenensis strain CBS 139183 NODE_4_length_1302423_cov_168.273146, whole genome shotgun sequence	91.228	285	21	3	1	284	394732	395013	1.3e-104	385	94	303
AFUBlnc_1956.A	GCF_000002655.1 NC_007195.1 Aspergillus fumigatus Af293 chromosome 2, whole genome shotgun sequence	100	762	0	0	1	762	3576099	3576860	0	1408	100	762
AFUBlnc_1956.A	GCA_019176365.1 JAGXKD010000011.1 Aspergillus sp. GbtcF1 F1_0001, whole genome shotgun sequence	100	762	0	0	1	762	1216916	1216155	0	1408	100	762
AFUBlnc_1958.1	GCF_000002655.1 NC_007195.1 Aspergillus fumigatus Af293 chromosome 2, whole genome shotgun sequence	100	896	0	0	1	896	3577078	3576183	0	1655	100	896
AFUBlnc_1958.1	GCA_019176365.1 JAGXKD010000011.1 Aspergillus sp. GbtcF1 F1_0001, whole genome shotgun sequence	100	896	0	0	1	896	1215937	1216832	0	1655	100	896
AFUBlnc_1959.3	GCF_000002655.1 NC_007195.1 Aspergillus fumigatus Af293 chromosome 2, whole genome shotgun sequence	100	2184	0	0	1	2184	3579386	3577203	0	4034	100	2184
AFUBlnc_1959.3	GCA_019176365.1 JAGXKD010000011.1 Aspergillus sp. GbtcF1 F1_0001, whole genome shotgun sequence	99.954	2184	1	0	1	2184	1213629	1215812	0	4028	100	2184
AFUBlnc_1960.A	GCF_000002655.1 NC_007195.1 Aspergillus fumigatus Af293 chromosome 2, whole genome shotgun sequence	99.899	991	1	0	1	991	3579403	3580393	0	1825	100	991
AFUBlnc_1960.A	GCA_019176365.1 JAGXKD010000011.1 Aspergillus sp. GbtcF1 F1_0001, whole genome shotgun sequence	99.899	991	1	0	1	991	1213612	1212622	0	1825	100	991
AFUBlnc_1960.B	GCF_000002655.1 NC_007195.1 Aspergillus fumigatus Af293 chromosome 2, whole genome shotgun sequence	100	1745	0	0	1	1745	3580541	3582285	0	3223	100	1745
AFUBlnc_1960.B	GCA_019176365.1 JAGXKD010000011.1 Aspergillus sp. GbtcF1 F1_0001, whole genome shotgun sequence	99.943	1745	1	0	1	1745	1212474	1210730	0	3217	100	1745
AFUBlnc_2151.A	GCF_000002655.1 NC_007195.1 Aspergillus fumigatus Af293 chromosome 2, whole genome shotgun sequence	99.925	1330	0	1	1	1329	3662685	3664014	0	2449	100	1329
AFUBlnc_2151.A	GCA_019176365.1 JAGXKD010000011.1 Aspergillus sp. GbtcF1 F1_0001, whole genome shotgun sequence	99.699	1329	1	1	1	1329	1128433	1127108	0	2429	100	1329
AFUBlnc_2151.12	GCF_000002655.1 NC_007195.1 Aspergillus fumigatus Af293 chromosome 2, whole genome shotgun sequence	100	768	0	0	1	768	3663989	3664756	0	1419	100	768
AFUBlnc_2151.12	GCA_019176365.1 JAGXKD010000011.1 Aspergillus sp. GbtcF1 F1_0001, whole genome shotgun sequence	99.87	768	1	0	1	768	1127133	1126366	0	1413	100	768
AFUBlnc_2155.A	GCF_000002655.1 NC_007195.1 Aspergillus fumigatus Af293 chromosome 2, whole genome shotgun sequence	100	1156	0	0	1	1156	3688293	3689448	0	2135	100	1156
AFUBlnc_2155.A	GCA_019176365.1 JAGXKD010000011.1 Aspergillus sp. GbtcF1 F1_0001, whole genome shotgun sequence	100	1156	0	0	1	1156	1102830	1101675	0	2135	100	1156
AFUBlnc_2022.2	GCF_000002655.1 NC_007195.1 Aspergillus fumigatus Af293 chromosome 2, whole genome shotgun sequence	100	775	0	0	1	775	3733489	3734263	0	1432	100	775
AFUBlnc_2022.2	GCA_019176365.1 JAGXKD010000011.1 Aspergillus sp. GbtcF1 F1_0001, whole genome shotgun sequence	100	775	0	0	1	775	1055948	1055174	0	1432	100	775
AFUBlnc_2022.2	GCA_014250555.1 JAAKEQ010000004.1 Aspergillus oerlinghausenensis strain CBS 139183 NODE_4_length_1302423_cov_168.273146, whole genome shotgun sequence	91.895	765	57	4	15	775	237826	237063	0	1064	98	775
AFUBlnc_2620.A	GCF_000002655.1 NC_007195.1 Aspergillus fumigatus Af293 chromosome 2, whole genome shotgun sequence	99.884	1724	0	1	1	1722	3834659	3832936	0	3171	100	1722
AFUBlnc_2620.A	GCA_019176365.1 JAGXKD010000011.1 Aspergillus sp. GbtcF1 F1_0001, whole genome shotgun sequence	99.422	1731	1	2	1	1722	953511	955241	0	3133	100	1722
AFUBlnc_2620.A	GCA_014250555.1 JAAKEQ010000004.1 Aspergillus oerlinghausenensis strain CBS 139183 NODE_4_length_1302423_cov_168.273146, whole genome shotgun sequence	90.985	1686	121	23	1	1679	135309	136970	0	2242	98	1722
AFUBlnc_2624.A	GCF_000002655.1 NC_007195.1 Aspergillus fumigatus Af293 chromosome 2, whole genome shotgun sequence	99.897	971	1	0	1	971	3843904	3844874	0	1788	100	971
AFUBlnc_2624.A	GCA_019176365.1 JAGXKD010000011.1 Aspergillus sp. GbtcF1 F1_0001, whole genome shotgun sequence	99.794	971	2	0	1	971	944282	943312	0	1783	100	971
AFUBlnc_2624.A	GCA_014250555.1 JAAKEQ010000004.1 Aspergillus oerlinghausenensis strain CBS 139183 NODE_4_length_1302423_cov_168.273146, whole genome shotgun sequence	90.51	980	79	11	1	971	124703	123729	0	1282	100	971
AFUBlnc_2624.B	GCF_000002655.1 NC_007195.1 Aspergillus fumigatus Af293 chromosome 2, whole genome shotgun sequence	100	951	0	0	1	951	3845039	3845989	0	1757	100	951
AFUBlnc_2624.B	GCA_019176365.1 JAGXKD010000011.1 Aspergillus sp. GbtcF1 F1_0001, whole genome shotgun sequence	100	951	0	0	1	951	943147	942197	0	1757	100	951
AFUBlnc_2627.2	GCF_000002655.1 NC_007195.1 Aspergillus fumigatus Af293 chromosome 2, whole genome shotgun sequence	100	1037	0	0	1	1037	3847968	3849004	0	1916	100	1037
AFUBlnc_2627.2	GCA_019176365.1 JAGXKD010000011.1 Aspergillus sp. GbtcF1 F1_0001, whole genome shotgun sequence	100	1037	0	0	1	1037	940205	939169	0	1916	100	1037
AFUBlnc_2633.12	GCF_000002655.1 NC_007195.1 Aspergillus fumigatus Af293 chromosome 2, whole genome shotgun sequence	100	1798	0	0	1	1798	3871973	3873770	0	3321	100	1798
AFUBlnc_2633.12	GCA_019176365.1 JAGXKD010000011.1 Aspergillus sp. GbtcF1 F1_0001, whole genome shotgun sequence	100	1798	0	0	1	1798	916206	914409	0	3321	100	1798
AFUBlnc_2642.A	GCA_019176365.1 JAGXKD010000011.1 Aspergillus sp. GbtcF1 F1_0001, whole genome shotgun sequence	99.918	2449	1	1	1	2449	826023	823576	0	4510	100	2449
AFUBlnc_2642.A	GCF_000002655.1 NC_007195.1 Aspergillus fumigatus Af293 chromosome 2, whole genome shotgun sequence	99.878	2449	2	1	1	2449	3962160	3964607	0	4505	100	2449
AFUBlnc_2647.58	GCF_000002655.1 NC_007195.1 Aspergillus fumigatus Af293 chromosome 2, whole genome shotgun sequence	100	686	0	0	1	686	4020260	4019575	0	1267	100	686
AFUBlnc_2647.58	GCA_019176365.1 JAGXKD010000011.1 Aspergillus sp. GbtcF1 F1_0001, whole genome shotgun sequence	100	686	0	0	1	686	767949	768634	0	1267	100	686
AFUBlnc_2659.2	GCF_000002655.1 NC_007195.1 Aspergillus fumigatus Af293 chromosome 2, whole genome shotgun sequence	100	1290	0	0	1	1290	4046384	4047673	0	2383	100	1290
AFUBlnc_2659.2	GCA_019176365.1 JAGXKD010000011.1 Aspergillus sp. GbtcF1 F1_0001, whole genome shotgun sequence	99.922	1290	1	0	1	1290	741811	740522	0	2377	100	1290
AFUBlnc_2671.1	GCA_019176365.1 JAGXKD010000011.1 Aspergillus sp. GbtcF1 F1_0001, whole genome shotgun sequence	100	1157	0	0	1	1157	695492	694336	0	2137	100	1157
AFUBlnc_2671.1	GCF_000002655.1 NC_007195.1 Aspergillus fumigatus Af293 chromosome 2, whole genome shotgun sequence	99.914	1157	1	0	1	1157	4094694	4095850	0	2132	100	1157
AFUBlnc_2126.1	GCF_000002655.1 NC_007195.1 Aspergillus fumigatus Af293 chromosome 2, whole genome shotgun sequence	99.965	2887	1	0	1	2887	4175375	4172489	0	5326	100	2887
AFUBlnc_2126.1	GCA_019176365.1 JAGXKD010000011.1 Aspergillus sp. GbtcF1 F1_0001, whole genome shotgun sequence	99.792	2888	5	1	1	2887	614832	617719	0	5299	100	2887
AFUBlnc_2126.1	GCA_014250555.1 JAAKEQ010000014.1 Aspergillus oerlinghausenensis strain CBS 139183 NODE_14_length_597244_cov_163.104468, whole genome shotgun sequence	90.335	2835	195	46	1	2793	348787	351584	0	3644	97	2887
AFUBlnc_2125.A	GCF_000002655.1 NC_007195.1 Aspergillus fumigatus Af293 chromosome 2, whole genome shotgun sequence	100	1107	0	0	1	1107	4173690	4174796	0	2045	100	1107
AFUBlnc_2125.A	GCA_019176365.1 JAGXKD010000011.1 Aspergillus sp. GbtcF1 F1_0001, whole genome shotgun sequence	99.639	1108	3	1	1	1107	616518	615411	0	2023	100	1107
AFUBlnc_2125.A	GCA_014250555.1 JAAKEQ010000014.1 Aspergillus oerlinghausenensis strain CBS 139183 NODE_14_length_597244_cov_163.104468, whole genome shotgun sequence	90.026	1133	79	21	1	1107	350495	349371	0	1435	100	1107
AFUBlnc_2174.12	GCF_000002655.1 NC_007195.1 Aspergillus fumigatus Af293 chromosome 2, whole genome shotgun sequence	99.919	1233	1	0	1	1233	4227842	4226610	0	2272	100	1233
AFUBlnc_2174.12	GCA_019176365.1 JAGXKD010000011.1 Aspergillus sp. GbtcF1 F1_0001, whole genome shotgun sequence	99.838	1233	2	0	1	1233	562365	563597	0	2266	100	1233
AFUBlnc_2174.12	GCF_000149645.2 NW_001509762.1 Aspergillus fischeri NRRL 181 1099437636264 genomic scaffold, whole genome shotgun sequence	91.66	1247	84	15	2	1233	5621307	5620066	0	1709	99	1233
AFUBlnc_2188.7	GCF_000002655.1 NC_007195.1 Aspergillus fumigatus Af293 chromosome 2, whole genome shotgun sequence	99.899	1979	2	0	1	1979	4280466	4278488	0	3644	100	1979
AFUBlnc_2188.7	GCA_019176365.1 JAGXKD010000011.1 Aspergillus sp. GbtcF1 F1_0001, whole genome shotgun sequence	99.798	1979	0	1	1	1979	509746	511720	0	3629	100	1979
AFUBlnc_2188.7	GCA_014250555.1 JAAKEQ010000014.1 Aspergillus oerlinghausenensis strain CBS 139183 NODE_14_length_597244_cov_163.104468, whole genome shotgun sequence	92.369	2005	123	17	1	1979	243796	245796	0	2828	100	1979
AFUBlnc_2132.A	GCA_019176365.1 JAGXKD010000011.1 Aspergillus sp. GbtcF1 F1_0001, whole genome shotgun sequence	100	1306	0	0	1	1306	480531	481836	0	2412	100	1306
AFUBlnc_2132.A	GCF_000002655.1 NC_007195.1 Aspergillus fumigatus Af293 chromosome 2, whole genome shotgun sequence	99.923	1306	1	0	1	1306	4307652	4306347	0	2407	100	1306
AFUBlnc_2141.A	GCF_000002655.1 NC_007195.1 Aspergillus fumigatus Af293 chromosome 2, whole genome shotgun sequence	100	341	0	0	1	341	4345500	4345840	1.73e-178	630	100	341
AFUBlnc_2141.A	GCA_019176365.1 JAGXKD010000011.1 Aspergillus sp. GbtcF1 F1_0001, whole genome shotgun sequence	100	341	0	0	1	341	442685	442345	1.73e-178	630	100	341
AFUBlnc_2141.A	GCF_000149645.2 NW_001509762.1 Aspergillus fischeri NRRL 181 1099437636264 genomic scaffold, whole genome shotgun sequence	90.643	342	26	4	1	341	5740073	5740409	5.19e-124	449	100	341
AFUBlnc_2141.A	GCA_014250555.1 JAAKEQ010000014.1 Aspergillus oerlinghausenensis strain CBS 139183 NODE_14_length_597244_cov_163.104468, whole genome shotgun sequence	90.312	320	18	9	31	341	178214	177899	3.17e-111	407	91	341
AFUBlnc_2162.A	GCF_000002655.1 NC_007195.1 Aspergillus fumigatus Af293 chromosome 2, whole genome shotgun sequence	100	1098	0	0	1	1098	4419597	4420694	0	2028	100	1098
AFUBlnc_2162.A	GCA_019176365.1 JAGXKD010000011.1 Aspergillus sp. GbtcF1 F1_0001, whole genome shotgun sequence	100	1098	0	0	1	1098	394164	393067	0	2028	100	1098
AFUBlnc_2238.A	GCF_000002655.1 NC_007195.1 Aspergillus fumigatus Af293 chromosome 2, whole genome shotgun sequence	100	610	0	0	1	610	4543144	4542535	0	1127	100	610
AFUBlnc_2238.A	GCA_019176365.1 JAGXKD010000011.1 Aspergillus sp. GbtcF1 F1_0001, whole genome shotgun sequence	100	610	0	0	1	610	270658	271267	0	1127	100	610
AFUBlnc_2249.1	GCF_000002655.1 NC_007195.1 Aspergillus fumigatus Af293 chromosome 2, whole genome shotgun sequence	100	1122	0	0	1	1122	4574186	4573065	0	2073	100	1122
AFUBlnc_2249.1	GCA_019176365.1 JAGXKD010000011.1 Aspergillus sp. GbtcF1 F1_0001, whole genome shotgun sequence	100	1122	0	0	1	1122	239395	240516	0	2073	100	1122
AFUBlnc_2249.1	GCA_014250555.1 JAAKEQ010000070.1 Aspergillus oerlinghausenensis strain CBS 139183 NODE_70_length_90560_cov_164.541997, whole genome shotgun sequence	90.893	1131	86	11	1	1122	66357	67479	0	1502	100	1122
AFUBlnc_2307.A	GCF_000002655.1 NC_007196.1 Aspergillus fumigatus Af293 chromosome 3, whole genome shotgun sequence	99.835	605	1	0	1	605	4032055	4032659	0	1112	100	605
AFUBlnc_2307.A	GCA_019176365.1 JAGXKD010000005.1 Aspergillus sp. GbtcF1 F1_0051, whole genome shotgun sequence	99.504	605	3	0	1	605	4128975	4129579	0	1101	100	605
AFUBlnc_2307.A	GCF_000149645.2 NW_001509768.1 Aspergillus fischeri NRRL 181 1099437636252 genomic scaffold, whole genome shotgun sequence	96.211	607	18	4	1	605	59250	58647	0	989	100	605
AFUBlnc_2306.2	GCF_000002655.1 NC_007196.1 Aspergillus fumigatus Af293 chromosome 3, whole genome shotgun sequence	99.887	887	1	0	1	887	4019845	4020731	0	1633	100	887
AFUBlnc_2306.2	GCA_019176365.1 JAGXKD010000005.1 Aspergillus sp. GbtcF1 F1_0051, whole genome shotgun sequence	99.887	887	1	0	1	887	4118749	4119635	0	1633	100	887
AFUBlnc_2419.A	GCA_019176365.1 JAGXKD010000005.1 Aspergillus sp. GbtcF1 F1_0051, whole genome shotgun sequence	100	360	0	0	1	360	3970203	3970562	0	665	100	360
AFUBlnc_2419.A	GCF_000002655.1 NC_007196.1 Aspergillus fumigatus Af293 chromosome 3, whole genome shotgun sequence	99.722	360	1	0	1	360	3861946	3862305	0	660	100	360
AFUBlnc_2421.11	GCA_019176365.1 JAGXKD010000005.1 Aspergillus sp. GbtcF1 F1_0051, whole genome shotgun sequence	99.904	1045	1	0	1	1045	3935455	3936499	0	1925	100	1045
AFUBlnc_2421.11	GCF_000002655.1 NC_007196.1 Aspergillus fumigatus Af293 chromosome 3, whole genome shotgun sequence	99.809	1045	2	0	1	1045	3827169	3828213	0	1919	100	1045
AFUBlnc_2427.A	GCA_019176365.1 JAGXKD010000005.1 Aspergillus sp. GbtcF1 F1_0051, whole genome shotgun sequence	100	1936	0	0	1	1936	3814289	3812354	0	3576	100	1936
AFUBlnc_2427.A	GCF_000002655.1 NC_007196.1 Aspergillus fumigatus Af293 chromosome 3, whole genome shotgun sequence	99.897	1936	2	0	1	1936	3705920	3703985	0	3565	100	1936
AFUBlnc_2427.A	GCA_014250555.1 JAAKEQ010000002.1 Aspergillus oerlinghausenensis strain CBS 139183 NODE_2_length_1728092_cov_162.456431, whole genome shotgun sequence	90.822	1972	100	25	6	1936	1275127	1273196	0	2564	99	1936
AFUBlnc_2432.A	GCF_000002655.1 NC_007196.1 Aspergillus fumigatus Af293 chromosome 3, whole genome shotgun sequence	99.843	638	1	0	1	638	3682110	3681473	0	1173	100	638
AFUBlnc_2432.A	GCA_019176365.1 JAGXKD010000005.1 Aspergillus sp. GbtcF1 F1_0051, whole genome shotgun sequence	99.843	638	1	0	1	638	3790476	3789839	0	1173	100	638
AFUBlnc_2432.B	GCF_000002655.1 NC_007196.1 Aspergillus fumigatus Af293 chromosome 3, whole genome shotgun sequence	99.963	2731	1	0	1	2731	3681373	3678643	0	5038	100	2731
AFUBlnc_2432.B	GCA_019176365.1 JAGXKD010000005.1 Aspergillus sp. GbtcF1 F1_0051, whole genome shotgun sequence	99.963	2731	1	0	1	2731	3789739	3787009	0	5038	100	2731
AFUBlnc_2435.A	GCA_019176365.1 JAGXKD010000005.1 Aspergillus sp. GbtcF1 F1_0051, whole genome shotgun sequence	100	1066	0	0	1	1066	3786312	3787377	0	1969	100	1066
AFUBlnc_2435.A	GCF_000002655.1 NC_007196.1 Aspergillus fumigatus Af293 chromosome 3, whole genome shotgun sequence	98.792	1076	3	1	1	1066	3677936	3679011	0	1906	100	1066
AFUBlnc_2432.14	GCF_000002655.1 NC_007196.1 Aspergillus fumigatus Af293 chromosome 3, whole genome shotgun sequence	100	885	0	0	1	885	3677624	3676740	0	1635	100	885
AFUBlnc_2432.14	GCA_019176365.1 JAGXKD010000005.1 Aspergillus sp. GbtcF1 F1_0051, whole genome shotgun sequence	100	885	0	0	1	885	3786000	3785116	0	1635	100	885
AFUBlnc_2436.A	GCA_019176365.1 JAGXKD010000005.1 Aspergillus sp. GbtcF1 F1_0051, whole genome shotgun sequence	100	913	0	0	1	913	3781522	3780610	0	1687	100	913
AFUBlnc_2437.A	GCF_000002655.1 NC_007196.1 Aspergillus fumigatus Af293 chromosome 3, whole genome shotgun sequence	100	815	0	0	1	815	3669392	3670206	0	1506	100	815
AFUBlnc_2437.A	GCA_019176365.1 JAGXKD010000005.1 Aspergillus sp. GbtcF1 F1_0051, whole genome shotgun sequence	100	815	0	0	1	815	3779725	3780539	0	1506	100	815
AFUBlnc_2436.17	GCF_000002655.1 NC_007196.1 Aspergillus fumigatus Af293 chromosome 3, whole genome shotgun sequence	100	795	0	0	1	795	3670149	3669355	0	1469	100	795
AFUBlnc_2436.17	GCA_019176365.1 JAGXKD010000005.1 Aspergillus sp. GbtcF1 F1_0051, whole genome shotgun sequence	100	795	0	0	1	795	3780482	3779688	0	1469	100	795
AFUBlnc_2436.B	GCF_000002655.1 NC_007196.1 Aspergillus fumigatus Af293 chromosome 3, whole genome shotgun sequence	100	626	0	0	1	626	3668592	3667967	0	1157	100	626
AFUBlnc_2436.B	GCA_019176365.1 JAGXKD010000005.1 Aspergillus sp. GbtcF1 F1_0051, whole genome shotgun sequence	100	626	0	0	1	626	3778925	3778300	0	1157	100	626
AFUBlnc_2436.C	GCF_000002655.1 NC_007196.1 Aspergillus fumigatus Af293 chromosome 3, whole genome shotgun sequence	100	623	0	0	1	623	3667490	3666868	0	1151	100	623
AFUBlnc_2436.C	GCA_019176365.1 JAGXKD010000005.1 Aspergillus sp. GbtcF1 F1_0051, whole genome shotgun sequence	100	623	0	0	1	623	3777823	3777201	0	1151	100	623
AFUBlnc_2436.D	GCA_019176365.1 JAGXKD010000005.1 Aspergillus sp. GbtcF1 F1_0051, whole genome shotgun sequence	99.98	5000	1	0	1	5000	3777139	3772140	0	9228	100	5000
AFUBlnc_2436.D	GCF_000002655.1 NC_007196.1 Aspergillus fumigatus Af293 chromosome 3, whole genome shotgun sequence	99.94	5001	2	1	1	5000	3666806	3661806	0	9217	100	5000
AFUBlnc_2438.A	GCA_019176365.1 JAGXKD010000005.1 Aspergillus sp. GbtcF1 F1_0051, whole genome shotgun sequence	100	1596	0	0	1	1596	3774200	3775795	0	2948	100	1596
AFUBlnc_2438.A	GCF_000002655.1 NC_007196.1 Aspergillus fumigatus Af293 chromosome 3, whole genome shotgun sequence	99.937	1596	1	0	1	1596	3663867	3665462	0	2942	100	1596
AFUBlnc_2438.B	GCA_019176365.1 JAGXKD010000005.1 Aspergillus sp. GbtcF1 F1_0051, whole genome shotgun sequence	100	2085	0	0	1	2085	3771783	3773867	0	3851	100	2085
AFUBlnc_2438.B	GCF_000002655.1 NC_007196.1 Aspergillus fumigatus Af293 chromosome 3, whole genome shotgun sequence	99.904	2086	1	1	1	2085	3661449	3663534	0	3840	100	2085
AFUBlnc_2387.2	GCA_019176365.1 JAGXKD010000005.1 Aspergillus sp. GbtcF1 F1_0051, whole genome shotgun sequence	100	2105	0	0	1	2105	3770811	3768707	0	3888	100	2105
AFUBlnc_2387.2	GCF_000002655.1 NC_007196.1 Aspergillus fumigatus Af293 chromosome 3, whole genome shotgun sequence	99.905	2105	2	0	1	2105	3660476	3658372	0	3877	100	2105
AFUBlnc_2386.3	GCA_019176365.1 JAGXKD010000005.1 Aspergillus sp. GbtcF1 F1_0051, whole genome shotgun sequence	99.822	1687	0	1	1	1687	3768491	3770174	0	3096	100	1687
AFUBlnc_2386.3	GCF_000002655.1 NC_007196.1 Aspergillus fumigatus Af293 chromosome 3, whole genome shotgun sequence	99.763	1687	1	1	1	1687	3658156	3659839	0	3090	100	1687
AFUBlnc_2389.2	GCA_019176365.1 JAGXKD010000005.1 Aspergillus sp. GbtcF1 F1_0051, whole genome shotgun sequence	100	1863	0	0	1	1863	3757548	3759410	0	3441	100	1863
AFUBlnc_2389.2	GCF_000002655.1 NC_007196.1 Aspergillus fumigatus Af293 chromosome 3, whole genome shotgun sequence	99.781	1825	1	1	42	1863	3647249	3649073	0	3345	98	1863
AFUBlnc_2538.A	GCF_000002655.1 NC_007196.1 Aspergillus fumigatus Af293 chromosome 3, whole genome shotgun sequence	100	803	0	0	1	803	3496619	3497421	0	1483	100	803
AFUBlnc_2538.A	GCA_019176365.1 JAGXKD010000005.1 Aspergillus sp. GbtcF1 F1_0051, whole genome shotgun sequence	100	803	0	0	1	803	3603682	3604484	0	1483	100	803
AFUBlnc_2538.A	GCA_014250555.1 JAAKEQ010000002.1 Aspergillus oerlinghausenensis strain CBS 139183 NODE_2_length_1728092_cov_162.456431, whole genome shotgun sequence	90.238	799	63	6	1	798	1090400	1091184	0	1029	99	803
AFUBlnc_2538.B	GCF_000002655.1 NC_007196.1 Aspergillus fumigatus Af293 chromosome 3, whole genome shotgun sequence	100	1320	0	0	1	1320	3494816	3496135	0	2438	100	1320
AFUBlnc_2538.B	GCA_019176365.1 JAGXKD010000005.1 Aspergillus sp. GbtcF1 F1_0051, whole genome shotgun sequence	99.924	1320	1	0	1	1320	3601879	3603198	0	2433	100	1320
AFUBlnc_2542.18	GCA_019176365.1 JAGXKD010000005.1 Aspergillus sp. GbtcF1 F1_0051, whole genome shotgun sequence	99.86	713	1	0	1	713	3586853	3587565	0	1312	100	713
AFUBlnc_2542.18	GCF_000002655.1 NC_007196.1 Aspergillus fumigatus Af293 chromosome 3, whole genome shotgun sequence	99.719	713	2	0	1	713	3479807	3480519	0	1306	100	713
AFUBlnc_2478.4	GCF_000002655.1 NC_007196.1 Aspergillus fumigatus Af293 chromosome 3, whole genome shotgun sequence	99.952	2082	1	0	1	2082	3370692	3368611	0	3840	100	2082
AFUBlnc_2478.4	GCA_019176365.1 JAGXKD010000005.1 Aspergillus sp. GbtcF1 F1_0051, whole genome shotgun sequence	99.856	2082	3	0	1	2082	3477699	3475618	0	3829	100	2082
AFUBlnc_2478.4	GCA_014250555.1 JAAKEQ010000002.1 Aspergillus oerlinghausenensis strain CBS 139183 NODE_2_length_1728092_cov_162.456431, whole genome shotgun sequence	90.052	2111	140	39	1	2082	965170	963101	0	2671	100	2082
AFUBlnc_2481.1	GCA_019176365.1 JAGXKD010000005.1 Aspergillus sp. GbtcF1 F1_0051, whole genome shotgun sequence	99.778	902	2	0	72	973	3471717	3472618	0	1655	93	973
AFUBlnc_2481.1	GCF_000002655.1 NC_007196.1 Aspergillus fumigatus Af293 chromosome 3, whole genome shotgun sequence	99.667	902	3	0	72	973	3364715	3365616	0	1650	93	973
AFUBlnc_2673.96	GCA_019176365.1 JAGXKD010000005.1 Aspergillus sp. GbtcF1 F1_0051, whole genome shotgun sequence	99.89	1818	1	1	1	1818	3429853	3431669	0	3345	100	1818
AFUBlnc_2489.3	GCA_019176365.1 JAGXKD010000005.1 Aspergillus sp. GbtcF1 F1_0051, whole genome shotgun sequence	100	892	0	0	1	892	3379487	3380378	0	1648	100	892
AFUBlnc_2574.9	GCA_019176365.1 JAGXKD010000005.1 Aspergillus sp. GbtcF1 F1_0051, whole genome shotgun sequence	100	1576	0	0	1	1576	3212353	3213928	0	2911	100	1576
AFUBlnc_2574.9	GCF_000002655.1 NC_007196.1 Aspergillus fumigatus Af293 chromosome 3, whole genome shotgun sequence	99.937	1576	1	0	1	1576	3101553	3103128	0	2905	100	1576
AFUBlnc_2574.9	GCA_014250555.1 JAAKEQ010000002.1 Aspergillus oerlinghausenensis strain CBS 139183 NODE_2_length_1728092_cov_162.456431, whole genome shotgun sequence	91.661	1595	93	20	1	1569	701728	703308	0	2172	99	1576
AFUBlnc_2510.A	GCF_000002655.1 NC_007196.1 Aspergillus fumigatus Af293 chromosome 3, whole genome shotgun sequence	100	951	0	0	1	951	3061613	3062563	0	1757	100	951
AFUBlnc_2510.A	GCA_019176365.1 JAGXKD010000005.1 Aspergillus sp. GbtcF1 F1_0051, whole genome shotgun sequence	100	951	0	0	1	951	3174196	3175146	0	1757	100	951
AFUBlnc_2510.A	GCA_014250555.1 JAAKEQ010000002.1 Aspergillus oerlinghausenensis strain CBS 139183 NODE_2_length_1728092_cov_162.456431, whole genome shotgun sequence	90.784	944	59	17	1	937	663667	664589	0	1236	99	951
AFUBlnc_2520.A	GCF_000002655.1 NC_007196.1 Aspergillus fumigatus Af293 chromosome 3, whole genome shotgun sequence	99.835	1215	2	0	1	1215	3051073	3049859	0	2233	100	1215
AFUBlnc_2520.A	GCA_019176365.1 JAGXKD010000005.1 Aspergillus sp. GbtcF1 F1_0051, whole genome shotgun sequence	99.835	1215	2	0	1	1215	3163659	3162445	0	2233	100	1215
AFUBlnc_2517.1	GCF_000002655.1 NC_007196.1 Aspergillus fumigatus Af293 chromosome 3, whole genome shotgun sequence	99.437	533	2	1	1	532	3023025	3023557	0	966	100	532
AFUBlnc_2517.1	GCA_019176365.1 JAGXKD010000005.1 Aspergillus sp. GbtcF1 F1_0051, whole genome shotgun sequence	99.436	532	3	0	1	532	3135592	3136123	0	966	100	532
AFUBlnc_2588.2	GCA_019176365.1 JAGXKD010000005.1 Aspergillus sp. GbtcF1 F1_0051, whole genome shotgun sequence	100	740	0	0	1	740	3098756	3099495	0	1367	100	740
AFUBlnc_2588.2	GCF_000002655.1 NC_007196.1 Aspergillus fumigatus Af293 chromosome 3, whole genome shotgun sequence	99.73	740	2	0	1	740	2986189	2986928	0	1356	100	740
AFUBlnc_2591.24	GCA_019176365.1 JAGXKD010000005.1 Aspergillus sp. GbtcF1 F1_0051, whole genome shotgun sequence	100	1025	0	0	1	1025	3082474	3083498	0	1893	100	1025
AFUBlnc_2591.24	GCF_000002655.1 NC_007196.1 Aspergillus fumigatus Af293 chromosome 3, whole genome shotgun sequence	99.61	1025	4	0	1	1025	2969907	2970931	0	1871	100	1025
AFUBlnc_2599.2	GCA_019176365.1 JAGXKD010000005.1 Aspergillus sp. GbtcF1 F1_0051, whole genome shotgun sequence	100	1015	0	0	1	1015	3048344	3047330	0	1875	100	1015
AFUBlnc_2599.2	GCF_000002655.1 NC_007196.1 Aspergillus fumigatus Af293 chromosome 3, whole genome shotgun sequence	99.409	1015	4	1	1	1015	2933979	2932967	0	1840	100	1015
AFUBlnc_2599.3	GCA_019176365.1 JAGXKD010000005.1 Aspergillus sp. GbtcF1 F1_0051, whole genome shotgun sequence	99.766	856	0	1	1	856	3047059	3046206	0	1568	100	856
AFUBlnc_2599.3	GCF_000002655.1 NC_007196.1 Aspergillus fumigatus Af293 chromosome 3, whole genome shotgun sequence	99.65	856	3	0	1	856	2932696	2931841	0	1565	100	856
AFUBlnc_2600.5	GCA_019176365.1 JAGXKD010000005.1 Aspergillus sp. GbtcF1 F1_0051, whole genome shotgun sequence	99.855	2065	1	1	1	2063	3042131	3040067	0	3795	100	2063
AFUBlnc_2600.5	GCF_000002655.1 NC_007196.1 Aspergillus fumigatus Af293 chromosome 3, whole genome shotgun sequence	99.329	1938	8	3	1	1938	2927755	2925823	0	3502	94	2063
AFUBlnc_2604.A	GCA_019176365.1 JAGXKD010000005.1 Aspergillus sp. GbtcF1 F1_0051, whole genome shotgun sequence	100	2352	0	0	1	2352	3034512	3036863	0	4344	100	2352
AFUBlnc_2603.A	GCF_000002655.1 NC_007196.1 Aspergillus fumigatus Af293 chromosome 3, whole genome shotgun sequence	100	555	0	0	1	555	2925504	2924950	0	1026	100	555
AFUBlnc_2603.A	GCA_019176365.1 JAGXKD010000005.1 Aspergillus sp. GbtcF1 F1_0051, whole genome shotgun sequence	100	555	0	0	1	555	3036327	3035773	0	1026	100	555
AFUBlnc_2603.10	GCA_019176365.1 JAGXKD010000005.1 Aspergillus sp. GbtcF1 F1_0051, whole genome shotgun sequence	100	1476	0	0	1	1476	3035511	3034036	0	2726	100	1476
AFUBlnc_2603.10	GCF_000002655.1 NC_007196.1 Aspergillus fumigatus Af293 chromosome 3, whole genome shotgun sequence	99.661	1477	4	1	1	1476	2924688	2923212	0	2699	100	1476
AFUBlnc_2606.A	GCA_019176365.1 JAGXKD010000005.1 Aspergillus sp. GbtcF1 F1_0051, whole genome shotgun sequence	100	1414	0	0	1	1414	3029236	3027823	0	2612	100	1414
AFUBlnc_2606.A	GCF_000002655.1 NC_007196.1 Aspergillus fumigatus Af293 chromosome 3, whole genome shotgun sequence	99.788	1414	3	0	1	1414	2918414	2917001	0	2595	100	1414
AFUBlnc_2706.A	GCA_019176365.1 JAGXKD010000005.1 Aspergillus sp. GbtcF1 F1_0051, whole genome shotgun sequence	100	1317	0	0	1	1317	2960634	2959318	0	2433	100	1317
AFUBlnc_2706.A	GCF_000002655.1 NC_007196.1 Aspergillus fumigatus Af293 chromosome 3, whole genome shotgun sequence	99.621	1319	1	2	1	1317	2849765	2848449	0	2405	100	1317
AFUBlnc_3286.A	GCF_000002655.1 NC_007196.1 Aspergillus fumigatus Af293 chromosome 3, whole genome shotgun sequence	99.906	1062	1	0	1	1062	2789538	2788477	0	1956	100	1062
AFUBlnc_3286.A	GCA_019176365.1 JAGXKD010000005.1 Aspergillus sp. GbtcF1 F1_0051, whole genome shotgun sequence	99.906	1062	1	0	1	1062	2898257	2897196	0	1956	100	1062
AFUBlnc_3286.A	GCA_014250555.1 JAAKEQ010000002.1 Aspergillus oerlinghausenensis strain CBS 139183 NODE_2_length_1728092_cov_162.456431, whole genome shotgun sequence	92.148	1057	76	6	12	1062	402138	401083	0	1485	99	1062
AFUBlnc_3286.A	GCF_000149645.2 NW_001509768.1 Aspergillus fischeri NRRL 181 1099437636252 genomic scaffold, whole genome shotgun sequence	90.301	1031	88	11	9	1030	1416257	1417284	0	1339	96	1062
AFUBlnc_3286.B	GCF_000002655.1 NC_007196.1 Aspergillus fumigatus Af293 chromosome 3, whole genome shotgun sequence	99.819	554	1	0	1	554	2787717	2787164	0	1018	100	554
AFUBlnc_3286.B	GCA_019176365.1 JAGXKD010000005.1 Aspergillus sp. GbtcF1 F1_0051, whole genome shotgun sequence	99.819	554	1	0	1	554	2896436	2895883	0	1018	100	554
AFUBlnc_3286.B	GCF_000149645.2 NW_001509768.1 Aspergillus fischeri NRRL 181 1099437636252 genomic scaffold, whole genome shotgun sequence	91.171	555	36	8	2	554	1418067	1418610	0	741	99	554
AFUBlnc_3286.B	GCA_014250555.1 JAAKEQ010000002.1 Aspergillus oerlinghausenensis strain CBS 139183 NODE_2_length_1728092_cov_162.456431, whole genome shotgun sequence	91.667	504	30	7	52	554	400317	399825	0	688	91	554
AFUBlnc_3294.18	GCA_019176365.1 JAGXKD010000005.1 Aspergillus sp. GbtcF1 F1_0051, whole genome shotgun sequence	100	939	0	0	1	939	2868889	2867951	0	1735	100	939
AFUBlnc_3294.18	GCF_000002655.1 NC_007196.1 Aspergillus fumigatus Af293 chromosome 3, whole genome shotgun sequence	99.894	939	1	0	1	939	2760170	2759232	0	1729	100	939
AFUBlnc_3294.18	GCA_014250555.1 JAAKEQ010000002.1 Aspergillus oerlinghausenensis strain CBS 139183 NODE_2_length_1728092_cov_162.456431, whole genome shotgun sequence	90.766	953	67	12	3	939	372795	371848	0	1253	99	939
AFUBlnc_3290.31	GCF_000002655.1 NC_007196.1 Aspergillus fumigatus Af293 chromosome 3, whole genome shotgun sequence	99.827	1159	0	1	1	1159	2758033	2759189	0	2128	100	1159
AFUBlnc_3290.31	GCA_019176365.1 JAGXKD010000005.1 Aspergillus sp. GbtcF1 F1_0051, whole genome shotgun sequence	99.741	1159	2	1	1	1159	2866751	2867908	0	2122	100	1159
AFUBlnc_3299.2	GCF_000002655.1 NC_007196.1 Aspergillus fumigatus Af293 chromosome 3, whole genome shotgun sequence	99.745	2357	6	0	1	2357	2725939	2723583	0	4320	100	2357
AFUBlnc_3299.2	GCA_019176365.1 JAGXKD010000005.1 Aspergillus sp. GbtcF1 F1_0051, whole genome shotgun sequence	99.576	2357	6	2	1	2357	2834652	2832300	0	4294	100	2357
AFUBlnc_3323.A	GCF_000002655.1 NC_007196.1 Aspergillus fumigatus Af293 chromosome 3, whole genome shotgun sequence	99.817	2186	3	1	1	2186	2616286	2614102	0	4013	100	2186
AFUBlnc_3323.A	GCA_019176365.1 JAGXKD010000005.1 Aspergillus sp. GbtcF1 F1_0051, whole genome shotgun sequence	99.68	2187	0	3	1	2186	2726884	2724704	0	3993	100	2186
AFUBlnc_3323.A	GCA_014250555.1 JAAKEQ010000002.1 Aspergillus oerlinghausenensis strain CBS 139183 NODE_2_length_1728092_cov_162.456431, whole genome shotgun sequence	90.138	2170	134	33	60	2186	223374	221242	0	2748	97	2186
AFUBlnc_3327.A	GCF_000002655.1 NC_007196.1 Aspergillus fumigatus Af293 chromosome 3, whole genome shotgun sequence	99.902	2048	2	0	1	2048	2579171	2581218	0	3771	100	2048
AFUBlnc_3327.A	GCA_019176365.1 JAGXKD010000005.1 Aspergillus sp. GbtcF1 F1_0051, whole genome shotgun sequence	99.805	2048	4	0	1	2048	2689776	2691823	0	3760	100	2048
AFUBlnc_3330.12	GCA_019176365.1 JAGXKD010000005.1 Aspergillus sp. GbtcF1 F1_0051, whole genome shotgun sequence	99.816	1087	2	0	1	1087	2668925	2670011	0	1997	100	1087
AFUBlnc_3330.12	GCF_000002655.1 NC_007196.1 Aspergillus fumigatus Af293 chromosome 3, whole genome shotgun sequence	99.724	1087	3	0	1	1087	2558320	2559406	0	1991	100	1087
AFUBlnc_3330.12	GCA_014250555.1 JAAKEQ010000002.1 Aspergillus oerlinghausenensis strain CBS 139183 NODE_2_length_1728092_cov_162.456431, whole genome shotgun sequence	90.636	1100	80	12	1	1087	165391	166480	0	1439	100	1087
AFUBlnc_2697.3	GCF_000002655.1 NC_007196.1 Aspergillus fumigatus Af293 chromosome 3, whole genome shotgun sequence	99.919	3717	3	0	1	3717	2513677	2509961	0	6848	100	3717
AFUBlnc_2697.3	GCA_019176365.1 JAGXKD010000005.1 Aspergillus sp. GbtcF1 F1_0051, whole genome shotgun sequence	99.892	3717	2	1	1	3717	2624284	2620570	0	6841	100	3717
AFUBlnc_2729.9	GCF_000002655.1 NC_007196.1 Aspergillus fumigatus Af293 chromosome 3, whole genome shotgun sequence	99.79	1906	3	1	1	1906	2464956	2463052	0	3496	100	1906
AFUBlnc_2729.9	GCA_019176365.1 JAGXKD010000005.1 Aspergillus sp. GbtcF1 F1_0051, whole genome shotgun sequence	99.528	1906	8	1	1	1906	2575584	2573680	0	3469	100	1906
AFUBlnc_2728.10	GCF_000002655.1 NC_007196.1 Aspergillus fumigatus Af293 chromosome 3, whole genome shotgun sequence	99.888	889	1	0	1	889	2462910	2463798	0	1637	100	889
AFUBlnc_2728.10	GCA_019176365.1 JAGXKD010000005.1 Aspergillus sp. GbtcF1 F1_0051, whole genome shotgun sequence	99.438	889	4	1	1	889	2573538	2574425	0	1613	100	889
AFUBlnc_2731.A	GCA_019176365.1 JAGXKD010000005.1 Aspergillus sp. GbtcF1 F1_0051, whole genome shotgun sequence	99.934	1514	1	0	1	1514	2562032	2560519	0	2791	100	1514
AFUBlnc_2731.A	GCF_000002655.1 NC_007196.1 Aspergillus fumigatus Af293 chromosome 3, whole genome shotgun sequence	99.868	1514	2	0	1	1514	2451416	2449903	0	2785	100	1514
AFUBlnc_2858.13	GCA_019176365.1 JAGXKD010000005.1 Aspergillus sp. GbtcF1 F1_0051, whole genome shotgun sequence	99.687	958	2	1	1	957	2334844	2335801	0	1751	100	957
AFUBlnc_2858.13	GCF_000002655.1 NC_007196.1 Aspergillus fumigatus Af293 chromosome 3, whole genome shotgun sequence	99.582	958	3	1	1	957	2206491	2207448	0	1746	100	957
AFUBlnc_2792.A	GCA_019176365.1 JAGXKD010000005.1 Aspergillus sp. GbtcF1 F1_0051, whole genome shotgun sequence	99.685	1589	5	0	1	1589	2313349	2311761	0	2907	100	1589
AFUBlnc_2792.A	GCF_000002655.1 NC_007196.1 Aspergillus fumigatus Af293 chromosome 3, whole genome shotgun sequence	99.622	1589	5	1	1	1589	2184996	2183409	0	2900	100	1589
AFUBlnc_2802.9	GCF_000002655.1 NC_007196.1 Aspergillus fumigatus Af293 chromosome 3, whole genome shotgun sequence	100	826	0	0	1	826	2149990	2150815	0	1526	100	826
AFUBlnc_2802.9	GCA_019176365.1 JAGXKD010000005.1 Aspergillus sp. GbtcF1 F1_0051, whole genome shotgun sequence	100	826	0	0	1	826	2277079	2277904	0	1526	100	826
AFUBlnc_2761.3	GCF_000002655.1 NC_007196.1 Aspergillus fumigatus Af293 chromosome 3, whole genome shotgun sequence	99.825	571	0	1	38	608	2130347	2130916	0	1048	94	608
AFUBlnc_2761.3	GCA_019176365.1 JAGXKD010000005.1 Aspergillus sp. GbtcF1 F1_0051, whole genome shotgun sequence	99.65	571	1	1	38	608	2257436	2258005	0	1042	94	608
AFUBlnc_2761.3	GCA_014250555.1 JAAKEQ010000006.1 Aspergillus oerlinghausenensis strain CBS 139183 NODE_6_length_1081377_cov_162.694633, whole genome shotgun sequence	92.267	569	37	4	40	608	834267	834828	0	800	94	608
AFUBlnc_2761.3	GCF_000149645.2 NW_001509768.1 Aspergillus fischeri NRRL 181 1099437636252 genomic scaffold, whole genome shotgun sequence	91.243	571	38	8	40	608	2039640	2039080	0	767	94	608
AFUBlnc_2761.3	GCF_002847465.1 NW_020194279.1 Aspergillus novofumigatus IBT 16806 chromosome Unknown P174scaffold_6, whole genome shotgun sequence	90.543	571	44	7	40	608	1571140	1571702	0	747	94	608
AFUBlnc_2815.A	GCA_019176365.1 JAGXKD010000005.1 Aspergillus sp. GbtcF1 F1_0051, whole genome shotgun sequence	99.819	3309	4	2	1	3308	2243541	2246848	0	6076	100	3308
AFUBlnc_2815.B	GCA_019176365.1 JAGXKD010000005.1 Aspergillus sp. GbtcF1 F1_0051, whole genome shotgun sequence	100	1906	0	0	1	1906	2240031	2241936	0	3520	100	1906
AFUBlnc_2815.B	GCF_000002655.1 NC_007196.1 Aspergillus fumigatus Af293 chromosome 3, whole genome shotgun sequence	99.843	1906	3	0	1	1906	2114916	2116821	0	3504	100	1906
AFUBlnc_2815.B	GCA_014250555.1 JAAKEQ010000006.1 Aspergillus oerlinghausenensis strain CBS 139183 NODE_6_length_1081377_cov_162.694633, whole genome shotgun sequence	90.422	1942	149	23	1	1906	818697	820637	0	2521	100	1906
AFUBlnc_2830.A	GCA_019176365.1 JAGXKD010000005.1 Aspergillus sp. GbtcF1 F1_0051, whole genome shotgun sequence	100	3794	0	0	1	3794	2178088	2174295	0	7007	100	3794
AFUBlnc_2830.A	GCF_000002655.1 NC_007196.1 Aspergillus fumigatus Af293 chromosome 3, whole genome shotgun sequence	99.921	3794	3	0	1	3794	2045252	2041459	0	6990	100	3794
AFUBlnc_2782.A	GCA_019176365.1 JAGXKD010000005.1 Aspergillus sp. GbtcF1 F1_0051, whole genome shotgun sequence	99.629	1616	6	0	1	1616	2150517	2148902	0	2952	100	1616
AFUBlnc_2764.1	GCA_019176365.1 JAGXKD010000005.1 Aspergillus sp. GbtcF1 F1_0051, whole genome shotgun sequence	100	1081	0	0	1	1081	2137662	2136582	0	1997	100	1081
AFUBlnc_2764.1	GCF_000002655.1 NC_007196.1 Aspergillus fumigatus Af293 chromosome 3, whole genome shotgun sequence	99.815	1081	1	1	1	1081	2006647	2005568	0	1984	100	1081
AFUBlnc_2894.7	GCF_000002655.1 NC_007196.1 Aspergillus fumigatus Af293 chromosome 3, whole genome shotgun sequence	99.864	734	1	0	1	734	1963670	1962937	0	1351	100	734
AFUBlnc_2894.7	GCA_019176365.1 JAGXKD010000005.1 Aspergillus sp. GbtcF1 F1_0051, whole genome shotgun sequence	99.728	734	2	0	1	734	2094674	2093941	0	1345	100	734
AFUBlnc_2902.20	GCF_000002655.1 NC_007196.1 Aspergillus fumigatus Af293 chromosome 3, whole genome shotgun sequence	99.732	1120	3	0	1	1120	1928106	1926987	0	2052	100	1120
AFUBlnc_2902.20	GCA_019176365.1 JAGXKD010000005.1 Aspergillus sp. GbtcF1 F1_0051, whole genome shotgun sequence	99.464	1120	6	0	1	1120	2059155	2058036	0	2036	100	1120
AFUBlnc_2901.12	GCF_000002655.1 NC_007196.1 Aspergillus fumigatus Af293 chromosome 3, whole genome shotgun sequence	99.837	2447	4	0	1	2447	1924489	1926935	0	4497	100	2447
AFUBlnc_2901.12	GCA_019176365.1 JAGXKD010000005.1 Aspergillus sp. GbtcF1 F1_0051, whole genome shotgun sequence	99.51	2447	5	1	1	2447	2055518	2057957	0	4446	100	2447
AFUBlnc_2901.12	GCA_014250555.1 JAAKEQ010000006.1 Aspergillus oerlinghausenensis strain CBS 139183 NODE_6_length_1081377_cov_162.694633, whole genome shotgun sequence	91.46	2494	135	34	1	2447	644513	646975	0	3354	100	2447
AFUBlnc_2813.1	GCF_000002655.1 NC_007196.1 Aspergillus fumigatus Af293 chromosome 3, whole genome shotgun sequence	99.777	898	2	0	1	898	1735992	1736889	0	1648	100	898
AFUBlnc_2813.1	GCA_019176365.1 JAGXKD010000005.1 Aspergillus sp. GbtcF1 F1_0051, whole genome shotgun sequence	99.444	899	4	1	1	898	1866980	1867878	0	1631	100	898
AFUBlnc_3109.23	GCF_000002655.1 NC_007196.1 Aspergillus fumigatus Af293 chromosome 3, whole genome shotgun sequence	99.853	1361	2	0	1	1361	1473504	1474864	0	2503	100	1361
AFUBlnc_3109.23	GCA_019176365.1 JAGXKD010000005.1 Aspergillus sp. GbtcF1 F1_0051, whole genome shotgun sequence	99.853	1361	2	0	1	1361	1594310	1595670	0	2503	100	1361
AFUBlnc_3211.3	GCA_019176365.1 JAGXKD010000005.1 Aspergillus sp. GbtcF1 F1_0051, whole genome shotgun sequence	99.818	2203	4	0	1	2203	1079025	1081227	0	4047	100	2203
AFUBlnc_3211.3	GCF_000002655.1 NC_007196.1 Aspergillus fumigatus Af293 chromosome 3, whole genome shotgun sequence	99.455	2203	12	0	1	2203	951768	953970	0	4002	100	2203
AFUBlnc_3160.A	GCA_019176365.1 JAGXKD010000005.1 Aspergillus sp. GbtcF1 F1_0051, whole genome shotgun sequence	99.045	419	4	0	1	419	997048	997466	0	752	100	419
AFUBlnc_3160.A	GCF_000002655.1 NC_007196.1 Aspergillus fumigatus Af293 chromosome 3, whole genome shotgun sequence	93.961	414	22	1	1	414	870605	871015	3.6e-176	623	99	419
AFUBlnc_3179.8	GCF_000002655.1 NC_007196.1 Aspergillus fumigatus Af293 chromosome 3, whole genome shotgun sequence	97.111	1073	3	2	1	1073	810147	811191	0	1784	100	1073
AFUBlnc_3179.8	GCA_019176365.1 JAGXKD010000005.1 Aspergillus sp. GbtcF1 F1_0051, whole genome shotgun sequence	96.459	1073	10	2	1	1073	942325	943369	0	1746	100	1073
AFUBlnc_3203.10	GCA_019176365.1 JAGXKD010000005.1 Aspergillus sp. GbtcF1 F1_0051, whole genome shotgun sequence	100	1065	0	0	1	1065	895438	896502	0	1967	100	1065
AFUBlnc_3203.10	GCF_000002655.1 NC_007196.1 Aspergillus fumigatus Af293 chromosome 3, whole genome shotgun sequence	99.906	1066	0	1	1	1065	765281	766346	0	1962	100	1065
AFUBlnc_3201.2	GCF_000002655.1 NC_007196.1 Aspergillus fumigatus Af293 chromosome 3, whole genome shotgun sequence	99.878	818	1	0	1	818	753803	752986	0	1506	100	818
AFUBlnc_3201.2	GCA_019176365.1 JAGXKD010000005.1 Aspergillus sp. GbtcF1 F1_0051, whole genome shotgun sequence	99.389	818	5	0	1	818	883956	883139	0	1483	100	818
AFUBlnc_3248.2	GCA_019176365.1 JAGXKD010000005.1 Aspergillus sp. GbtcF1 F1_0051, whole genome shotgun sequence	99.02	1836	17	1	1	1835	823508	821673	0	3290	100	1835
AFUBlnc_3248.2	GCF_000002655.1 NC_007196.1 Aspergillus fumigatus Af293 chromosome 3, whole genome shotgun sequence	98.965	1836	18	1	1	1835	693393	691558	0	3284	100	1835
AFUBlnc_3248.2	GCA_014250555.1 JAAKEQ010000114.1 Aspergillus oerlinghausenensis strain CBS 139183 NODE_114_length_32403_cov_309.170977, whole genome shotgun sequence	92.761	1851	99	15	4	1835	7220	9054	0	2643	99	1835
AFUBlnc_3344.35	GCA_019176365.1 JAGXKD010000005.1 Aspergillus sp. GbtcF1 F1_0051, whole genome shotgun sequence	100	670	0	0	1	670	753430	752761	0	1238	100	670
AFUBlnc_3344.35	GCF_000002655.1 NC_007196.1 Aspergillus fumigatus Af293 chromosome 3, whole genome shotgun sequence	98.358	670	1	1	1	670	629640	628981	0	1168	100	670
AFUBlnc_3337.5	GCF_000002655.1 NC_007196.1 Aspergillus fumigatus Af293 chromosome 3, whole genome shotgun sequence	99.846	649	1	0	1	649	583880	584528	0	1194	100	649
AFUBlnc_3337.5	GCA_019176365.1 JAGXKD010000005.1 Aspergillus sp. GbtcF1 F1_0051, whole genome shotgun sequence	99.846	649	1	0	1	649	704655	705303	0	1194	100	649
AFUBlnc_3337.5	GCA_014250555.1 JAAKEQ010000045.1 Aspergillus oerlinghausenensis strain CBS 139183 NODE_45_length_180798_cov_181.413804, whole genome shotgun sequence	92.519	655	43	4	1	649	66486	67140	0	933	100	649
AFUBlnc_3337.5	GCF_000149645.2 NW_001509761.1 Aspergillus fischeri NRRL 181 1099437636265 genomic scaffold, whole genome shotgun sequence	91.515	660	40	10	1	649	793479	794133	0	894	100	649
AFUBlnc_3482.A	GCA_019176365.1 JAGXKD010000005.1 Aspergillus sp. GbtcF1 F1_0051, whole genome shotgun sequence	100	710	0	0	1	710	594253	593544	0	1312	100	710
AFUBlnc_3482.A	GCF_000002655.1 NC_007196.1 Aspergillus fumigatus Af293 chromosome 3, whole genome shotgun sequence	99.718	710	2	0	1	710	473566	472857	0	1301	100	710
AFUBlnc_3442.3	GCA_019176365.1 JAGXKD010000005.1 Aspergillus sp. GbtcF1 F1_0051, whole genome shotgun sequence	100	1112	0	0	1	1112	450577	449466	0	2054	100	1112
AFUBlnc_3442.3	GCF_000002655.1 NC_007196.1 Aspergillus fumigatus Af293 chromosome 3, whole genome shotgun sequence	98.743	1114	11	3	1	1112	347477	346365	0	1977	100	1112
AFUBlnc_3443.1	GCA_019176365.1 JAGXKD010000005.1 Aspergillus sp. GbtcF1 F1_0051, whole genome shotgun sequence	100	902	0	0	1	902	444014	444915	0	1666	100	902
AFUBlnc_3443.1	GCF_000002655.1 NC_007196.1 Aspergillus fumigatus Af293 chromosome 3, whole genome shotgun sequence	99.446	902	4	1	1	902	340907	341807	0	1637	100	902
AFUBlnc_3425.3	GCA_019176365.1 JAGXKD010000005.1 Aspergillus sp. GbtcF1 F1_0051, whole genome shotgun sequence	99.806	1030	2	0	1	1030	419704	418675	0	1892	100	1030
AFUBlnc_3585.A	GCA_019176365.1 JAGXKD010000005.1 Aspergillus sp. GbtcF1 F1_0051, whole genome shotgun sequence	100	2642	0	0	1	2642	311172	313813	0	4879	100	2642
AFUBlnc_3585.A	GCF_000002655.1 NC_007196.1 Aspergillus fumigatus Af293 chromosome 3, whole genome shotgun sequence	99.886	2642	3	0	1	2642	205943	208584	0	4863	100	2642
AFUBlnc_3588.A	GCA_019176365.1 JAGXKD010000005.1 Aspergillus sp. GbtcF1 F1_0051, whole genome shotgun sequence	99.436	1063	6	0	1	1063	306566	305504	0	1930	100	1063
AFUBlnc_3588.A	GCF_000002655.1 NC_007196.1 Aspergillus fumigatus Af293 chromosome 3, whole genome shotgun sequence	98.788	1073	3	2	1	1063	201350	200278	0	1901	100	1063
AFUBlnc_3507.4	GCA_019176365.1 JAGXKD010000005.1 Aspergillus sp. GbtcF1 F1_0051, whole genome shotgun sequence	100	2868	0	0	1	2868	178941	176074	0	5297	100	2868
AFUBlnc_3507.4	GCF_000002655.1 NC_007196.1 Aspergillus fumigatus Af293 chromosome 3, whole genome shotgun sequence	99.93	2868	2	0	1	2868	94385	91518	0	5286	100	2868
AFUBlnc_3554.11	GCA_019176365.1 JAGXKD010000005.1 Aspergillus sp. GbtcF1 F1_0051, whole genome shotgun sequence	99.829	1172	2	0	1	1172	122098	123269	0	2154	100	1172
AFUBlnc_3523.1	GCA_019176365.1 JAGXKD010000005.1 Aspergillus sp. GbtcF1 F1_0051, whole genome shotgun sequence	100	464	0	0	1	464	92793	93256	0	857	100	464
AFUBlnc_3544.1	GCA_019176365.1 JAGXKD010000017.1 Aspergillus sp. GbtcF1 F1_0083, whole genome shotgun sequence	91.594	345	29	0	2	346	2389958	2389614	2.42e-132	477	99	346
AFUBlnc_3544.1	GCA_019176365.1 JAGXKD010000002.1 Aspergillus sp. GbtcF1 F1_0158, whole genome shotgun sequence	90.698	344	32	0	1	344	1651381	1651724	8.76e-127	459	99	346
AFUBlnc_3544.1	GCF_000002655.1 NC_007197.1 Aspergillus fumigatus Af293 chromosome 4, whole genome shotgun sequence	90.379	343	33	0	2	344	2627161	2626819	1.47e-124	451	99	346
AFUBlnc_3546.3	GCA_019176365.1 JAGXKD010000005.1 Aspergillus sp. GbtcF1 F1_0051, whole genome shotgun sequence	100	565	0	0	1	565	66137	66701	0	1044	100	565
AFUBlnc_3632.15	GCA_019176365.1 JAGXKD010000005.1 Aspergillus sp. GbtcF1 F1_0051, whole genome shotgun sequence	98.876	801	0	1	1	801	34040	33249	0	1421	100	801
AFUBlnc_3558.2	GCA_019176365.1 JAGXKD010000005.1 Aspergillus sp. GbtcF1 F1_0051, whole genome shotgun sequence	99.759	830	2	0	1	830	19930	20759	0	1522	100	830
AFUBlnc_3721.A	GCA_019176365.1 JAGXKD010000002.1 Aspergillus sp. GbtcF1 F1_0158, whole genome shotgun sequence	99.129	574	5	0	1	574	2523864	2524437	0	1033	100	574
AFUBlnc_3721.A	GCF_000002655.1 NC_007198.1 Aspergillus fumigatus Af293 chromosome 5, whole genome shotgun sequence	98.78	574	7	0	1	574	241245	240672	0	1022	100	574
AFUBlnc_3685.A	GCF_000002655.1 NC_007198.1 Aspergillus fumigatus Af293 chromosome 5, whole genome shotgun sequence	99.819	1104	1	1	1	1103	307967	306864	0	2026	100	1103
AFUBlnc_3927.1	GCA_019176365.1 JAGXKD010000002.1 Aspergillus sp. GbtcF1 F1_0158, whole genome shotgun sequence	100	465	0	0	1	465	2268384	2268848	0	859	100	465
AFUBlnc_3927.1	GCF_000002655.1 NC_007198.1 Aspergillus fumigatus Af293 chromosome 5, whole genome shotgun sequence	99.785	465	1	0	1	465	490689	490225	0	854	100	465
AFUBlnc_3927.1	GCA_014250555.1 JAAKEQ010000041.1 Aspergillus oerlinghausenensis strain CBS 139183 NODE_41_length_200793_cov_186.750734, whole genome shotgun sequence	91.398	465	33	5	1	462	95527	95987	2.41e-178	630	99	465
AFUBlnc_3931.1	GCA_019176365.1 JAGXKD010000002.1 Aspergillus sp. GbtcF1 F1_0158, whole genome shotgun sequence	98.893	994	6	1	1	989	2256055	2257048	0	1770	100	989
AFUBlnc_3931.1	GCF_000002655.1 NC_007198.1 Aspergillus fumigatus Af293 chromosome 5, whole genome shotgun sequence	98.793	994	7	1	1	989	503017	502024	0	1764	100	989
AFUBlnc_3943.A	GCA_019176365.1 JAGXKD010000002.1 Aspergillus sp. GbtcF1 F1_0158, whole genome shotgun sequence	99.864	737	1	0	1	737	2206027	2205291	0	1356	100	737
AFUBlnc_3943.A	GCF_000002655.1 NC_007198.1 Aspergillus fumigatus Af293 chromosome 5, whole genome shotgun sequence	98.915	737	7	1	1	737	553012	553747	0	1315	100	737
AFUBlnc_3943.A	GCA_014250555.1 JAAKEQ010000011.1 Aspergillus oerlinghausenensis strain CBS 139183 NODE_11_length_684341_cov_168.107280, whole genome shotgun sequence	90.521	749	52	12	1	737	16109	16850	0	972	100	737
AFUBlnc_3741.1	GCA_019176365.1 JAGXKD010000002.1 Aspergillus sp. GbtcF1 F1_0158, whole genome shotgun sequence	100	472	0	0	1	472	2142380	2142851	0	872	100	472
AFUBlnc_3741.1	GCF_000002655.1 NC_007198.1 Aspergillus fumigatus Af293 chromosome 5, whole genome shotgun sequence	98.941	472	5	0	1	472	616680	616209	0	845	100	472
AFUBlnc_3741.1	GCF_000149645.2 NW_001509772.1 Aspergillus fischeri NRRL 181 1099437636247 genomic scaffold, whole genome shotgun sequence	90.562	445	33	7	29	468	2170123	2170563	2.5e-163	580	93	472
AFUBlnc_3726.1	GCA_019176365.1 JAGXKD010000002.1 Aspergillus sp. GbtcF1 F1_0158, whole genome shotgun sequence	100	1146	0	0	1	1146	2036779	2037924	0	2117	100	1146
AFUBlnc_3726.1	GCF_000002655.1 NC_007198.1 Aspergillus fumigatus Af293 chromosome 5, whole genome shotgun sequence	99.04	1146	10	1	1	1146	722463	721319	0	2054	100	1146
AFUBlnc_3823.A	GCA_019176365.1 JAGXKD010000002.1 Aspergillus sp. GbtcF1 F1_0158, whole genome shotgun sequence	99.923	2583	1	1	1	2583	2014151	2011570	0	4758	100	2583
AFUBlnc_3823.A	GCF_000002655.1 NC_007198.1 Aspergillus fumigatus Af293 chromosome 5, whole genome shotgun sequence	99.033	2585	13	5	1	2583	747117	749691	0	4625	100	2583
AFUBlnc_3829.2	GCA_019176365.1 JAGXKD010000002.1 Aspergillus sp. GbtcF1 F1_0158, whole genome shotgun sequence	99.829	1172	2	0	1	1172	2003996	2005167	0	2154	100	1172
AFUBlnc_3829.2	GCF_000002655.1 NC_007198.1 Aspergillus fumigatus Af293 chromosome 5, whole genome shotgun sequence	99.573	1172	5	0	1	1172	757271	756100	0	2137	100	1172
AFUBlnc_3829.2	GCA_014250555.1 JAAKEQ010000011.1 Aspergillus oerlinghausenensis strain CBS 139183 NODE_11_length_684341_cov_168.107280, whole genome shotgun sequence	91.51	1119	80	9	57	1170	219407	218299	0	1526	95	1172
AFUBlnc_3835.10	GCA_019176365.1 JAGXKD010000002.1 Aspergillus sp. GbtcF1 F1_0158, whole genome shotgun sequence	100	2424	0	0	1	2424	1976808	1974385	0	4477	100	2424
AFUBlnc_3835.10	GCF_000002655.1 NC_007198.1 Aspergillus fumigatus Af293 chromosome 5, whole genome shotgun sequence	99.835	2425	3	1	1	2424	784398	786822	0	4455	100	2424
AFUBlnc_3767.18	GCF_000002655.1 NC_007198.1 Aspergillus fumigatus Af293 chromosome 5, whole genome shotgun sequence	99.882	848	1	0	1	848	809178	808331	0	1561	100	848
AFUBlnc_3767.18	GCA_019176365.1 JAGXKD010000002.1 Aspergillus sp. GbtcF1 F1_0158, whole genome shotgun sequence	99.882	848	1	0	1	848	1954058	1954905	0	1561	100	848
AFUBlnc_3767.18	GCA_014250555.1 JAAKEQ010000011.1 Aspergillus oerlinghausenensis strain CBS 139183 NODE_11_length_684341_cov_168.107280, whole genome shotgun sequence	92.173	856	48	13	2	848	269866	269021	0	1192	99	848
AFUBlnc_3776.A	GCF_000002655.1 NC_007198.1 Aspergillus fumigatus Af293 chromosome 5, whole genome shotgun sequence	99.823	1697	2	1	1	1697	827305	825610	0	3116	100	1697
AFUBlnc_3776.A	GCA_019176365.1 JAGXKD010000002.1 Aspergillus sp. GbtcF1 F1_0158, whole genome shotgun sequence	99.823	1697	2	1	1	1697	1935931	1937626	0	3116	100	1697
AFUBlnc_3777.7	GCF_000002655.1 NC_007198.1 Aspergillus fumigatus Af293 chromosome 5, whole genome shotgun sequence	100	652	0	0	1	652	828147	827496	0	1205	100	652
AFUBlnc_3777.7	GCA_019176365.1 JAGXKD010000002.1 Aspergillus sp. GbtcF1 F1_0158, whole genome shotgun sequence	100	652	0	0	1	652	1935089	1935740	0	1205	100	652
AFUBlnc_3789.2	GCA_019176365.1 JAGXKD010000002.1 Aspergillus sp. GbtcF1 F1_0158, whole genome shotgun sequence	99.841	1258	2	0	1	1258	1649705	1650962	0	2313	90	1393
AFUBlnc_3789.2	GCF_000002655.1 NC_007198.1 Aspergillus fumigatus Af293 chromosome 5, whole genome shotgun sequence	99.762	1258	3	0	1	1258	1115449	1114192	0	2307	90	1393
AFUBlnc_3790.6	GCF_000002655.1 NC_007198.1 Aspergillus fumigatus Af293 chromosome 5, whole genome shotgun sequence	100	606	0	0	1	606	1114820	1115425	0	1120	100	606
AFUBlnc_3790.6	GCA_019176365.1 JAGXKD010000002.1 Aspergillus sp. GbtcF1 F1_0158, whole genome shotgun sequence	100	606	0	0	1	606	1650334	1649729	0	1120	100	606
AFUBlnc_3840.5	GCF_000002655.1 NC_007198.1 Aspergillus fumigatus Af293 chromosome 5, whole genome shotgun sequence	100	770	0	0	1	770	1328115	1327346	0	1423	100	770
AFUBlnc_3840.5	GCA_019176365.1 JAGXKD010000002.1 Aspergillus sp. GbtcF1 F1_0158, whole genome shotgun sequence	100	770	0	0	1	770	1437831	1438600	0	1423	100	770
AFUBlnc_3856.1	GCA_019176365.1 JAGXKD010000002.1 Aspergillus sp. GbtcF1 F1_0158, whole genome shotgun sequence	100	1153	0	0	1	1153	1425448	1426600	0	2130	100	1153
AFUBlnc_3856.1	GCF_000002655.1 NC_007198.1 Aspergillus fumigatus Af293 chromosome 5, whole genome shotgun sequence	99.913	1153	1	0	1	1153	1340507	1339355	0	2124	100	1153
AFUBlnc_3857.1	GCF_000002655.1 NC_007198.1 Aspergillus fumigatus Af293 chromosome 5, whole genome shotgun sequence	100	619	0	0	1	619	1342987	1342369	0	1144	100	619
AFUBlnc_3857.1	GCA_019176365.1 JAGXKD010000002.1 Aspergillus sp. GbtcF1 F1_0158, whole genome shotgun sequence	100	619	0	0	1	619	1422968	1423586	0	1144	100	619
AFUBlnc_3860.2	GCF_000002655.1 NC_007198.1 Aspergillus fumigatus Af293 chromosome 5, whole genome shotgun sequence	100	480	0	0	1	480	1347883	1347404	0	887	100	480
AFUBlnc_3860.2	GCA_019176365.1 JAGXKD010000002.1 Aspergillus sp. GbtcF1 F1_0158, whole genome shotgun sequence	99.792	480	1	0	1	480	1418075	1418554	0	881	100	480
AFUBlnc_4019.A	GCA_019176365.1 JAGXKD010000002.1 Aspergillus sp. GbtcF1 F1_0158, whole genome shotgun sequence	100	642	0	0	1	642	1402168	1401527	0	1186	100	642
AFUBlnc_4019.A	GCF_000002655.1 NC_007198.1 Aspergillus fumigatus Af293 chromosome 5, whole genome shotgun sequence	99.844	643	0	1	1	642	1363789	1364431	0	1181	100	642
AFUBlnc_4019.A	GCA_014250555.1 JAAKEQ010000042.1 Aspergillus oerlinghausenensis strain CBS 139183 NODE_42_length_191478_cov_187.044362, whole genome shotgun sequence	92.006	638	41	8	1	638	66649	66022	0	887	99	642
AFUBlnc_4019.A	GCF_000149645.2 NW_001509772.1 Aspergillus fischeri NRRL 181 1099437636247 genomic scaffold, whole genome shotgun sequence	90.409	636	46	10	1	634	1408316	1407694	0	822	99	642
AFUBlnc_4019.A	GCA_012656285.1 JAAAPX010000072.1 Aspergillus fumigatiaffinis strain CNM-CM6805 NODE_72_length_154394_cov_35.301264_pilon, whole genome shotgun sequence	90.307	619	46	13	1	618	91552	92157	0	798	96	642
AFUBlnc_4019.A	GCF_002847465.1 NW_020194275.1 Aspergillus novofumigatus IBT 16806 chromosome Unknown P174scaffold_2, whole genome shotgun sequence	90.145	619	51	8	1	618	1446003	1446612	0	797	96	642
AFUBlnc_4020.13	GCA_019176365.1 JAGXKD010000002.1 Aspergillus sp. GbtcF1 F1_0158, whole genome shotgun sequence	99.822	1690	3	0	1	1690	1395191	1396880	0	3105	100	1690
AFUBlnc_4020.13	GCF_000002655.1 NC_007198.1 Aspergillus fumigatus Af293 chromosome 5, whole genome shotgun sequence	99.469	1695	4	1	1	1690	1370786	1369092	0	3075	100	1690
AFUBlnc_4028.A	GCF_000002655.1 NC_007198.1 Aspergillus fumigatus Af293 chromosome 5, whole genome shotgun sequence	100	784	0	0	1	784	1397208	1397991	0	1448	100	784
AFUBlnc_4028.A	GCA_019176365.1 JAGXKD010000002.1 Aspergillus sp. GbtcF1 F1_0158, whole genome shotgun sequence	100	784	0	0	1	784	1368774	1367991	0	1448	100	784
AFUBlnc_4029.2	GCF_000002655.1 NC_007198.1 Aspergillus fumigatus Af293 chromosome 5, whole genome shotgun sequence	99.961	5100	1	1	1	5099	1400680	1405779	0	9406	100	5099
AFUBlnc_4029.2	GCA_019176365.1 JAGXKD010000002.1 Aspergillus sp. GbtcF1 F1_0158, whole genome shotgun sequence	99.941	5099	3	0	1	5099	1365302	1360204	0	9400	100	5099
AFUBlnc_4026.28	GCF_000002655.1 NC_007198.1 Aspergillus fumigatus Af293 chromosome 5, whole genome shotgun sequence	99.964	2751	1	0	1	2751	1405088	1402338	0	5075	100	2751
AFUBlnc_4026.28	GCA_019176365.1 JAGXKD010000002.1 Aspergillus sp. GbtcF1 F1_0158, whole genome shotgun sequence	99.891	2751	3	0	1	2751	1360895	1363645	0	5064	100	2751
AFUBlnc_4026.28	GCA_014250555.1 JAAKEQ010000042.1 Aspergillus oerlinghausenensis strain CBS 139183 NODE_42_length_191478_cov_187.044362, whole genome shotgun sequence	90.816	2820	179	43	1	2751	25228	28036	0	3699	100	2751
AFUBlnc_4033.A	GCA_019176365.1 JAGXKD010000002.1 Aspergillus sp. GbtcF1 F1_0158, whole genome shotgun sequence	99.469	1318	1	2	1	1312	1346257	1347574	0	2390	100	1312
AFUBlnc_4033.A	GCF_000002655.1 NC_007198.1 Aspergillus fumigatus Af293 chromosome 5, whole genome shotgun sequence	99.391	1314	6	2	1	1312	1419754	1418441	0	2381	100	1312
AFUBlnc_4043.12	GCA_019176365.1 JAGXKD010000002.1 Aspergillus sp. GbtcF1 F1_0158, whole genome shotgun sequence	100	1522	0	0	1	1522	1290609	1292130	0	2811	100	1522
AFUBlnc_4043.12	GCF_000002655.1 NC_007198.1 Aspergillus fumigatus Af293 chromosome 5, whole genome shotgun sequence	99.934	1522	1	0	1	1522	1477241	1475720	0	2806	100	1522
AFUBlnc_4046.A	GCA_019176365.1 JAGXKD010000002.1 Aspergillus sp. GbtcF1 F1_0158, whole genome shotgun sequence	100	2071	0	0	1	2071	1291265	1289195	0	3825	100	2071
AFUBlnc_4046.A	GCF_000002655.1 NC_007198.1 Aspergillus fumigatus Af293 chromosome 5, whole genome shotgun sequence	99.903	2071	2	0	1	2071	1476585	1478655	0	3814	100	2071
AFUBlnc_3995.A	GCF_000002655.1 NC_007198.1 Aspergillus fumigatus Af293 chromosome 5, whole genome shotgun sequence	100	2095	0	0	1	2095	1575871	1573777	0	3869	100	2095
AFUBlnc_3995.A	GCA_019176365.1 JAGXKD010000002.1 Aspergillus sp. GbtcF1 F1_0158, whole genome shotgun sequence	99.857	2095	0	1	1	2095	1191849	1193940	0	3849	100	2095
AFUBlnc_3996.A	GCA_019176365.1 JAGXKD010000002.1 Aspergillus sp. GbtcF1 F1_0158, whole genome shotgun sequence	100	522	0	0	1	522	1191426	1190905	0	965	100	522
AFUBlnc_3996.A	GCF_000002655.1 NC_007198.1 Aspergillus fumigatus Af293 chromosome 5, whole genome shotgun sequence	99.808	522	1	0	1	522	1576294	1576815	0	959	100	522
AFUBlnc_3950.A	GCA_019176365.1 JAGXKD010000002.1 Aspergillus sp. GbtcF1 F1_0158, whole genome shotgun sequence	100	597	0	0	1	597	1126225	1126821	0	1103	100	597
AFUBlnc_3950.A	GCF_000002655.1 NC_007198.1 Aspergillus fumigatus Af293 chromosome 5, whole genome shotgun sequence	99.665	597	2	0	1	597	1641271	1640675	0	1092	100	597
AFUBlnc_4104.5	GCF_000002655.1 NC_007198.1 Aspergillus fumigatus Af293 chromosome 5, whole genome shotgun sequence	99.888	895	1	0	1	895	1817701	1816807	0	1648	100	895
AFUBlnc_4104.5	GCA_019176365.1 JAGXKD010000002.1 Aspergillus sp. GbtcF1 F1_0158, whole genome shotgun sequence	99.665	895	0	1	1	895	953413	954304	0	1633	100	895
AFUBlnc_4104.5	GCF_000149645.2 NW_001509762.1 Aspergillus fischeri NRRL 181 1099437636264 genomic scaffold, whole genome shotgun sequence	91.024	869	61	10	3	868	2152756	2153610	0	1157	97	895
AFUBlnc_4131.13	GCF_000002655.1 NC_007198.1 Aspergillus fumigatus Af293 chromosome 5, whole genome shotgun sequence	99.881	838	1	0	1	838	1953351	1952514	0	1543	100	838
AFUBlnc_4131.13	GCA_019176365.1 JAGXKD010000002.1 Aspergillus sp. GbtcF1 F1_0158, whole genome shotgun sequence	99.523	838	4	0	1	838	817777	818614	0	1526	100	838
AFUBlnc_4133.9	GCA_019176365.1 JAGXKD010000002.1 Aspergillus sp. GbtcF1 F1_0158, whole genome shotgun sequence	99.889	902	1	0	1	902	811151	810250	0	1661	100	902
AFUBlnc_4133.9	GCF_000002655.1 NC_007198.1 Aspergillus fumigatus Af293 chromosome 5, whole genome shotgun sequence	99.778	902	2	0	1	902	1959980	1960881	0	1655	100	902
AFUBlnc_4136.A	GCF_000002655.1 NC_007198.1 Aspergillus fumigatus Af293 chromosome 5, whole genome shotgun sequence	100	1331	0	0	1	1331	1992898	1994228	0	2459	100	1331
AFUBlnc_4136.A	GCA_019176365.1 JAGXKD010000002.1 Aspergillus sp. GbtcF1 F1_0158, whole genome shotgun sequence	99.925	1331	1	0	1	1331	776335	775005	0	2453	100	1331
AFUBlnc_4140.5	GCF_000002655.1 NC_007198.1 Aspergillus fumigatus Af293 chromosome 5, whole genome shotgun sequence	100	807	0	0	1	807	1999594	2000400	0	1491	100	807
AFUBlnc_4140.5	GCA_019176365.1 JAGXKD010000002.1 Aspergillus sp. GbtcF1 F1_0158, whole genome shotgun sequence	99.876	807	1	0	1	807	769639	768833	0	1485	100	807
AFUBlnc_4076.3	GCF_000002655.1 NC_007198.1 Aspergillus fumigatus Af293 chromosome 5, whole genome shotgun sequence	99.896	3836	2	2	1	3836	2014455	2010622	0	7060	100	3836
AFUBlnc_4076.3	GCA_019176365.1 JAGXKD010000002.1 Aspergillus sp. GbtcF1 F1_0158, whole genome shotgun sequence	99.896	3836	3	1	1	3836	754777	758611	0	7060	100	3836
AFUBlnc_4078.5	GCA_019176365.1 JAGXKD010000002.1 Aspergillus sp. GbtcF1 F1_0158, whole genome shotgun sequence	100	741	0	0	1	741	754719	753979	0	1369	100	741
AFUBlnc_4078.5	GCF_000002655.1 NC_007198.1 Aspergillus fumigatus Af293 chromosome 5, whole genome shotgun sequence	99.865	741	1	0	1	741	2014513	2015253	0	1363	100	741
AFUBlnc_4078.5	GCA_014250555.1 JAAKEQ010000003.1 Aspergillus oerlinghausenensis strain CBS 139183 NODE_3_length_1418886_cov_163.074164, whole genome shotgun sequence	93.28	744	40	7	5	741	956844	957584	0	1088	99	741
AFUBlnc_4078.5	GCF_000149645.2 NW_001509762.1 Aspergillus fischeri NRRL 181 1099437636264 genomic scaffold, whole genome shotgun sequence	92.732	743	49	5	1	741	1945495	1944756	0	1068	100	741
AFUBlnc_4079.A	GCF_000002655.1 NC_007198.1 Aspergillus fumigatus Af293 chromosome 5, whole genome shotgun sequence	100	782	0	0	1	782	2016183	2015402	0	1445	100	782
AFUBlnc_4079.A	GCA_019176365.1 JAGXKD010000002.1 Aspergillus sp. GbtcF1 F1_0158, whole genome shotgun sequence	99.872	782	1	0	1	782	753049	753830	0	1439	100	782
AFUBlnc_4304.15	GCA_019176365.1 JAGXKD010000002.1 Aspergillus sp. GbtcF1 F1_0158, whole genome shotgun sequence	100	772	0	0	1	772	663020	663791	0	1426	100	772
AFUBlnc_4304.15	GCF_000002655.1 NC_007198.1 Aspergillus fumigatus Af293 chromosome 5, whole genome shotgun sequence	99.741	772	1	1	1	772	2106215	2105445	0	1413	100	772
AFUBlnc_4310.A	GCA_019176365.1 JAGXKD010000002.1 Aspergillus sp. GbtcF1 F1_0158, whole genome shotgun sequence	99.941	1687	1	0	1	1687	650511	648825	0	3110	100	1687
AFUBlnc_4315.7	GCF_000002655.1 NC_007198.1 Aspergillus fumigatus Af293 chromosome 5, whole genome shotgun sequence	99.941	1696	1	0	1	1696	2140326	2142021	0	3127	100	1696
AFUBlnc_4315.7	GCA_019176365.1 JAGXKD010000002.1 Aspergillus sp. GbtcF1 F1_0158, whole genome shotgun sequence	99.882	1696	2	0	1	1696	630788	629093	0	3121	100	1696
AFUBlnc_4315.7	GCA_014250555.1 JAAKEQ010000003.1 Aspergillus oerlinghausenensis strain CBS 139183 NODE_3_length_1418886_cov_163.074164, whole genome shotgun sequence	90.286	1575	127	20	2	1556	1081778	1083346	0	2037	92	1696
AFUBlnc_4116.1	GCF_000002655.1 NC_007198.1 Aspergillus fumigatus Af293 chromosome 5, whole genome shotgun sequence	99.668	603	2	0	1	603	2166644	2167246	0	1103	100	603
AFUBlnc_4116.1	GCA_019176365.1 JAGXKD010000002.1 Aspergillus sp. GbtcF1 F1_0158, whole genome shotgun sequence	99.668	603	2	0	1	603	604470	603868	0	1103	100	603
AFUBlnc_4455.A	GCA_019176365.1 JAGXKD010000002.1 Aspergillus sp. GbtcF1 F1_0158, whole genome shotgun sequence	99.943	1761	1	0	1	1761	549440	547680	0	3247	100	1761
AFUBlnc_4455.A	GCF_000002655.1 NC_007198.1 Aspergillus fumigatus Af293 chromosome 5, whole genome shotgun sequence	99.773	1762	3	1	1	1761	2221664	2223425	0	3230	100	1761
AFUBlnc_4460.1	GCA_019176365.1 JAGXKD010000002.1 Aspergillus sp. GbtcF1 F1_0158, whole genome shotgun sequence	100	635	0	0	1	635	527469	528103	0	1173	100	635
AFUBlnc_4460.1	GCF_000002655.1 NC_007198.1 Aspergillus fumigatus Af293 chromosome 5, whole genome shotgun sequence	99.685	635	2	0	1	635	2243615	2242981	0	1162	100	635
AFUBlnc_4466.3	GCA_019176365.1 JAGXKD010000002.1 Aspergillus sp. GbtcF1 F1_0158, whole genome shotgun sequence	100	676	0	0	1	676	499044	498369	0	1249	100	676
AFUBlnc_4466.3	GCF_000002655.1 NC_007198.1 Aspergillus fumigatus Af293 chromosome 5, whole genome shotgun sequence	99.852	676	0	1	1	676	2272064	2272738	0	1242	100	676
AFUBlnc_4466.3	GCA_014250555.1 JAAKEQ010000027.1 Aspergillus oerlinghausenensis strain CBS 139183 NODE_27_length_340534_cov_160.471355, whole genome shotgun sequence	91.777	681	49	4	1	676	32491	33169	0	941	100	676
AFUBlnc_4469.3	GCA_019176365.1 JAGXKD010000002.1 Aspergillus sp. GbtcF1 F1_0158, whole genome shotgun sequence	100	1089	0	0	1	1089	489879	490967	0	2012	100	1089
AFUBlnc_4469.3	GCF_000002655.1 NC_007198.1 Aspergillus fumigatus Af293 chromosome 5, whole genome shotgun sequence	99.908	1089	1	0	1	1089	2281229	2280141	0	2006	100	1089
AFUBlnc_4478.A	GCA_019176365.1 JAGXKD010000002.1 Aspergillus sp. GbtcF1 F1_0158, whole genome shotgun sequence	100	1346	0	0	1	1346	462126	460781	0	2486	100	1346
AFUBlnc_4478.A	GCF_000002655.1 NC_007198.1 Aspergillus fumigatus Af293 chromosome 5, whole genome shotgun sequence	99.703	1346	4	0	1	1346	2308985	2310330	0	2464	100	1346
AFUBlnc_4478.A	GCA_014250555.1 JAAKEQ010000027.1 Aspergillus oerlinghausenensis strain CBS 139183 NODE_27_length_340534_cov_160.471355, whole genome shotgun sequence	90.777	1377	83	25	1	1346	69602	70965	0	1799	100	1346
AFUBlnc_4479.A	GCA_019176365.1 JAGXKD010000002.1 Aspergillus sp. GbtcF1 F1_0158, whole genome shotgun sequence	100	698	0	0	1	698	450611	449914	0	1290	100	698
AFUBlnc_4479.A	GCF_000002655.1 NC_007198.1 Aspergillus fumigatus Af293 chromosome 5, whole genome shotgun sequence	99.857	698	0	1	1	698	2320501	2321197	0	1282	100	698
AFUBlnc_4484.A	GCA_019176365.1 JAGXKD010000002.1 Aspergillus sp. GbtcF1 F1_0158, whole genome shotgun sequence	100	707	0	0	1	707	435969	435263	0	1306	100	707
AFUBlnc_4484.A	GCF_000002655.1 NC_007198.1 Aspergillus fumigatus Af293 chromosome 5, whole genome shotgun sequence	99.717	707	2	0	1	707	2335135	2335841	0	1295	100	707
AFUBlnc_4197.A	GCF_000002655.1 NC_007198.1 Aspergillus fumigatus Af293 chromosome 5, whole genome shotgun sequence	99.949	1956	1	0	1	1956	2434090	2436045	0	3607	100	1956
AFUBlnc_4197.A	GCA_019176365.1 JAGXKD010000002.1 Aspergillus sp. GbtcF1 F1_0158, whole genome shotgun sequence	99.847	1956	2	1	1	1956	337062	335108	0	3594	100	1956
AFUBlnc_4197.A	GCA_014250555.1 JAAKEQ010000027.1 Aspergillus oerlinghausenensis strain CBS 139183 NODE_27_length_340534_cov_160.471355, whole genome shotgun sequence	90.213	1972	135	25	1	1956	194335	196264	0	2519	100	1956
AFUBlnc_4148.6	GCF_000002655.1 NC_007198.1 Aspergillus fumigatus Af293 chromosome 5, whole genome shotgun sequence	99.884	1718	2	0	1	1718	2486812	2488529	0	3162	100	1718
AFUBlnc_4148.6	GCA_019176365.1 JAGXKD010000002.1 Aspergillus sp. GbtcF1 F1_0158, whole genome shotgun sequence	99.884	1718	2	0	1	1718	284361	282644	0	3162	100	1718
AFUBlnc_4156.6	GCF_000002655.1 NC_007198.1 Aspergillus fumigatus Af293 chromosome 5, whole genome shotgun sequence	99.848	1319	2	0	1	1319	2582647	2581329	0	2425	100	1319
AFUBlnc_4156.6	GCA_019176365.1 JAGXKD010000002.1 Aspergillus sp. GbtcF1 F1_0158, whole genome shotgun sequence	99.773	1319	3	0	1	1319	190503	191821	0	2420	100	1319
AFUBlnc_4228.18	GCA_019176365.1 JAGXKD010000002.1 Aspergillus sp. GbtcF1 F1_0158, whole genome shotgun sequence	100	1468	0	0	1	1468	144117	142650	0	2712	100	1468
AFUBlnc_4228.18	GCF_000002655.1 NC_007198.1 Aspergillus fumigatus Af293 chromosome 5, whole genome shotgun sequence	99.864	1468	2	0	1	1468	2628981	2630448	0	2700	100	1468
AFUBlnc_4217.A	GCF_000002655.1 NC_007198.1 Aspergillus fumigatus Af293 chromosome 5, whole genome shotgun sequence	99.847	1955	3	0	1	1955	2649461	2651415	0	3594	100	1955
AFUBlnc_4217.A	GCA_019176365.1 JAGXKD010000002.1 Aspergillus sp. GbtcF1 F1_0158, whole genome shotgun sequence	99.847	1955	3	0	1	1955	123803	121849	0	3594	100	1955
AFUBlnc_4226.2	GCF_000002655.1 NC_007198.1 Aspergillus fumigatus Af293 chromosome 5, whole genome shotgun sequence	99.946	1841	1	0	1	1841	2656086	2657926	0	3395	100	1841
AFUBlnc_4226.2	GCA_019176365.1 JAGXKD010000002.1 Aspergillus sp. GbtcF1 F1_0158, whole genome shotgun sequence	99.837	1841	3	0	1	1841	117178	115338	0	3384	100	1841
AFUBlnc_4259.A	GCF_000002655.1 NC_007198.1 Aspergillus fumigatus Af293 chromosome 5, whole genome shotgun sequence	99.912	1139	1	0	1	1139	2733104	2731966	0	2098	100	1139
AFUBlnc_4259.A	GCA_019176365.1 JAGXKD010000002.1 Aspergillus sp. GbtcF1 F1_0158, whole genome shotgun sequence	99.824	1139	2	0	1	1139	40744	41882	0	2093	100	1139
AFUBlnc_4544.3	GCF_000002655.1 NC_007198.1 Aspergillus fumigatus Af293 chromosome 5, whole genome shotgun sequence	99.946	1842	1	0	1	1842	2793422	2791581	0	3397	100	1842
AFUBlnc_4544.3	GCA_019176365.1 JAGXKD010000012.1 Aspergillus sp. GbtcF1 F1_0455, whole genome shotgun sequence	99.783	1842	4	0	1	1842	1074682	1076523	0	3380	100	1842
AFUBlnc_4550.3	GCA_019176365.1 JAGXKD010000012.1 Aspergillus sp. GbtcF1 F1_0455, whole genome shotgun sequence	99.519	1873	9	0	1	1873	1060939	1059067	0	3410	100	1873
AFUBlnc_4550.3	GCF_000002655.1 NC_007198.1 Aspergillus fumigatus Af293 chromosome 5, whole genome shotgun sequence	99.466	1873	10	0	1	1873	2807144	2809016	0	3404	100	1873
AFUBlnc_4553.11	GCA_019176365.1 JAGXKD010000012.1 Aspergillus sp. GbtcF1 F1_0455, whole genome shotgun sequence	100	1255	0	0	1	1255	1051363	1052617	0	2318	100	1255
AFUBlnc_4236.1	GCF_000002655.1 NC_007198.1 Aspergillus fumigatus Af293 chromosome 5, whole genome shotgun sequence	100	253	0	0	1	253	2878957	2878705	1.03e-129	468	100	253
AFUBlnc_4236.1	GCA_019176365.1 JAGXKD010000012.1 Aspergillus sp. GbtcF1 F1_0455, whole genome shotgun sequence	100	253	0	0	1	253	984483	984735	1.03e-129	468	100	253
AFUBlnc_4265.1	GCF_000002655.1 NC_007198.1 Aspergillus fumigatus Af293 chromosome 5, whole genome shotgun sequence	99.847	652	1	0	1	652	2903531	2904182	0	1199	100	652
AFUBlnc_4265.1	GCA_019176365.1 JAGXKD010000012.1 Aspergillus sp. GbtcF1 F1_0455, whole genome shotgun sequence	99.847	652	1	0	1	652	959912	959261	0	1199	100	652
AFUBlnc_4269.1	GCF_000002655.1 NC_007198.1 Aspergillus fumigatus Af293 chromosome 5, whole genome shotgun sequence	100	1043	0	0	1	1043	2910186	2911228	0	1927	100	1043
AFUBlnc_4269.1	GCA_019176365.1 JAGXKD010000012.1 Aspergillus sp. GbtcF1 F1_0455, whole genome shotgun sequence	100	1043	0	0	1	1043	953257	952215	0	1927	100	1043
AFUBlnc_4270.4	GCA_019176365.1 JAGXKD010000012.1 Aspergillus sp. GbtcF1 F1_0455, whole genome shotgun sequence	100	2221	0	0	1	2221	949991	952211	0	4102	100	2221
AFUBlnc_4270.4	GCF_000002655.1 NC_007198.1 Aspergillus fumigatus Af293 chromosome 5, whole genome shotgun sequence	99.955	2221	1	0	1	2221	2913452	2911232	0	4096	100	2221
AFUBlnc_4270.4	GCA_014250555.1 JAAKEQ010000008.1 Aspergillus oerlinghausenensis strain CBS 139183 NODE_8_length_779200_cov_162.872405, whole genome shotgun sequence	90.461	2233	160	26	3	2221	397551	399744	0	2894	99	2221
AFUBlnc_4278.21	GCF_000002655.1 NC_007198.1 Aspergillus fumigatus Af293 chromosome 5, whole genome shotgun sequence	99.701	1337	1	1	1	1337	2978200	2976867	0	2444	100	1337
AFUBlnc_4278.21	GCA_019176365.1 JAGXKD010000012.1 Aspergillus sp. GbtcF1 F1_0455, whole genome shotgun sequence	99.626	1337	2	2	1	1337	885247	886580	0	2438	100	1337
AFUBlnc_4326.1	GCA_019176365.1 JAGXKD010000012.1 Aspergillus sp. GbtcF1 F1_0455, whole genome shotgun sequence	100	2222	0	0	1	2222	857252	859473	0	4104	100	2222
AFUBlnc_4326.1	GCF_000002655.1 NC_007198.1 Aspergillus fumigatus Af293 chromosome 5, whole genome shotgun sequence	99.955	2222	1	0	1	2222	3006206	3003985	0	4098	100	2222
AFUBlnc_4239.8	GCA_019176365.1 JAGXKD010000012.1 Aspergillus sp. GbtcF1 F1_0455, whole genome shotgun sequence	99.696	657	2	0	1	657	713485	714141	0	1203	100	657
AFUBlnc_4239.8	GCF_000002655.1 NC_007198.1 Aspergillus fumigatus Af293 chromosome 5, whole genome shotgun sequence	99.543	657	3	0	1	657	3149868	3149212	0	1197	100	657
AFUBlnc_4241.13	GCF_000002655.1 NC_007198.1 Aspergillus fumigatus Af293 chromosome 5, whole genome shotgun sequence	100	985	0	0	1	985	3164226	3163242	0	1820	100	985
AFUBlnc_4241.13	GCA_019176365.1 JAGXKD010000012.1 Aspergillus sp. GbtcF1 F1_0455, whole genome shotgun sequence	100	985	0	0	1	985	699126	700110	0	1820	100	985
AFUBlnc_4241.13	GCA_014250555.1 JAAKEQ010000008.1 Aspergillus oerlinghausenensis strain CBS 139183 NODE_8_length_779200_cov_162.872405, whole genome shotgun sequence	90.198	1010	67	17	1	985	151800	152802	0	1288	100	985
AFUBlnc_4383.1	GCA_019176365.1 JAGXKD010000012.1 Aspergillus sp. GbtcF1 F1_0455, whole genome shotgun sequence	99.861	1444	1	1	1	1444	692970	691528	0	2654	100	1444
AFUBlnc_4383.1	GCF_000002655.1 NC_007198.1 Aspergillus fumigatus Af293 chromosome 5, whole genome shotgun sequence	99.792	1444	3	0	1	1444	3170370	3171813	0	2651	100	1444
AFUBlnc_4404.10	GCF_000002655.1 NC_007198.1 Aspergillus fumigatus Af293 chromosome 5, whole genome shotgun sequence	99.925	1333	0	1	1	1332	3251319	3249987	0	2455	100	1332
AFUBlnc_4404.10	GCA_019176365.1 JAGXKD010000012.1 Aspergillus sp. GbtcF1 F1_0455, whole genome shotgun sequence	99.85	1333	1	1	1	1332	612016	613348	0	2449	100	1332
AFUBlnc_4404.10	GCA_014250555.1 JAAKEQ010000008.1 Aspergillus oerlinghausenensis strain CBS 139183 NODE_8_length_779200_cov_162.872405, whole genome shotgun sequence	90.437	1349	91	22	1	1332	63799	65126	0	1742	100	1332
AFUBlnc_4406.3	GCF_000002655.1 NC_007198.1 Aspergillus fumigatus Af293 chromosome 5, whole genome shotgun sequence	99.924	1323	0	1	1	1322	3250115	3251437	0	2436	100	1322
AFUBlnc_4406.3	GCA_019176365.1 JAGXKD010000012.1 Aspergillus sp. GbtcF1 F1_0455, whole genome shotgun sequence	99.849	1323	1	1	1	1322	613220	611898	0	2431	100	1322
AFUBlnc_4520.32	GCF_000002655.1 NC_007198.1 Aspergillus fumigatus Af293 chromosome 5, whole genome shotgun sequence	100	573	0	0	1	573	3377662	3378234	0	1059	100	573
AFUBlnc_4520.32	GCA_019176365.1 JAGXKD010000012.1 Aspergillus sp. GbtcF1 F1_0455, whole genome shotgun sequence	100	573	0	0	1	573	477606	477034	0	1059	100	573
AFUBlnc_4520.32	GCF_000149645.2 NW_001509762.1 Aspergillus fischeri NRRL 181 1099437636264 genomic scaffold, whole genome shotgun sequence	91.099	573	44	6	4	573	556492	555924	0	769	99	573
AFUBlnc_4520.32	GCA_014250555.1 JAAKEQ010000033.1 Aspergillus oerlinghausenensis strain CBS 139183 NODE_33_length_282415_cov_172.594206, whole genome shotgun sequence	90.21	572	34	11	4	573	245633	245082	0	726	99	573
AFUBlnc_4530.2	GCA_019176365.1 JAGXKD010000012.1 Aspergillus sp. GbtcF1 F1_0455, whole genome shotgun sequence	99.868	2275	3	0	1	2275	428908	426634	0	4185	100	2275
AFUBlnc_4530.2	GCF_000002655.1 NC_007198.1 Aspergillus fumigatus Af293 chromosome 5, whole genome shotgun sequence	99.78	2275	5	0	1	2275	3426361	3428635	0	4174	100	2275
AFUBlnc_4528.A	GCA_019176365.1 JAGXKD010000012.1 Aspergillus sp. GbtcF1 F1_0455, whole genome shotgun sequence	99.91	1117	1	0	1	1117	427191	428307	0	2058	100	1117
AFUBlnc_4528.A	GCF_000002655.1 NC_007198.1 Aspergillus fumigatus Af293 chromosome 5, whole genome shotgun sequence	99.821	1117	2	0	1	1117	3428078	3426962	0	2052	100	1117
AFUBlnc_4528.A	GCA_014250555.1 JAAKEQ010000033.1 Aspergillus oerlinghausenensis strain CBS 139183 NODE_33_length_282415_cov_172.594206, whole genome shotgun sequence	90.438	1119	94	9	1	1117	194481	195588	0	1461	100	1117
AFUBlnc_4317.2	GCF_000002655.1 NC_007198.1 Aspergillus fumigatus Af293 chromosome 5, whole genome shotgun sequence	99.777	1347	3	0	1	1347	3437114	3435768	0	2471	100	1347
AFUBlnc_4317.2	GCA_019176365.1 JAGXKD010000012.1 Aspergillus sp. GbtcF1 F1_0455, whole genome shotgun sequence	99.777	1347	3	0	1	1347	418154	419500	0	2471	100	1347
AFUBlnc_4613.8	GCF_000002655.1 NC_007198.1 Aspergillus fumigatus Af293 chromosome 5, whole genome shotgun sequence	99.753	2027	5	0	1	2027	3485496	3483470	0	3716	100	2027
AFUBlnc_4613.8	GCA_019176365.1 JAGXKD010000012.1 Aspergillus sp. GbtcF1 F1_0455, whole genome shotgun sequence	99.753	2027	5	0	1	2027	369749	371775	0	3716	100	2027
AFUBlnc_4614.3	GCF_000002655.1 NC_007198.1 Aspergillus fumigatus Af293 chromosome 5, whole genome shotgun sequence	99.214	636	5	0	1	636	3483864	3484499	0	1147	100	636
AFUBlnc_4614.3	GCA_019176365.1 JAGXKD010000012.1 Aspergillus sp. GbtcF1 F1_0455, whole genome shotgun sequence	99.214	636	5	0	1	636	371381	370746	0	1147	100	636
AFUBlnc_4639.B	GCF_000002655.1 NC_007198.1 Aspergillus fumigatus Af293 chromosome 5, whole genome shotgun sequence	99.93	1420	1	0	1	1420	3584215	3582796	0	2617	100	1420
AFUBlnc_4639.B	GCA_019176365.1 JAGXKD010000012.1 Aspergillus sp. GbtcF1 F1_0455, whole genome shotgun sequence	99.014	1420	9	3	1	1420	271064	272478	0	2540	100	1420
AFUBlnc_4639.C	GCF_000002655.1 NC_007198.1 Aspergillus fumigatus Af293 chromosome 5, whole genome shotgun sequence	99.877	1626	2	0	1	1626	3586561	3584936	0	2992	100	1626
AFUBlnc_4639.C	GCA_019176365.1 JAGXKD010000012.1 Aspergillus sp. GbtcF1 F1_0455, whole genome shotgun sequence	99.569	1624	7	0	3	1626	268719	270342	0	2961	99	1626
AFUBlnc_4639.C	GCA_014250555.1 JAAKEQ010000033.1 Aspergillus oerlinghausenensis strain CBS 139183 NODE_33_length_282415_cov_172.594206, whole genome shotgun sequence	92.102	1646	81	30	2	1624	35729	37348	0	2274	99	1626
AFUBlnc_4639.C	GCF_000149645.2 NW_001509762.1 Aspergillus fischeri NRRL 181 1099437636264 genomic scaffold, whole genome shotgun sequence	90.699	1645	93	32	2	1624	327686	329292	0	2135	99	1626
AFUBlnc_4639.D	GCF_000002655.1 NC_007198.1 Aspergillus fumigatus Af293 chromosome 5, whole genome shotgun sequence	99.86	1432	2	0	1	1432	3589122	3587691	0	2634	100	1432
AFUBlnc_4639.D	GCA_019176365.1 JAGXKD010000012.1 Aspergillus sp. GbtcF1 F1_0455, whole genome shotgun sequence	98.534	1432	17	2	1	1432	266098	267525	0	2525	100	1432
AFUBlnc_4659.A	GCF_000002655.1 NC_007198.1 Aspergillus fumigatus Af293 chromosome 5, whole genome shotgun sequence	99.878	818	1	0	1	818	3675963	3675146	0	1506	100	818
AFUBlnc_4659.A	GCA_019176365.1 JAGXKD010000012.1 Aspergillus sp. GbtcF1 F1_0455, whole genome shotgun sequence	99.634	819	2	1	1	818	180041	180859	0	1495	100	818
AFUBlnc_4659.A	GCA_014250555.1 JAAKEQ010000002.1 Aspergillus oerlinghausenensis strain CBS 139183 NODE_2_length_1728092_cov_162.456431, whole genome shotgun sequence	91.138	756	49	16	66	818	1550793	1550053	0	1009	92	818
AFUBlnc_4375.7	GCF_000002655.1 NC_007198.1 Aspergillus fumigatus Af293 chromosome 5, whole genome shotgun sequence	99.661	1771	3	1	1	1771	3725837	3727604	0	3234	100	1771
AFUBlnc_4375.7	GCA_019176365.1 JAGXKD010000012.1 Aspergillus sp. GbtcF1 F1_0455, whole genome shotgun sequence	99.548	1771	2	1	1	1771	130414	128650	0	3221	100	1771
AFUBlnc_4495.16	GCF_000002655.1 NC_007198.1 Aspergillus fumigatus Af293 chromosome 5, whole genome shotgun sequence	100	725	0	0	1	725	3836099	3835375	0	1339	100	725
AFUBlnc_4495.16	GCA_019176365.1 JAGXKD010000012.1 Aspergillus sp. GbtcF1 F1_0455, whole genome shotgun sequence	99.448	725	4	0	1	725	20142	20866	0	1317	100	725
AFUBlnc_4567.B	GCF_000002655.1 NC_007197.1 Aspergillus fumigatus Af293 chromosome 4, whole genome shotgun sequence	100	331	0	0	1	331	1534599	1534269	6.05e-173	612	100	331
AFUBlnc_4567.B	GCA_019176365.1 JAGXKD010000017.1 Aspergillus sp. GbtcF1 F1_0083, whole genome shotgun sequence	100	331	0	0	1	331	1292499	1292169	6.05e-173	612	100	331
AFUBlnc_4567.B	GCF_000149645.2 NW_001509773.1 Aspergillus fischeri NRRL 181 1099437636245 genomic scaffold, whole genome shotgun sequence	92.771	332	18	6	1	331	2485556	2485882	8.29e-132	475	100	331
AFUBlnc_4567.B	GCA_014250555.1 JAAKEQ010000016.1 Aspergillus oerlinghausenensis strain CBS 139183 NODE_16_length_557294_cov_169.227895, whole genome shotgun sequence	92.145	331	20	6	3	331	54462	54136	6.45e-128	462	99	331
AFUBlnc_4575.2	GCF_000002655.1 NC_007197.1 Aspergillus fumigatus Af293 chromosome 4, whole genome shotgun sequence	100	386	0	0	1	386	1538656	1539041	0	713	100	386
AFUBlnc_4575.2	GCA_019176365.1 JAGXKD010000017.1 Aspergillus sp. GbtcF1 F1_0083, whole genome shotgun sequence	100	386	0	0	1	386	1296553	1296938	0	713	100	386
AFUBlnc_4580.1	GCF_000002655.1 NC_007197.1 Aspergillus fumigatus Af293 chromosome 4, whole genome shotgun sequence	100	590	0	0	1	590	1550849	1550260	0	1090	100	590
AFUBlnc_4580.1	GCA_019176365.1 JAGXKD010000017.1 Aspergillus sp. GbtcF1 F1_0083, whole genome shotgun sequence	100	590	0	0	1	590	1308746	1308157	0	1090	100	590
AFUBlnc_4580.1	GCA_014250555.1 JAAKEQ010000016.1 Aspergillus oerlinghausenensis strain CBS 139183 NODE_16_length_557294_cov_169.227895, whole genome shotgun sequence	92.36	589	35	6	1	579	70782	70194	0	830	98	590
AFUBlnc_4590.B	GCF_000002655.1 NC_007197.1 Aspergillus fumigatus Af293 chromosome 4, whole genome shotgun sequence	100	768	0	0	1	768	1581204	1580437	0	1419	100	768
AFUBlnc_4590.B	GCA_019176365.1 JAGXKD010000017.1 Aspergillus sp. GbtcF1 F1_0083, whole genome shotgun sequence	100	768	0	0	1	768	1339095	1338328	0	1419	100	768
AFUBlnc_4717.8	GCF_000002655.1 NC_007197.1 Aspergillus fumigatus Af293 chromosome 4, whole genome shotgun sequence	99.744	1174	0	1	1	1171	1588957	1587784	0	2148	100	1171
AFUBlnc_4717.8	GCA_019176365.1 JAGXKD010000017.1 Aspergillus sp. GbtcF1 F1_0083, whole genome shotgun sequence	98.986	1183	0	1	1	1171	1346856	1345674	0	2108	100	1171
AFUBlnc_4728.A	GCF_000002655.1 NC_007197.1 Aspergillus fumigatus Af293 chromosome 4, whole genome shotgun sequence	99.844	642	0	1	1	641	1633579	1632938	0	1179	100	641
AFUBlnc_4728.A	GCA_019176365.1 JAGXKD010000017.1 Aspergillus sp. GbtcF1 F1_0083, whole genome shotgun sequence	99.688	642	1	1	1	641	1391426	1390785	0	1173	100	641
AFUBlnc_4746.A	GCA_019176365.1 JAGXKD010000017.1 Aspergillus sp. GbtcF1 F1_0083, whole genome shotgun sequence	100	2353	0	0	1	2353	1446798	1444446	0	4346	100	2353
AFUBlnc_4746.A	GCF_000002655.1 NC_007197.1 Aspergillus fumigatus Af293 chromosome 4, whole genome shotgun sequence	99.703	2353	7	0	1	2353	1691020	1688668	0	4307	100	2353
AFUBlnc_4749.A	GCA_019176365.1 JAGXKD010000017.1 Aspergillus sp. GbtcF1 F1_0083, whole genome shotgun sequence	100	1252	0	0	1	1252	1445464	1446715	0	2313	100	1252
AFUBlnc_4749.A	GCF_000002655.1 NC_007197.1 Aspergillus fumigatus Af293 chromosome 4, whole genome shotgun sequence	99.681	1252	4	0	1	1252	1689686	1690937	0	2290	100	1252
AFUBlnc_4700.5	GCA_019176365.1 JAGXKD010000017.1 Aspergillus sp. GbtcF1 F1_0083, whole genome shotgun sequence	100	3055	0	0	1	3055	1447899	1450953	0	5642	100	3055
AFUBlnc_4700.5	GCF_000002655.1 NC_007197.1 Aspergillus fumigatus Af293 chromosome 4, whole genome shotgun sequence	99.836	3056	3	2	1	3054	1692121	1695176	0	5614	99	3055
AFUBlnc_4700.5	GCA_014250555.1 JAAKEQ010000016.1 Aspergillus oerlinghausenensis strain CBS 139183 NODE_16_length_557294_cov_169.227895, whole genome shotgun sequence	90.379	3087	196	49	1	3055	205527	208544	0	3962	100	3055
AFUBlnc_4701.17	GCA_019176365.1 JAGXKD010000017.1 Aspergillus sp. GbtcF1 F1_0083, whole genome shotgun sequence	100	786	0	0	1	786	1457051	1456266	0	1452	100	786
AFUBlnc_4701.17	GCF_000002655.1 NC_007197.1 Aspergillus fumigatus Af293 chromosome 4, whole genome shotgun sequence	99.746	786	2	0	1	786	1701275	1700490	0	1441	100	786
AFUBlnc_4686.6	GCF_000002655.1 NC_007197.1 Aspergillus fumigatus Af293 chromosome 4, whole genome shotgun sequence	99.797	1480	3	0	1	1480	1756468	1754989	0	2717	100	1480
AFUBlnc_4686.6	GCA_019176365.1 JAGXKD010000017.1 Aspergillus sp. GbtcF1 F1_0083, whole genome shotgun sequence	99.595	1481	5	1	1	1480	1512242	1510762	0	2700	100	1480
AFUBlnc_4669.11	GCA_019176365.1 JAGXKD010000017.1 Aspergillus sp. GbtcF1 F1_0083, whole genome shotgun sequence	99.918	1216	1	0	1	1216	1539058	1537843	0	2241	100	1216
AFUBlnc_4669.11	GCF_000002655.1 NC_007197.1 Aspergillus fumigatus Af293 chromosome 4, whole genome shotgun sequence	99.013	1216	11	1	1	1216	1783280	1782066	0	2178	100	1216
AFUBlnc_4670.4	GCA_019176365.1 JAGXKD010000017.1 Aspergillus sp. GbtcF1 F1_0083, whole genome shotgun sequence	99.901	1006	1	0	1	1006	1538000	1539005	0	1853	100	1006
AFUBlnc_4670.4	GCF_000002655.1 NC_007197.1 Aspergillus fumigatus Af293 chromosome 4, whole genome shotgun sequence	99.006	1006	9	1	1	1006	1782223	1783227	0	1801	100	1006
AFUBlnc_4777.A	GCF_000002655.1 NC_007197.1 Aspergillus fumigatus Af293 chromosome 4, whole genome shotgun sequence	99.776	1339	3	0	1	1339	1835710	1834372	0	2457	100	1339
AFUBlnc_4777.A	GCA_019176365.1 JAGXKD010000017.1 Aspergillus sp. GbtcF1 F1_0083, whole genome shotgun sequence	99.776	1339	3	0	1	1339	1591713	1590375	0	2457	100	1339
AFUBlnc_4788.A	GCA_019176365.1 JAGXKD010000017.1 Aspergillus sp. GbtcF1 F1_0083, whole genome shotgun sequence	100	666	0	0	1	666	1642386	1643051	0	1230	100	666
AFUBlnc_4788.A	GCF_000002655.1 NC_007197.1 Aspergillus fumigatus Af293 chromosome 4, whole genome shotgun sequence	99.85	666	1	0	1	666	1886370	1887035	0	1225	100	666
AFUBlnc_4863.A	GCA_019176365.1 JAGXKD010000017.1 Aspergillus sp. GbtcF1 F1_0083, whole genome shotgun sequence	99.81	1581	3	0	1	1581	1888149	1886569	0	2904	100	1581
AFUBlnc_4863.A	GCF_000002655.1 NC_007197.1 Aspergillus fumigatus Af293 chromosome 4, whole genome shotgun sequence	99.052	1583	10	3	1	1581	2131901	2130322	0	2835	100	1581
AFUBlnc_4866.5	GCA_019176365.1 JAGXKD010000017.1 Aspergillus sp. GbtcF1 F1_0083, whole genome shotgun sequence	99.859	709	1	0	1	709	1895189	1895897	0	1304	100	709
AFUBlnc_4866.5	GCF_000002655.1 NC_007197.1 Aspergillus fumigatus Af293 chromosome 4, whole genome shotgun sequence	98.732	710	8	1	1	709	2138952	2139661	0	1260	100	709
AFUBlnc_4869.7	GCA_019176365.1 JAGXKD010000017.1 Aspergillus sp. GbtcF1 F1_0083, whole genome shotgun sequence	100	514	0	0	1	514	1911193	1910680	0	950	100	514
AFUBlnc_4869.7	GCF_000002655.1 NC_007197.1 Aspergillus fumigatus Af293 chromosome 4, whole genome shotgun sequence	98.444	514	3	2	1	514	2154950	2154442	0	900	100	514
AFUBlnc_4869.7	GCA_014250555.1 JAAKEQ010000007.1 Aspergillus oerlinghausenensis strain CBS 139183 NODE_7_length_805839_cov_160.794513, whole genome shotgun sequence	92.65	517	29	7	1	512	130529	130017	0	736	99	514
AFUBlnc_4869.7	GCF_000149645.2 NW_001509773.1 Aspergillus fischeri NRRL 181 1099437636245 genomic scaffold, whole genome shotgun sequence	91.699	518	34	6	1	512	1855069	1855583	0	710	99	514
AFUBlnc_4869.7	GCA_012656285.1 JAAAPX010000063.1 Aspergillus fumigatiaffinis strain CNM-CM6805 NODE_63_length_170186_cov_37.323096_pilon, whole genome shotgun sequence	90.716	517	40	7	1	512	78067	77554	0	682	99	514
AFUBlnc_4917.55	GCF_000002655.1 NC_007197.1 Aspergillus fumigatus Af293 chromosome 4, whole genome shotgun sequence	99.447	1265	1	1	1	1259	2224916	2226180	0	2292	100	1259
AFUBlnc_4917.55	GCA_019176365.1 JAGXKD010000017.1 Aspergillus sp. GbtcF1 F1_0083, whole genome shotgun sequence	99.447	1265	1	1	1	1259	1981222	1982486	0	2292	100	1259
AFUBlnc_4821.1	GCF_000002655.1 NC_007197.1 Aspergillus fumigatus Af293 chromosome 4, whole genome shotgun sequence	100	551	0	0	1	551	2323292	2322742	0	1018	100	551
AFUBlnc_4821.1	GCA_019176365.1 JAGXKD010000017.1 Aspergillus sp. GbtcF1 F1_0083, whole genome shotgun sequence	100	551	0	0	1	551	2079619	2079069	0	1018	100	551
AFUBlnc_4936.A	GCF_000002655.1 NC_007197.1 Aspergillus fumigatus Af293 chromosome 4, whole genome shotgun sequence	100	952	0	0	1	952	2328455	2327504	0	1759	100	952
AFUBlnc_4936.A	GCA_019176365.1 JAGXKD010000017.1 Aspergillus sp. GbtcF1 F1_0083, whole genome shotgun sequence	100	952	0	0	1	952	2084782	2083831	0	1759	100	952
AFUBlnc_4936.A	GCA_014250555.1 JAAKEQ010000007.1 Aspergillus oerlinghausenensis strain CBS 139183 NODE_7_length_805839_cov_160.794513, whole genome shotgun sequence	91.137	959	76	7	1	952	306347	305391	0	1291	100	952
AFUBlnc_4936.A	GCF_000149645.2 NW_001509773.1 Aspergillus fischeri NRRL 181 1099437636245 genomic scaffold, whole genome shotgun sequence	91.137	959	74	9	1	952	1678185	1679139	0	1290	100	952
AFUBlnc_4940.A	GCF_000002655.1 NC_007197.1 Aspergillus fumigatus Af293 chromosome 4, whole genome shotgun sequence	99.908	1088	1	0	1	1088	2365229	2366316	0	2004	100	1088
AFUBlnc_4940.A	GCA_019176365.1 JAGXKD010000017.1 Aspergillus sp. GbtcF1 F1_0083, whole genome shotgun sequence	99.908	1088	1	0	1	1088	2121485	2122572	0	2004	100	1088
AFUBlnc_4940.A	GCA_014250555.1 JAAKEQ010000007.1 Aspergillus oerlinghausenensis strain CBS 139183 NODE_7_length_805839_cov_160.794513, whole genome shotgun sequence	92.018	1090	77	9	2	1088	342749	343831	0	1522	99	1088
AFUBlnc_4940.A	GCF_000149645.2 NW_001509773.1 Aspergillus fischeri NRRL 181 1099437636245 genomic scaffold, whole genome shotgun sequence	90.502	1095	84	16	5	1088	1641750	1640665	0	1428	99	1088
AFUBlnc_4940.B	GCA_019176365.1 JAGXKD010000017.1 Aspergillus sp. GbtcF1 F1_0083, whole genome shotgun sequence	99.978	4451	1	0	1	4451	2123122	2127572	0	8215	100	4451
AFUBlnc_4940.B	GCF_000002655.1 NC_007197.1 Aspergillus fumigatus Af293 chromosome 4, whole genome shotgun sequence	99.059	4463	28	7	1	4451	2366874	2371334	0	7997	100	4451
AFUBlnc_4940.C	GCF_000002655.1 NC_007197.1 Aspergillus fumigatus Af293 chromosome 4, whole genome shotgun sequence	99.054	317	3	0	1	317	2371352	2371668	3.52e-160	569	100	317
AFUBlnc_4940.C	GCA_019176365.1 JAGXKD010000017.1 Aspergillus sp. GbtcF1 F1_0083, whole genome shotgun sequence	100	304	0	0	1	304	2127590	2127893	5.9e-158	562	96	317
AFUBlnc_4940.C	GCF_000149645.2 NW_001509773.1 Aspergillus fischeri NRRL 181 1099437636245 genomic scaffold, whole genome shotgun sequence	94.551	312	10	4	1	311	1635627	1635322	7.9e-132	475	98	317
AFUBlnc_4940.C	GCA_014250555.1 JAAKEQ010000007.1 Aspergillus oerlinghausenensis strain CBS 139183 NODE_7_length_805839_cov_160.794513, whole genome shotgun sequence	95.05	303	11	3	1	303	348890	349188	2.84e-131	473	96	317
AFUBlnc_4940.C	GCF_018340605.1 NW_025091281.1 Aspergillus pseudoviridinutans IFM 55266 DNA, scaffold_1, whole genome shotgun sequence	93.16	307	15	5	1	306	1890869	1890568	6.2e-123	446	97	317
AFUBlnc_4940.C	GCF_002847465.1 NW_020194278.1 Aspergillus novofumigatus IBT 16806 chromosome Unknown P174scaffold_5, whole genome shotgun sequence	94.097	288	11	3	1	288	1662167	1661886	4.83e-119	433	91	317
AFUBlnc_4940.C	GCA_012656285.1 JAAAPX010000180.1 Aspergillus fumigatiaffinis strain CNM-CM6805 NODE_180_length_62782_cov_36.013989_pilon, whole genome shotgun sequence	91.803	305	17	4	1	304	47674	47377	1.35e-114	418	96	317
AFUBlnc_4940.C	GCA_014281915.1 JACBAG010001760.1 Aspergillus felis isolate CNM-CM7691 NODE_168_length_63995_cov_26.360979_pilon, whole genome shotgun sequence	91.531	307	18	5	1	306	53923	53624	4.86e-114	416	97	317
AFUBlnc_4940.C	GCF_010724455.1 NW_022983956.1 Aspergillus lentulus IFM 58399 DNA, scaffold_89, whole genome shotgun sequence	92	300	16	5	6	304	26073	26365	1.75e-113	414	94	317
AFUBlnc_4940.C	GCF_002237265.1 NW_020798123.1 Aspergillus thermomutatus strain HMR AF 39 chromosome Unknown NODE_74, whole genome shotgun sequence	91.582	297	21	4	1	296	97780	97487	2.92e-111	407	93	317
AFUBlnc_4940.C	GCF_001078395.1 NW_025091268.1 Aspergillus udagawae IFM 46973 DNA, scaffold_5, whole genome shotgun sequence	91.333	300	21	2	6	304	1837156	1836861	1.05e-110	405	94	317
AFUBlnc_4946.11	GCF_000002655.1 NC_007197.1 Aspergillus fumigatus Af293 chromosome 4, whole genome shotgun sequence	99.888	895	1	0	1	895	2398327	2399221	0	1648	100	895
AFUBlnc_4946.11	GCA_019176365.1 JAGXKD010000017.1 Aspergillus sp. GbtcF1 F1_0083, whole genome shotgun sequence	99.777	895	2	0	1	895	2154537	2155431	0	1642	100	895
AFUBlnc_4947.6	GCA_019176365.1 JAGXKD010000017.1 Aspergillus sp. GbtcF1 F1_0083, whole genome shotgun sequence	100	1068	0	0	1	1068	2156529	2155462	0	1973	100	1068
AFUBlnc_4947.6	GCF_000002655.1 NC_007197.1 Aspergillus fumigatus Af293 chromosome 4, whole genome shotgun sequence	99.719	1068	2	1	1	1068	2400318	2399252	0	1954	100	1068
AFUBlnc_4901.A	GCA_019176365.1 JAGXKD010000017.1 Aspergillus sp. GbtcF1 F1_0083, whole genome shotgun sequence	100	761	0	0	1	761	2279072	2279832	0	1406	100	761
AFUBlnc_4901.A	GCF_000002655.1 NC_007197.1 Aspergillus fumigatus Af293 chromosome 4, whole genome shotgun sequence	99.212	761	6	0	1	761	2518520	2519280	0	1373	100	761
AFUBlnc_4901.A	GCF_000149645.2 NW_001509773.1 Aspergillus fischeri NRRL 181 1099437636245 genomic scaffold, whole genome shotgun sequence	90.191	785	48	16	1	761	1443577	1442798	0	996	100	761
AFUBlnc_4901.B	GCA_019176365.1 JAGXKD010000017.1 Aspergillus sp. GbtcF1 F1_0083, whole genome shotgun sequence	100	1107	0	0	1	1107	2281401	2282507	0	2045	100	1107
AFUBlnc_4901.B	GCF_000002655.1 NC_007197.1 Aspergillus fumigatus Af293 chromosome 4, whole genome shotgun sequence	99.548	1107	5	0	1	1107	2520848	2521954	0	2017	100	1107
AFUBlnc_4901.B	GCF_000149645.2 NW_001509773.1 Aspergillus fischeri NRRL 181 1099437636245 genomic scaffold, whole genome shotgun sequence	90.205	1123	88	16	1	1107	1441174	1440058	0	1445	100	1107
AFUBlnc_4901.B	GCA_014250555.1 JAAKEQ010000007.1 Aspergillus oerlinghausenensis strain CBS 139183 NODE_7_length_805839_cov_160.794513, whole genome shotgun sequence	90.009	1121	92	14	2	1107	516706	517821	0	1432	99	1107
AFUBlnc_4964.4	GCA_019176365.1 JAGXKD010000017.1 Aspergillus sp. GbtcF1 F1_0083, whole genome shotgun sequence	100	1119	0	0	1	1119	2339331	2340449	0	2067	100	1119
AFUBlnc_4964.4	GCF_000002655.1 NC_007197.1 Aspergillus fumigatus Af293 chromosome 4, whole genome shotgun sequence	99.911	1119	1	0	1	1119	2578832	2579950	0	2061	100	1119
AFUBlnc_4967.5	GCA_019176365.1 JAGXKD010000017.1 Aspergillus sp. GbtcF1 F1_0083, whole genome shotgun sequence	100	723	0	0	1	723	2358720	2357998	0	1336	100	723
AFUBlnc_4967.5	GCF_000002655.1 NC_007197.1 Aspergillus fumigatus Af293 chromosome 4, whole genome shotgun sequence	99.585	723	3	0	1	723	2598204	2597482	0	1319	100	723
AFUBlnc_4973.3	GCA_019176365.1 JAGXKD010000017.1 Aspergillus sp. GbtcF1 F1_0083, whole genome shotgun sequence	100	1703	0	0	1	1703	2372191	2370489	0	3145	100	1703
AFUBlnc_4973.3	GCF_000002655.1 NC_007197.1 Aspergillus fumigatus Af293 chromosome 4, whole genome shotgun sequence	99.706	1703	5	0	1	1703	2611612	2609910	0	3118	100	1703
AFUBlnc_4888.A	GCA_019176365.1 JAGXKD010000017.1 Aspergillus sp. GbtcF1 F1_0083, whole genome shotgun sequence	99.856	4180	6	0	1	4180	2387043	2382864	0	7686	100	4180
AFUBlnc_4889.A	GCA_019176365.1 JAGXKD010000017.1 Aspergillus sp. GbtcF1 F1_0083, whole genome shotgun sequence	100	2840	0	0	1	2840	2384945	2387784	0	5245	100	2840
AFUBlnc_4890.3	GCA_019176365.1 JAGXKD010000017.1 Aspergillus sp. GbtcF1 F1_0083, whole genome shotgun sequence	100	2758	0	0	1	2758	2393017	2390260	0	5094	100	2758
AFUBlnc_4890.3	GCF_000002655.1 NC_007197.1 Aspergillus fumigatus Af293 chromosome 4, whole genome shotgun sequence	100	2640	0	0	1	2640	2631387	2628748	0	4876	96	2758
AFUBlnc_4890.3	GCA_014250555.1 JAAKEQ010000007.1 Aspergillus oerlinghausenensis strain CBS 139183 NODE_7_length_805839_cov_160.794513, whole genome shotgun sequence	90.404	2647	221	17	1	2638	625110	622488	0	3450	96	2758
AFUBlnc_4894.A	GCA_019176365.1 JAGXKD010000017.1 Aspergillus sp. GbtcF1 F1_0083, whole genome shotgun sequence	100	745	0	0	1	745	2407950	2407206	0	1376	100	745
AFUBlnc_4894.A	GCF_000002655.1 NC_007197.1 Aspergillus fumigatus Af293 chromosome 4, whole genome shotgun sequence	99.732	745	2	0	1	745	2645146	2644402	0	1365	100	745
AFUBlnc_4895.A	GCA_019176365.1 JAGXKD010000017.1 Aspergillus sp. GbtcF1 F1_0083, whole genome shotgun sequence	100	1148	0	0	1	1148	2407402	2408549	0	2121	100	1148
AFUBlnc_4895.A	GCF_000002655.1 NC_007197.1 Aspergillus fumigatus Af293 chromosome 4, whole genome shotgun sequence	99.913	1149	0	1	1	1148	2644598	2645746	0	2115	100	1148
AFUBlnc_5340.6	GCA_019176365.1 JAGXKD010000017.1 Aspergillus sp. GbtcF1 F1_0083, whole genome shotgun sequence	100	2453	0	0	1	2453	2474062	2471610	0	4530	100	2453
AFUBlnc_5340.6	GCF_000002655.1 NC_007197.1 Aspergillus fumigatus Af293 chromosome 4, whole genome shotgun sequence	99.959	2453	1	0	1	2453	2711244	2708792	0	4525	100	2453
AFUBlnc_5345.A	GCA_019176365.1 JAGXKD010000017.1 Aspergillus sp. GbtcF1 F1_0083, whole genome shotgun sequence	100	1409	0	0	1	1409	2485441	2486849	0	2603	100	1409
AFUBlnc_5345.A	GCF_000002655.1 NC_007197.1 Aspergillus fumigatus Af293 chromosome 4, whole genome shotgun sequence	99.787	1409	3	0	1	1409	2722626	2724034	0	2586	100	1409
AFUBlnc_5345.A	GCA_014250555.1 JAAKEQ010000007.1 Aspergillus oerlinghausenensis strain CBS 139183 NODE_7_length_805839_cov_160.794513, whole genome shotgun sequence	90.035	1445	103	19	1	1409	717467	718906	0	1832	100	1409
AFUBlnc_5005.22	GCA_019176365.1 JAGXKD010000017.1 Aspergillus sp. GbtcF1 F1_0083, whole genome shotgun sequence	99.838	619	1	0	1	619	2668683	2668065	0	1138	100	619
AFUBlnc_5005.22	GCF_000002655.1 NC_007197.1 Aspergillus fumigatus Af293 chromosome 4, whole genome shotgun sequence	99.515	619	3	0	1	619	2904000	2903382	0	1127	100	619
AFUBlnc_5036.21	GCA_019176365.1 JAGXKD010000017.1 Aspergillus sp. GbtcF1 F1_0083, whole genome shotgun sequence	100	1076	0	0	1	1076	2712292	2713367	0	1988	100	1076
AFUBlnc_5036.21	GCF_000002655.1 NC_007197.1 Aspergillus fumigatus Af293 chromosome 4, whole genome shotgun sequence	99.814	1076	2	0	1	1076	2947601	2948676	0	1977	100	1076
AFUBlnc_5040.A	GCA_019176365.1 JAGXKD010000017.1 Aspergillus sp. GbtcF1 F1_0083, whole genome shotgun sequence	100	498	0	0	1	498	2741944	2742441	0	920	100	498
AFUBlnc_5040.A	GCF_000002655.1 NC_007197.1 Aspergillus fumigatus Af293 chromosome 4, whole genome shotgun sequence	99.598	498	2	0	1	498	2977255	2977752	0	909	100	498
AFUBlnc_5040.A	GCA_014250555.1 JAAKEQ010000004.1 Aspergillus oerlinghausenensis strain CBS 139183 NODE_4_length_1302423_cov_168.273146, whole genome shotgun sequence	93.478	506	20	5	1	498	1024842	1025342	0	739	100	498
AFUBlnc_5046.14	GCA_019176365.1 JAGXKD010000017.1 Aspergillus sp. GbtcF1 F1_0083, whole genome shotgun sequence	100	697	0	0	1	697	2775719	2776415	0	1288	100	697
AFUBlnc_5046.14	GCF_000002655.1 NC_007197.1 Aspergillus fumigatus Af293 chromosome 4, whole genome shotgun sequence	98.281	698	2	2	1	697	3011029	3011717	0	1214	100	697
AFUBlnc_5046.14	GCA_014250555.1 JAAKEQ010000004.1 Aspergillus oerlinghausenensis strain CBS 139183 NODE_4_length_1302423_cov_168.273146, whole genome shotgun sequence	90.701	699	46	13	1	691	1061263	1061950	0	913	99	697
AFUBlnc_5048.10	GCA_019176365.1 JAGXKD010000017.1 Aspergillus sp. GbtcF1 F1_0083, whole genome shotgun sequence	99.968	3089	1	0	1	3089	2778809	2775721	0	5699	100	3089
AFUBlnc_5048.10	GCF_000002655.1 NC_007197.1 Aspergillus fumigatus Af293 chromosome 4, whole genome shotgun sequence	99.095	3095	13	3	1	3089	3014116	3011031	0	5546	100	3089
AFUBlnc_5230.4	GCA_019176365.1 JAGXKD010000017.1 Aspergillus sp. GbtcF1 F1_0083, whole genome shotgun sequence	99.84	626	1	0	1	626	2784985	2784360	0	1151	100	626
AFUBlnc_5230.4	GCF_000002655.1 NC_007197.1 Aspergillus fumigatus Af293 chromosome 4, whole genome shotgun sequence	99.201	626	3	2	1	626	3020317	3019694	0	1127	100	626
AFUBlnc_5137.B	GCF_000002655.1 NC_007197.1 Aspergillus fumigatus Af293 chromosome 4, whole genome shotgun sequence	99.872	779	1	0	1	779	3265638	3264860	0	1434	100	779
AFUBlnc_5137.B	GCA_019176365.1 JAGXKD010000017.1 Aspergillus sp. GbtcF1 F1_0083, whole genome shotgun sequence	99.872	779	1	0	1	779	3030244	3029466	0	1434	100	779
AFUBlnc_5138.2	GCF_000002655.1 NC_007197.1 Aspergillus fumigatus Af293 chromosome 4, whole genome shotgun sequence	99.918	1217	1	0	1	1217	3271350	3270134	0	2242	100	1217
AFUBlnc_5138.2	GCA_019176365.1 JAGXKD010000017.1 Aspergillus sp. GbtcF1 F1_0083, whole genome shotgun sequence	99.918	1218	0	1	1	1217	3035973	3034756	0	2242	100	1217
AFUBlnc_5155.A	GCA_019176365.1 JAGXKD010000017.1 Aspergillus sp. GbtcF1 F1_0083, whole genome shotgun sequence	100	1809	0	0	1	1809	3106702	3108510	0	3341	100	1809
AFUBlnc_5155.A	GCF_000002655.1 NC_007197.1 Aspergillus fumigatus Af293 chromosome 4, whole genome shotgun sequence	99.779	1809	4	0	1	1809	3342077	3343885	0	3319	100	1809
AFUBlnc_5152.56	GCA_019176365.1 JAGXKD010000017.1 Aspergillus sp. GbtcF1 F1_0083, whole genome shotgun sequence	99.823	1129	2	0	1	1129	3115385	3114257	0	2074	100	1129
AFUBlnc_5152.56	GCF_000002655.1 NC_007197.1 Aspergillus fumigatus Af293 chromosome 4, whole genome shotgun sequence	99.646	1129	4	0	1	1129	3350764	3349636	0	2063	100	1129
AFUBlnc_5069.14	GCF_000002655.1 NC_007197.1 Aspergillus fumigatus Af293 chromosome 4, whole genome shotgun sequence	100	786	0	0	1	786	3392349	3391564	0	1452	100	786
AFUBlnc_5069.14	GCA_019176365.1 JAGXKD010000017.1 Aspergillus sp. GbtcF1 F1_0083, whole genome shotgun sequence	100	786	0	0	1	786	3156980	3156195	0	1452	100	786
AFUBlnc_5292.A	GCA_019176365.1 JAGXKD010000017.1 Aspergillus sp. GbtcF1 F1_0083, whole genome shotgun sequence	100	1114	0	0	1	1114	3209960	3208847	0	2058	100	1114
AFUBlnc_5292.A	GCF_000002655.1 NC_007197.1 Aspergillus fumigatus Af293 chromosome 4, whole genome shotgun sequence	97.713	1137	3	1	1	1114	3436006	3434870	0	1934	100	1114
AFUBlnc_5292.A	GCA_014250555.1 JAAKEQ010000020.1 Aspergillus oerlinghausenensis strain CBS 139183 NODE_20_length_456964_cov_166.797508, whole genome shotgun sequence	93.56	1118	54	15	4	1114	240430	241536	0	1650	99	1114
AFUBlnc_5292.A	GCF_000149645.2 NW_001509773.1 Aspergillus fischeri NRRL 181 1099437636245 genomic scaffold, whole genome shotgun sequence	91.332	1119	72	20	4	1114	522922	524023	0	1506	99	1114
AFUBlnc_5299.68	GCA_019176365.1 JAGXKD010000017.1 Aspergillus sp. GbtcF1 F1_0083, whole genome shotgun sequence	100	886	0	0	1	886	3268023	3267138	0	1637	100	886
AFUBlnc_5299.68	GCF_000002655.1 NC_007197.1 Aspergillus fumigatus Af293 chromosome 4, whole genome shotgun sequence	99.887	886	1	0	1	886	3490848	3489963	0	1631	100	886
AFUBlnc_5299.68	GCA_014250555.1 JAAKEQ010000020.1 Aspergillus oerlinghausenensis strain CBS 139183 NODE_20_length_456964_cov_166.797508, whole genome shotgun sequence	90.983	865	71	5	1	859	185555	186418	0	1158	97	886
AFUBlnc_5299.69	GCA_019176365.1 JAGXKD010000017.1 Aspergillus sp. GbtcF1 F1_0083, whole genome shotgun sequence	100	1715	0	0	1	1715	3269741	3268027	0	3168	100	1715
AFUBlnc_5305.A	GCA_019176365.1 JAGXKD010000017.1 Aspergillus sp. GbtcF1 F1_0083, whole genome shotgun sequence	100	1688	0	0	1	1688	3268028	3269715	0	3118	100	1688
AFUBlnc_5323.A	GCA_019176365.1 JAGXKD010000017.1 Aspergillus sp. GbtcF1 F1_0083, whole genome shotgun sequence	99.7	1669	1	2	1	1666	3338942	3340609	0	3051	100	1666
AFUBlnc_5323.A	GCF_000002655.1 NC_007197.1 Aspergillus fumigatus Af293 chromosome 4, whole genome shotgun sequence	99.58	1666	5	2	1	1666	3561580	3563243	0	3037	100	1666
AFUBlnc_5328.A	GCF_000002655.1 NC_007197.1 Aspergillus fumigatus Af293 chromosome 4, whole genome shotgun sequence	99.962	2626	1	0	1	2626	3577170	3579795	0	4844	100	2626
AFUBlnc_5328.A	GCA_019176365.1 JAGXKD010000017.1 Aspergillus sp. GbtcF1 F1_0083, whole genome shotgun sequence	99.962	2626	1	0	1	2626	3354522	3357147	0	4844	100	2626
AFUBlnc_5083.A	GCA_019176365.1 JAGXKD010000017.1 Aspergillus sp. GbtcF1 F1_0083, whole genome shotgun sequence	99.793	967	2	0	1	967	3392294	3391328	0	1775	100	967
AFUBlnc_5083.A	GCF_000002655.1 NC_007197.1 Aspergillus fumigatus Af293 chromosome 4, whole genome shotgun sequence	99.69	967	3	0	1	967	3614791	3613825	0	1770	100	967
AFUBlnc_5268.1	GCF_000002655.1 NC_007199.1 Aspergillus fumigatus Af293 chromosome 6, whole genome shotgun sequence	93.801	613	38	0	7	619	2256830	2256218	0	922	99	619
AFUBlnc_5268.1	GCF_002237265.1 NW_020798210.1 Aspergillus thermomutatus strain HMR AF 39 chromosome Unknown NODE_161, whole genome shotgun sequence	91.599	619	52	0	1	619	57966	58584	0	856	100	619
AFUBlnc_5167.2	GCA_019176365.1 JAGXKD010000017.1 Aspergillus sp. GbtcF1 F1_0083, whole genome shotgun sequence	99.748	397	1	0	1	397	3596207	3596603	0	728	100	397
AFUBlnc_5167.2	GCF_000002655.1 NC_007197.1 Aspergillus fumigatus Af293 chromosome 4, whole genome shotgun sequence	99.244	397	3	0	1	397	3848473	3848869	0	717	100	397
AFUBlnc_5168.5	GCA_019176365.1 JAGXKD010000017.1 Aspergillus sp. GbtcF1 F1_0083, whole genome shotgun sequence	100	1108	0	0	1	1108	3601758	3600651	0	2047	100	1108
AFUBlnc_5168.5	GCF_000002655.1 NC_007197.1 Aspergillus fumigatus Af293 chromosome 4, whole genome shotgun sequence	99.097	1108	10	0	1	1108	3854024	3852917	0	1991	100	1108
AFUBlnc_5208.A	GCA_019176365.1 JAGXKD010000001.1 Aspergillus sp. GbtcF1 F1_0074, whole genome shotgun sequence	99.893	933	1	0	1	933	2390106	2391038	0	1718	100	933
AFUBlnc_5208.A	GCF_000002655.1 NC_007199.1 Aspergillus fumigatus Af293 chromosome 6, whole genome shotgun sequence	99.786	933	2	0	1	933	1364019	1363087	0	1712	100	933
AFUBlnc_5208.A	GCA_014250555.1 JAAKEQ010000031.1 Aspergillus oerlinghausenensis strain CBS 139183 NODE_31_length_285615_cov_166.553905, whole genome shotgun sequence	91.8	939	66	10	1	933	25072	24139	0	1297	100	933
AFUBlnc_5208.A	GCA_012656285.1 JAAAPX010000012.1 Aspergillus fumigatiaffinis strain CNM-CM6805 NODE_12_length_325998_cov_37.434882_pilon, whole genome shotgun sequence	90.792	934	76	9	4	932	18272	17344	0	1240	99	933
AFUBlnc_5483.18	GCA_019176365.1 JAGXKD010000001.1 Aspergillus sp. GbtcF1 F1_0074, whole genome shotgun sequence	99.851	2015	3	0	1	2015	2338262	2340276	0	3705	100	2015
AFUBlnc_5483.18	GCF_000002655.1 NC_007199.1 Aspergillus fumigatus Af293 chromosome 6, whole genome shotgun sequence	99.752	2015	5	0	1	2015	1415876	1413862	0	3694	100	2015
AFUBlnc_5503.6	GCA_019176365.1 JAGXKD010000001.1 Aspergillus sp. GbtcF1 F1_0074, whole genome shotgun sequence	100	704	0	0	1	704	2228129	2228832	0	1301	100	704
AFUBlnc_5503.6	GCF_000002655.1 NC_007199.1 Aspergillus fumigatus Af293 chromosome 6, whole genome shotgun sequence	99.858	704	1	0	1	704	1526039	1525336	0	1295	100	704
AFUBlnc_5503.6	GCA_014250555.1 JAAKEQ010000031.1 Aspergillus oerlinghausenensis strain CBS 139183 NODE_31_length_285615_cov_166.553905, whole genome shotgun sequence	91.857	700	52	5	5	704	184339	183645	0	972	99	704
AFUBlnc_5503.6	GCF_000149645.2 NW_001509760.1 Aspergillus fischeri NRRL 181 1099437636266 genomic scaffold, whole genome shotgun sequence	91.298	701	55	6	5	704	1657557	1656862	0	952	99	704
AFUBlnc_5393.A	GCA_019176365.1 JAGXKD010000001.1 Aspergillus sp. GbtcF1 F1_0074, whole genome shotgun sequence	99.798	496	1	0	1	496	1996618	1996123	0	911	100	496
AFUBlnc_5393.A	GCF_000002655.1 NC_007199.1 Aspergillus fumigatus Af293 chromosome 6, whole genome shotgun sequence	98.79	496	6	0	1	496	1757621	1758116	0	883	100	496
AFUBlnc_5393.A	GCA_014250555.1 JAAKEQ010000003.1 Aspergillus oerlinghausenensis strain CBS 139183 NODE_3_length_1418886_cov_163.074164, whole genome shotgun sequence	90.099	505	31	8	1	496	1254917	1254423	1.54e-180	638	100	496
AFUBlnc_5394.A	GCA_019176365.1 JAGXKD010000001.1 Aspergillus sp. GbtcF1 F1_0074, whole genome shotgun sequence	99.57	1629	4	2	1	1627	1994375	1992748	0	2966	100	1627
AFUBlnc_5394.A	GCF_000002655.1 NC_007199.1 Aspergillus fumigatus Af293 chromosome 6, whole genome shotgun sequence	99.194	1612	7	4	17	1627	1759905	1761511	0	2900	99	1627
AFUBlnc_5399.1	GCA_019176365.1 JAGXKD010000001.1 Aspergillus sp. GbtcF1 F1_0074, whole genome shotgun sequence	100	281	0	0	1	281	1981415	1981695	3.15e-145	520	100	281
AFUBlnc_5399.1	GCF_000002655.1 NC_007199.1 Aspergillus fumigatus Af293 chromosome 6, whole genome shotgun sequence	98.932	281	3	0	1	281	1772817	1772537	3.17e-140	503	100	281
AFUBlnc_5282.A	GCF_000002655.1 NC_007199.1 Aspergillus fumigatus Af293 chromosome 6, whole genome shotgun sequence	99.033	1965	16	2	1	1965	1783820	1781859	0	3520	100	1965
AFUBlnc_5348.A	GCF_000002655.1 NC_007199.1 Aspergillus fumigatus Af293 chromosome 6, whole genome shotgun sequence	99.661	1473	4	1	1	1472	1794591	1796063	0	2691	100	1472
AFUBlnc_5348.A	GCA_019176365.1 JAGXKD010000001.1 Aspergillus sp. GbtcF1 F1_0074, whole genome shotgun sequence	99.592	1472	0	2	1	1472	1959560	1958095	0	2680	100	1472
AFUBlnc_5409.1	GCA_019176365.1 JAGXKD010000001.1 Aspergillus sp. GbtcF1 F1_0074, whole genome shotgun sequence	99.777	4034	4	3	1	4031	1926826	1930857	0	7395	100	4031
AFUBlnc_5409.1	GCF_000002655.1 NC_007199.1 Aspergillus fumigatus Af293 chromosome 6, whole genome shotgun sequence	99.43	4034	19	2	1	4031	1827363	1823331	0	7319	100	4031
AFUBlnc_5410.A	GCA_019176365.1 JAGXKD010000001.1 Aspergillus sp. GbtcF1 F1_0074, whole genome shotgun sequence	99.822	2245	0	2	1	2242	1929092	1926849	0	4120	100	2242
AFUBlnc_5410.A	GCF_000002655.1 NC_007199.1 Aspergillus fumigatus Af293 chromosome 6, whole genome shotgun sequence	99.465	2245	8	2	1	2242	1825097	1827340	0	4076	100	2242
AFUBlnc_5415.A	GCA_019176365.1 JAGXKD010000001.1 Aspergillus sp. GbtcF1 F1_0074, whole genome shotgun sequence	100	476	0	0	1	476	1887280	1886805	0	880	100	476
AFUBlnc_5415.A	GCF_000002655.1 NC_007199.1 Aspergillus fumigatus Af293 chromosome 6, whole genome shotgun sequence	99.79	476	1	0	1	476	1867069	1867544	0	874	100	476
AFUBlnc_5418.A	GCA_019176365.1 JAGXKD010000001.1 Aspergillus sp. GbtcF1 F1_0074, whole genome shotgun sequence	100	936	0	0	1	936	1862056	1862991	0	1729	100	936
AFUBlnc_5418.A	GCF_000002655.1 NC_007199.1 Aspergillus fumigatus Af293 chromosome 6, whole genome shotgun sequence	99.893	936	1	0	1	936	1892244	1891309	0	1724	100	936
AFUBlnc_5418.A	GCF_000149645.2 NW_001509760.1 Aspergillus fischeri NRRL 181 1099437636266 genomic scaffold, whole genome shotgun sequence	90.695	935	61	14	3	936	2019231	2018322	0	1221	99	936
AFUBlnc_5419.B	GCA_019176365.1 JAGXKD010000001.1 Aspergillus sp. GbtcF1 F1_0074, whole genome shotgun sequence	100	851	0	0	1	851	1861840	1860990	0	1572	100	851
AFUBlnc_5419.B	GCF_000002655.1 NC_007199.1 Aspergillus fumigatus Af293 chromosome 6, whole genome shotgun sequence	99.882	851	1	0	1	851	1892460	1893310	0	1567	100	851
AFUBlnc_5427.20	GCA_019176365.1 JAGXKD010000001.1 Aspergillus sp. GbtcF1 F1_0074, whole genome shotgun sequence	99.572	1636	1	2	1	1636	1845133	1846762	0	2977	100	1636
AFUBlnc_5427.20	GCF_000002655.1 NC_007199.1 Aspergillus fumigatus Af293 chromosome 6, whole genome shotgun sequence	99.511	1636	2	2	1	1636	1909168	1907539	0	2972	100	1636
AFUBlnc_5427.20	GCA_014250555.1 JAAKEQ010000028.1 Aspergillus oerlinghausenensis strain CBS 139183 NODE_28_length_333909_cov_161.115612, whole genome shotgun sequence	91.23	1642	109	13	1	1633	255304	256919	0	2202	99	1636
AFUBlnc_5428.A	GCA_019176365.1 JAGXKD010000001.1 Aspergillus sp. GbtcF1 F1_0074, whole genome shotgun sequence	100	481	0	0	1	481	1845057	1844577	0	889	100	481
AFUBlnc_5428.A	GCF_000002655.1 NC_007199.1 Aspergillus fumigatus Af293 chromosome 6, whole genome shotgun sequence	99.584	481	0	1	1	481	1909244	1909722	0	876	100	481
AFUBlnc_5428.A	GCA_014250555.1 JAAKEQ010000028.1 Aspergillus oerlinghausenensis strain CBS 139183 NODE_28_length_333909_cov_161.115612, whole genome shotgun sequence	90.249	482	23	12	2	470	255241	254771	1.17e-171	608	98	481
AFUBlnc_5447.A	GCA_019176365.1 JAGXKD010000001.1 Aspergillus sp. GbtcF1 F1_0074, whole genome shotgun sequence	99.895	948	1	0	1	948	1786507	1785560	0	1746	100	948
AFUBlnc_5447.A	GCF_000002655.1 NC_007199.1 Aspergillus fumigatus Af293 chromosome 6, whole genome shotgun sequence	99.789	948	2	0	1	948	1967770	1968717	0	1740	100	948
AFUBlnc_5447.A	GCA_014250555.1 JAAKEQ010000028.1 Aspergillus oerlinghausenensis strain CBS 139183 NODE_28_length_333909_cov_161.115612, whole genome shotgun sequence	91.623	955	69	8	1	948	197981	197031	0	1310	100	948
AFUBlnc_5782.2	GCA_019176365.1 JAGXKD010000001.1 Aspergillus sp. GbtcF1 F1_0074, whole genome shotgun sequence	99.902	2045	2	0	1	2045	1737636	1739680	0	3766	100	2045
AFUBlnc_5782.2	GCF_000002655.1 NC_007199.1 Aspergillus fumigatus Af293 chromosome 6, whole genome shotgun sequence	99.756	2045	5	0	1	2045	2016643	2014599	0	3749	100	2045
AFUBlnc_5805.A	GCF_000002655.1 NC_007199.1 Aspergillus fumigatus Af293 chromosome 6, whole genome shotgun sequence	99.881	843	0	1	1	843	2132266	2133107	0	1550	100	843
AFUBlnc_5805.A	GCA_019176365.1 JAGXKD010000001.1 Aspergillus sp. GbtcF1 F1_0074, whole genome shotgun sequence	99.881	843	0	1	1	843	1619863	1619022	0	1550	100	843
AFUBlnc_5547.1	GCA_019176365.1 JAGXKD010000001.1 Aspergillus sp. GbtcF1 F1_0074, whole genome shotgun sequence	99.732	745	2	0	1	745	1448255	1448999	0	1365	100	745
AFUBlnc_5547.1	GCF_000002655.1 NC_007199.1 Aspergillus fumigatus Af293 chromosome 6, whole genome shotgun sequence	99.195	745	6	0	1	745	2328619	2327875	0	1343	100	745
AFUBlnc_5580.5	GCA_019176365.1 JAGXKD010000001.1 Aspergillus sp. GbtcF1 F1_0074, whole genome shotgun sequence	99.899	989	1	0	1	989	1355274	1354286	0	1821	100	989
AFUBlnc_5580.5	GCF_000002655.1 NC_007199.1 Aspergillus fumigatus Af293 chromosome 6, whole genome shotgun sequence	99.798	989	2	0	1	989	2428292	2429280	0	1816	100	989
AFUBlnc_5595.A	GCA_019176365.1 JAGXKD010000001.1 Aspergillus sp. GbtcF1 F1_0074, whole genome shotgun sequence	100	800	0	0	1	800	1215012	1214213	0	1478	100	800
AFUBlnc_5595.A	GCF_000002655.1 NC_007199.1 Aspergillus fumigatus Af293 chromosome 6, whole genome shotgun sequence	99.875	800	1	0	1	800	2540630	2541429	0	1472	100	800
AFUBlnc_5594.6	GCF_000002655.1 NC_007199.1 Aspergillus fumigatus Af293 chromosome 6, whole genome shotgun sequence	99.914	1169	1	0	1	1169	2542930	2541762	0	2154	100	1169
AFUBlnc_5594.6	GCA_019176365.1 JAGXKD010000001.1 Aspergillus sp. GbtcF1 F1_0074, whole genome shotgun sequence	99.914	1169	1	0	1	1169	1212712	1213880	0	2154	100	1169
AFUBlnc_5610.A	GCF_000002655.1 NC_007199.1 Aspergillus fumigatus Af293 chromosome 6, whole genome shotgun sequence	100	683	0	0	1	683	2693568	2694250	0	1262	100	683
AFUBlnc_5610.A	GCA_019176365.1 JAGXKD010000001.1 Aspergillus sp. GbtcF1 F1_0074, whole genome shotgun sequence	99.854	683	1	0	1	683	1060607	1059925	0	1256	100	683
AFUBlnc_5690.12	GCA_019176365.1 JAGXKD010000001.1 Aspergillus sp. GbtcF1 F1_0074, whole genome shotgun sequence	99.142	816	1	1	1	816	999846	999037	0	1463	100	816
AFUBlnc_5701.3	GCA_019176365.1 JAGXKD010000001.1 Aspergillus sp. GbtcF1 F1_0074, whole genome shotgun sequence	100	679	0	0	1	679	953262	953940	0	1254	100	679
AFUBlnc_5701.3	GCF_000002655.1 NC_007199.1 Aspergillus fumigatus Af293 chromosome 6, whole genome shotgun sequence	99.559	680	2	1	1	679	2800802	2800123	0	1238	100	679
AFUBlnc_5708.7	GCF_000002655.1 NC_007199.1 Aspergillus fumigatus Af293 chromosome 6, whole genome shotgun sequence	100	368	0	0	1	368	2836163	2835796	0	680	100	368
AFUBlnc_5708.7	GCA_019176365.1 JAGXKD010000001.1 Aspergillus sp. GbtcF1 F1_0074, whole genome shotgun sequence	100	368	0	0	1	368	917902	918269	0	680	100	368
AFUBlnc_5633.1	GCF_000002655.1 NC_007199.1 Aspergillus fumigatus Af293 chromosome 6, whole genome shotgun sequence	100	892	0	0	1	892	2846668	2845777	0	1648	100	892
AFUBlnc_5736.2	GCA_019176365.1 JAGXKD010000001.1 Aspergillus sp. GbtcF1 F1_0074, whole genome shotgun sequence	100	1308	0	0	1	1308	797600	796293	0	2416	100	1308
AFUBlnc_5736.2	GCF_000002655.1 NC_007199.1 Aspergillus fumigatus Af293 chromosome 6, whole genome shotgun sequence	99.924	1308	1	0	1	1308	2972535	2973842	0	2410	100	1308
AFUBlnc_5778.1	GCF_000002655.1 NC_007199.1 Aspergillus fumigatus Af293 chromosome 6, whole genome shotgun sequence	99.869	2297	3	0	1	2297	3088609	3086313	0	4226	100	2297
AFUBlnc_6008.A	GCF_000002655.1 NC_007199.1 Aspergillus fumigatus Af293 chromosome 6, whole genome shotgun sequence	99.916	1197	0	1	1	1196	3109995	3108799	0	2204	100	1196
AFUBlnc_6008.A	GCA_019176365.1 JAGXKD010000001.1 Aspergillus sp. GbtcF1 F1_0074, whole genome shotgun sequence	99.916	1196	1	0	1	1196	654365	655560	0	2204	100	1196
AFUBlnc_6012.6	GCA_019176365.1 JAGXKD010000001.1 Aspergillus sp. GbtcF1 F1_0074, whole genome shotgun sequence	100	1558	0	0	1	1558	629183	630740	0	2878	100	1558
AFUBlnc_6012.6	GCF_000002655.1 NC_007199.1 Aspergillus fumigatus Af293 chromosome 6, whole genome shotgun sequence	99.936	1558	1	0	1	1558	3135169	3133612	0	2872	100	1558
AFUBlnc_6014.1	GCF_000002655.1 NC_007199.1 Aspergillus fumigatus Af293 chromosome 6, whole genome shotgun sequence	100	879	0	0	1	879	3136177	3135299	0	1624	100	879
AFUBlnc_6014.1	GCA_019176365.1 JAGXKD010000001.1 Aspergillus sp. GbtcF1 F1_0074, whole genome shotgun sequence	99.886	879	1	0	1	879	628175	629053	0	1618	100	879
AFUBlnc_6037.10	GCF_000002655.1 NC_007199.1 Aspergillus fumigatus Af293 chromosome 6, whole genome shotgun sequence	100	1483	0	0	1	1483	3216129	3214647	0	2739	100	1483
AFUBlnc_6037.10	GCA_019176365.1 JAGXKD010000001.1 Aspergillus sp. GbtcF1 F1_0074, whole genome shotgun sequence	99.933	1483	1	0	1	1483	548217	549699	0	2734	100	1483
AFUBlnc_6037.10	GCA_014250555.1 JAAKEQ010000018.1 Aspergillus oerlinghausenensis strain CBS 139183 NODE_18_length_508616_cov_167.594126, whole genome shotgun sequence	91.365	1494	86	25	1	1481	261594	263057	0	2004	99	1483
AFUBlnc_6047.A	GCF_000002655.1 NC_007201.1 Aspergillus fumigatus Af293 chromosome 8, whole genome shotgun sequence	99.835	606	1	0	1	606	1478183	1478788	0	1114	100	606
AFUBlnc_6299.A	GCF_000002655.1 NC_007201.1 Aspergillus fumigatus Af293 chromosome 8, whole genome shotgun sequence	100	772	0	0	1	772	1514970	1515741	0	1426	100	772
AFUBlnc_6299.A	GCA_012656285.1 JAAAPX010000176.1 Aspergillus fumigatiaffinis strain CNM-CM6805 NODE_176_length_65179_cov_38.814697_pilon, whole genome shotgun sequence	92.574	781	49	3	1	772	42582	41802	0	1112	100	772
AFUBlnc_5909.A	GCF_000149645.2 NW_001509768.1 Aspergillus fischeri NRRL 181 1099437636252 genomic scaffold, whole genome shotgun sequence	93.671	632	36	4	31	659	209579	208949	0	942	95	659
AFUBlnc_5909.A	GCA_022814375.1 JAKLNT010000015.1 Aspergillus quadricinctus strain FKII-L3-BK-DRAB1 NODE_15_length_530828_cov_33.180559, whole genome shotgun sequence	92.535	643	43	5	19	657	519431	518790	0	917	97	659
AFUBlnc_5909.A	GCA_002234965.2 NKHV02000058.1 Aspergillus turcosus strain HMR AF 23 NODE_57, whole genome shotgun sequence	92.535	643	43	5	19	657	129825	129184	0	917	97	659
AFUBlnc_5933.A	GCF_000002655.1 NC_007200.1 Aspergillus fumigatus Af293 chromosome 7, whole genome shotgun sequence	99.661	295	1	0	1	295	2041397	2041691	2.55e-151	540	100	295
AFUBlnc_5915.A	GCA_019176365.1 JAGXKD010000011.1 Aspergillus sp. GbtcF1 F1_0001, whole genome shotgun sequence	99.847	653	1	0	1	653	2389884	2389232	0	1201	100	653
AFUBlnc_5918.A	GCA_019176365.1 JAGXKD010000011.1 Aspergillus sp. GbtcF1 F1_0001, whole genome shotgun sequence	100	811	0	0	1	811	2381308	2380498	0	1498	100	811
AFUBlnc_5978.A	GCA_022814375.1 JAKLNT010000015.1 Aspergillus quadricinctus strain FKII-L3-BK-DRAB1 NODE_15_length_530828_cov_33.180559, whole genome shotgun sequence	99.833	1201	2	0	1	1201	114970	113770	0	2207	100	1201
AFUBlnc_5978.A	GCA_014281905.1 JACBAD010001967.1 Aspergillus hiratsukae isolate CNM-CM5793 NODE_164_length_60999_cov_22.371807_pilon, whole genome shotgun sequence	99.833	1201	2	0	1	1201	50045	51245	0	2207	100	1201
AFUBlnc_5978.A	GCA_002234965.2 NKHV02000180.1 Aspergillus turcosus strain HMR AF 23 NODE_179, whole genome shotgun sequence	99.833	1201	2	0	1	1201	48195	49395	0	2207	100	1201
AFUBlnc_5978.A	GCA_019176365.1 JAGXKD010000011.1 Aspergillus sp. GbtcF1 F1_0001, whole genome shotgun sequence	99.667	1201	4	0	1	1201	2147114	2145914	0	2196	100	1201
AFUBlnc_5977.17	GCA_019176365.1 JAGXKD010000011.1 Aspergillus sp. GbtcF1 F1_0001, whole genome shotgun sequence	99.778	900	2	0	1	900	2144766	2145665	0	1652	100	900
AFUBlnc_5977.17	GCA_022814375.1 JAKLNT010000015.1 Aspergillus quadricinctus strain FKII-L3-BK-DRAB1 NODE_15_length_530828_cov_33.180559, whole genome shotgun sequence	99.667	900	3	0	1	900	112622	113521	0	1646	100	900
AFUBlnc_5977.17	GCA_002234965.2 NKHV02000180.1 Aspergillus turcosus strain HMR AF 23 NODE_179, whole genome shotgun sequence	99.667	900	3	0	1	900	50543	49644	0	1646	100	900
AFUBlnc_5977.17	GCA_014281905.1 JACBAD010001967.1 Aspergillus hiratsukae isolate CNM-CM5793 NODE_164_length_60999_cov_22.371807_pilon, whole genome shotgun sequence	99.556	900	4	0	1	900	52393	51494	0	1640	100	900
AFUBlnc_5977.17	GCF_000002655.1 NC_007200.1 Aspergillus fumigatus Af293 chromosome 7, whole genome shotgun sequence	90.376	904	81	5	2	900	1816202	1817104	0	1182	99	900
AFUBlnc_5983.A	GCF_000002655.1 NC_007198.1 Aspergillus fumigatus Af293 chromosome 5, whole genome shotgun sequence	91.761	971	44	3	1	947	3922161	3921203	0	1317	100	947
AFUBlnc_6060.A	GCA_019176365.1 JAGXKD010000013.1 Aspergillus sp. GbtcF1 F1_0312, whole genome shotgun sequence	99.922	2571	2	0	1	2571	65861	68431	0	4737	100	2571
AFUBlnc_6060.A	GCF_000002655.1 NC_007201.1 Aspergillus fumigatus Af293 chromosome 8, whole genome shotgun sequence	99.806	2571	5	0	1	2571	1764023	1761453	0	4721	100	2571
AFUBlnc_5994.6	GCA_019176365.1 JAGXKD010000013.1 Aspergillus sp. GbtcF1 F1_0312, whole genome shotgun sequence	99.891	915	1	0	1	915	97959	97045	0	1685	100	915
AFUBlnc_5994.6	GCF_000002655.1 NC_007201.1 Aspergillus fumigatus Af293 chromosome 8, whole genome shotgun sequence	99.672	915	3	0	1	915	1733982	1734896	0	1674	100	915
AFUBlnc_6162.A	GCA_019176365.1 JAGXKD010000013.1 Aspergillus sp. GbtcF1 F1_0312, whole genome shotgun sequence	100	382	0	0	1	382	319621	320002	0	706	100	382
AFUBlnc_6162.A	GCF_000002655.1 NC_007201.1 Aspergillus fumigatus Af293 chromosome 8, whole genome shotgun sequence	99.738	382	1	0	1	382	1421525	1421144	0	701	100	382
AFUBlnc_6714.1	GCA_019176365.1 JAGXKD010000013.1 Aspergillus sp. GbtcF1 F1_0312, whole genome shotgun sequence	99.868	3033	3	1	1	3032	382197	379165	0	5578	100	3032
AFUBlnc_6714.1	GCF_000002655.1 NC_007201.1 Aspergillus fumigatus Af293 chromosome 8, whole genome shotgun sequence	99.571	3032	3	1	1	3032	1359251	1362272	0	5518	100	3032
AFUBlnc_6715.A	GCF_000002655.1 NC_007201.1 Aspergillus fumigatus Af293 chromosome 8, whole genome shotgun sequence	100	1977	0	0	1	1977	1326212	1328188	0	3651	100	1977
AFUBlnc_6715.A	GCA_019176365.1 JAGXKD010000013.1 Aspergillus sp. GbtcF1 F1_0312, whole genome shotgun sequence	100	1977	0	0	1	1977	417097	415121	0	3651	100	1977
AFUBlnc_6718.A	GCF_000002655.1 NC_007201.1 Aspergillus fumigatus Af293 chromosome 8, whole genome shotgun sequence	99.926	1347	1	0	1	1347	1315521	1316867	0	2483	100	1347
AFUBlnc_6718.A	GCA_019176365.1 JAGXKD010000013.1 Aspergillus sp. GbtcF1 F1_0312, whole genome shotgun sequence	99.926	1347	1	0	1	1347	427767	426421	0	2483	100	1347
AFUBlnc_6718.B	GCF_000002655.1 NC_007201.1 Aspergillus fumigatus Af293 chromosome 8, whole genome shotgun sequence	100	1990	0	0	1	1990	1312912	1314901	0	3675	100	1990
AFUBlnc_6718.B	GCA_019176365.1 JAGXKD010000013.1 Aspergillus sp. GbtcF1 F1_0312, whole genome shotgun sequence	100	1990	0	0	1	1990	430374	428385	0	3675	100	1990
AFUBlnc_6728.9	GCF_000002655.1 NC_007201.1 Aspergillus fumigatus Af293 chromosome 8, whole genome shotgun sequence	99.952	2078	1	0	1	2078	1276597	1278674	0	3832	100	2078
AFUBlnc_6728.9	GCA_019176365.1 JAGXKD010000013.1 Aspergillus sp. GbtcF1 F1_0312, whole genome shotgun sequence	99.952	2078	1	0	1	2078	466682	464605	0	3832	100	2078
AFUBlnc_6730.A	GCF_000002655.1 NC_007201.1 Aspergillus fumigatus Af293 chromosome 8, whole genome shotgun sequence	100	528	0	0	1	528	1266917	1266390	0	976	100	528
AFUBlnc_6730.A	GCA_019176365.1 JAGXKD010000013.1 Aspergillus sp. GbtcF1 F1_0312, whole genome shotgun sequence	99.811	528	1	0	1	528	476361	476888	0	970	100	528
AFUBlnc_6746.2	GCF_000002655.1 NC_007201.1 Aspergillus fumigatus Af293 chromosome 8, whole genome shotgun sequence	100	430	0	0	1	430	1188896	1189325	0	795	100	430
AFUBlnc_6746.2	GCA_019176365.1 JAGXKD010000013.1 Aspergillus sp. GbtcF1 F1_0312, whole genome shotgun sequence	99.767	430	1	0	1	430	554390	553961	0	789	100	430
AFUBlnc_6751.26	GCF_000002655.1 NC_007201.1 Aspergillus fumigatus Af293 chromosome 8, whole genome shotgun sequence	100	1446	0	0	1	1446	1169125	1167680	0	2671	100	1446
AFUBlnc_6751.26	GCA_019176365.1 JAGXKD010000013.1 Aspergillus sp. GbtcF1 F1_0312, whole genome shotgun sequence	100	1446	0	0	1	1446	574167	575612	0	2671	100	1446
AFUBlnc_6755.A	GCF_000002655.1 NC_007201.1 Aspergillus fumigatus Af293 chromosome 8, whole genome shotgun sequence	99.896	965	1	0	1	965	1164351	1163387	0	1777	100	965
AFUBlnc_6755.A	GCA_019176365.1 JAGXKD010000013.1 Aspergillus sp. GbtcF1 F1_0312, whole genome shotgun sequence	99.896	965	1	0	1	965	578941	579905	0	1777	100	965
AFUBlnc_6755.A	GCA_014250555.1 JAAKEQ010000003.1 Aspergillus oerlinghausenensis strain CBS 139183 NODE_3_length_1418886_cov_163.074164, whole genome shotgun sequence	92.379	971	67	6	1	965	360520	359551	0	1376	100	965
AFUBlnc_6756.A	GCA_019176365.1 JAGXKD010000013.1 Aspergillus sp. GbtcF1 F1_0312, whole genome shotgun sequence	99.888	2676	2	1	1	2676	580774	583448	0	4924	100	2676
AFUBlnc_6756.A	GCF_000002655.1 NC_007201.1 Aspergillus fumigatus Af293 chromosome 8, whole genome shotgun sequence	99.921	2541	2	0	1	2541	1162521	1159981	0	4682	95	2676
AFUBlnc_6557.B	GCA_019176365.1 JAGXKD010000013.1 Aspergillus sp. GbtcF1 F1_0312, whole genome shotgun sequence	100	2312	0	0	1	2312	686867	689178	0	4270	100	2312
AFUBlnc_6557.B	GCF_000002655.1 NC_007201.1 Aspergillus fumigatus Af293 chromosome 8, whole genome shotgun sequence	99.913	2312	2	0	1	2312	1056590	1054279	0	4259	100	2312
AFUBlnc_6561.A	GCF_000002655.1 NC_007201.1 Aspergillus fumigatus Af293 chromosome 8, whole genome shotgun sequence	100	940	0	0	1	940	1042270	1041331	0	1736	100	940
AFUBlnc_6561.A	GCA_019176365.1 JAGXKD010000013.1 Aspergillus sp. GbtcF1 F1_0312, whole genome shotgun sequence	99.894	940	1	0	1	940	701187	702126	0	1731	100	940
AFUBlnc_6561.A	GCA_014250555.1 JAAKEQ010000003.1 Aspergillus oerlinghausenensis strain CBS 139183 NODE_3_length_1418886_cov_163.074164, whole genome shotgun sequence	93.783	949	45	8	1	940	239059	238116	0	1413	100	940
AFUBlnc_6561.A	GCF_000149645.2 NW_001509764.1 Aspergillus fischeri NRRL 181 1099437636262 genomic scaffold, whole genome shotgun sequence	91.772	948	63	9	1	940	1098692	1097752	0	1304	100	940
AFUBlnc_6561.A	GCF_002847465.1 NW_020194280.1 Aspergillus novofumigatus IBT 16806 chromosome Unknown P174scaffold_7, whole genome shotgun sequence	90.632	950	70	11	1	938	1366590	1365648	0	1243	99	940
AFUBlnc_6561.A	GCA_012656285.1 JAAAPX010000019.1 Aspergillus fumigatiaffinis strain CNM-CM6805 NODE_19_length_301023_cov_38.077323_pilon, whole genome shotgun sequence	90.221	951	77	8	1	940	159629	160574	0	1227	100	940
AFUBlnc_6569.2	GCA_019176365.1 JAGXKD010000013.1 Aspergillus sp. GbtcF1 F1_0312, whole genome shotgun sequence	100	649	0	0	1	649	727148	727796	0	1199	100	649
AFUBlnc_6569.2	GCF_000002655.1 NC_007201.1 Aspergillus fumigatus Af293 chromosome 8, whole genome shotgun sequence	99.538	649	3	0	1	649	1016304	1015656	0	1182	100	649
AFUBlnc_6601.6	GCF_000002655.1 NC_007201.1 Aspergillus fumigatus Af293 chromosome 8, whole genome shotgun sequence	100	4381	0	0	1	4381	904873	909253	0	8091	100	4381
AFUBlnc_6601.6	GCA_019176365.1 JAGXKD010000013.1 Aspergillus sp. GbtcF1 F1_0312, whole genome shotgun sequence	99.726	4381	12	0	1	4381	840472	836092	0	8024	100	4381
AFUBlnc_6604.A	GCA_019176365.1 JAGXKD010000013.1 Aspergillus sp. GbtcF1 F1_0312, whole genome shotgun sequence	100	1018	0	0	1	1018	858042	857025	0	1881	100	1018
AFUBlnc_6604.A	GCF_000002655.1 NC_007201.1 Aspergillus fumigatus Af293 chromosome 8, whole genome shotgun sequence	99.607	1019	3	1	1	1018	887301	888319	0	1858	100	1018
AFUBlnc_6604.A	GCF_000002655.1 NC_007194.1 Aspergillus fumigatus Af293 chromosome 1, whole genome shotgun sequence	98.527	1018	12	1	1	1018	148295	147281	0	1794	100	1018
AFUBlnc_6170.A	GCA_019176365.1 JAGXKD010000016.1 Aspergillus sp. GbtcF1 F1_3280, whole genome shotgun sequence	100	802	0	0	1	802	1543	742	0	1482	100	802
AFUBlnc_6170.A	GCA_019176365.1 JAGXKD010000018.1 Aspergillus sp. GbtcF1 F1_3279, whole genome shotgun sequence	100	802	0	0	1	802	838602	837801	0	1482	100	802
AFUBlnc_6326.5	GCF_000002655.1 NC_007201.1 Aspergillus fumigatus Af293 chromosome 8, whole genome shotgun sequence	100	1311	0	0	1	1311	731892	730582	0	2422	100	1311
AFUBlnc_6326.5	GCA_019176365.1 JAGXKD010000018.1 Aspergillus sp. GbtcF1 F1_3279, whole genome shotgun sequence	100	1311	0	0	1	1311	755528	754218	0	2422	100	1311
AFUBlnc_6338.A	GCF_000002655.1 NC_007201.1 Aspergillus fumigatus Af293 chromosome 8, whole genome shotgun sequence	100	670	0	0	1	670	679958	679289	0	1238	100	670
AFUBlnc_6338.A	GCA_019176365.1 JAGXKD010000018.1 Aspergillus sp. GbtcF1 F1_3279, whole genome shotgun sequence	99.851	670	1	0	1	670	703554	702885	0	1232	100	670
AFUBlnc_6184.4	GCA_019176365.1 JAGXKD010000018.1 Aspergillus sp. GbtcF1 F1_3279, whole genome shotgun sequence	100	1023	0	0	1	1023	674412	675434	0	1890	100	1023
AFUBlnc_6184.4	GCF_000002655.1 NC_007201.1 Aspergillus fumigatus Af293 chromosome 8, whole genome shotgun sequence	99.707	1023	3	0	1	1023	650825	651847	0	1873	100	1023
AFUBlnc_6199.5	GCF_000002655.1 NC_007201.1 Aspergillus fumigatus Af293 chromosome 8, whole genome shotgun sequence	100	575	0	0	1	575	628012	628586	0	1062	100	575
AFUBlnc_6199.5	GCA_019176365.1 JAGXKD010000018.1 Aspergillus sp. GbtcF1 F1_3279, whole genome shotgun sequence	99.652	575	2	0	1	575	651671	652245	0	1051	100	575
AFUBlnc_6200.A	GCF_000002655.1 NC_007201.1 Aspergillus fumigatus Af293 chromosome 8, whole genome shotgun sequence	100	932	0	0	1	932	627905	626974	0	1722	100	932
AFUBlnc_6200.A	GCA_019176365.1 JAGXKD010000018.1 Aspergillus sp. GbtcF1 F1_3279, whole genome shotgun sequence	99.571	932	4	0	1	932	651564	650633	0	1700	100	932
AFUBlnc_6218.1	GCF_000002655.1 NC_007201.1 Aspergillus fumigatus Af293 chromosome 8, whole genome shotgun sequence	99.85	1337	2	0	1	1337	587236	588572	0	2459	100	1337
AFUBlnc_6218.1	GCA_019176365.1 JAGXKD010000018.1 Aspergillus sp. GbtcF1 F1_3279, whole genome shotgun sequence	99.85	1337	2	0	1	1337	610584	611920	0	2459	100	1337
AFUBlnc_6345.A	GCF_000002655.1 NC_007201.1 Aspergillus fumigatus Af293 chromosome 8, whole genome shotgun sequence	100	844	0	0	1	844	569349	570192	0	1559	100	844
AFUBlnc_6345.A	GCA_019176365.1 JAGXKD010000018.1 Aspergillus sp. GbtcF1 F1_3279, whole genome shotgun sequence	100	844	0	0	1	844	586989	587832	0	1559	100	844
AFUBlnc_6355.A	GCF_000002655.1 NC_007201.1 Aspergillus fumigatus Af293 chromosome 8, whole genome shotgun sequence	98.973	1363	10	2	2	1363	350989	349630	0	2436	99	1363
AFUBlnc_6355.A	GCA_019176365.1 JAGXKD010000018.1 Aspergillus sp. GbtcF1 F1_3279, whole genome shotgun sequence	98.973	1363	10	2	2	1363	354725	353366	0	2436	99	1363
AFUBlnc_6359.3	GCA_019176365.1 JAGXKD010000018.1 Aspergillus sp. GbtcF1 F1_3279, whole genome shotgun sequence	99.76	832	2	0	1	832	306728	307559	0	1526	100	832
AFUBlnc_6359.3	GCF_000002655.1 NC_007201.1 Aspergillus fumigatus Af293 chromosome 8, whole genome shotgun sequence	99.279	832	6	0	1	832	302364	303195	0	1504	100	832
AFUBlnc_6380.A	GCA_019176365.1 JAGXKD010000018.1 Aspergillus sp. GbtcF1 F1_3279, whole genome shotgun sequence	99.876	1610	2	0	1	1610	301841	300232	0	2963	100	1610
AFUBlnc_6380.A	GCF_000002655.1 NC_007201.1 Aspergillus fumigatus Af293 chromosome 8, whole genome shotgun sequence	96.726	1619	22	6	1	1610	297476	295880	0	2667	100	1610
AFUBlnc_6396.3	GCF_000002655.1 NC_007201.1 Aspergillus fumigatus Af293 chromosome 8, whole genome shotgun sequence	99.935	1534	1	0	1	1534	251711	250178	0	2828	100	1534
AFUBlnc_6396.3	GCA_019176365.1 JAGXKD010000018.1 Aspergillus sp. GbtcF1 F1_3279, whole genome shotgun sequence	99.414	1535	8	1	1	1534	250435	248901	0	2784	100	1534
AFUBlnc_6394.9	GCF_000002655.1 NC_007201.1 Aspergillus fumigatus Af293 chromosome 8, whole genome shotgun sequence	99.621	1845	1	1	1	1839	249852	251696	0	3363	100	1839
AFUBlnc_6394.9	GCA_019176365.1 JAGXKD010000018.1 Aspergillus sp. GbtcF1 F1_3279, whole genome shotgun sequence	99.187	1846	8	2	1	1839	248575	250420	0	3319	100	1839
AFUBlnc_6447.2	GCA_019176365.1 JAGXKD010000018.1 Aspergillus sp. GbtcF1 F1_3279, whole genome shotgun sequence	100	269	0	0	1	269	31822	31554	1.41e-138	497	100	269
AFUBlnc_6447.2	GCF_000002655.1 NC_007201.1 Aspergillus fumigatus Af293 chromosome 8, whole genome shotgun sequence	99.628	269	1	0	1	269	13276	13008	6.54e-137	492	100	269
AFUBlnc_6522.1	GCF_000002655.1 NC_007200.1 Aspergillus fumigatus Af293 chromosome 7, whole genome shotgun sequence	100	421	0	0	1	421	162266	162686	0	778	100	421
AFUBlnc_6522.1	GCA_019176365.1 JAGXKD010000003.1 Aspergillus sp. GbtcF1 F1_0330, whole genome shotgun sequence	100	421	0	0	1	421	156235	156655	0	778	100	421
AFUBlnc_6539.A	GCA_019176365.1 JAGXKD010000003.1 Aspergillus sp. GbtcF1 F1_0330, whole genome shotgun sequence	99.679	624	2	0	1	624	172856	173479	0	1142	100	624
AFUBlnc_6539.A	GCF_000002655.1 NC_007200.1 Aspergillus fumigatus Af293 chromosome 7, whole genome shotgun sequence	99.519	624	3	0	1	624	178843	179466	0	1136	100	624
AFUBlnc_6542.1	GCA_019176365.1 JAGXKD010000003.1 Aspergillus sp. GbtcF1 F1_0330, whole genome shotgun sequence	99.923	1307	1	0	1	1307	182909	181603	0	2409	100	1307
AFUBlnc_6542.1	GCF_000002655.1 NC_007200.1 Aspergillus fumigatus Af293 chromosome 7, whole genome shotgun sequence	99.847	1307	2	0	1	1307	188902	187596	0	2403	100	1307
AFUBlnc_6622.3	GCF_000002655.1 NC_007200.1 Aspergillus fumigatus Af293 chromosome 7, whole genome shotgun sequence	99.079	1086	8	2	1	1084	247029	245944	0	1949	100	1084
AFUBlnc_6622.3	GCA_019176365.1 JAGXKD010000003.1 Aspergillus sp. GbtcF1 F1_0330, whole genome shotgun sequence	98.803	1086	11	2	1	1084	241048	239963	0	1932	100	1084
AFUBlnc_6770.A	GCF_000002655.1 NC_007200.1 Aspergillus fumigatus Af293 chromosome 7, whole genome shotgun sequence	99.929	1408	1	0	1	1408	344716	346123	0	2595	100	1408
AFUBlnc_6770.A	GCA_019176365.1 JAGXKD010000003.1 Aspergillus sp. GbtcF1 F1_0330, whole genome shotgun sequence	99.929	1408	1	0	1	1408	338811	340218	0	2595	100	1408
AFUBlnc_6782.2	GCA_019176365.1 JAGXKD010000003.1 Aspergillus sp. GbtcF1 F1_0330, whole genome shotgun sequence	99.971	3464	1	0	1	3464	382019	378556	0	6392	100	3464
AFUBlnc_6782.2	GCF_000002655.1 NC_007200.1 Aspergillus fumigatus Af293 chromosome 7, whole genome shotgun sequence	99.827	3464	6	0	1	3464	387933	384470	0	6364	100	3464
AFUBlnc_6781.A	GCA_019176365.1 JAGXKD010000003.1 Aspergillus sp. GbtcF1 F1_0330, whole genome shotgun sequence	99.963	2670	1	0	1	2670	379365	382034	0	4926	100	2670
AFUBlnc_6781.A	GCF_000002655.1 NC_007200.1 Aspergillus fumigatus Af293 chromosome 7, whole genome shotgun sequence	99.888	2670	3	0	1	2670	385279	387948	0	4915	100	2670
AFUBlnc_6790.A	GCA_019176365.1 JAGXKD010000007.1 Aspergillus sp. GbtcF1 F1_3281, whole genome shotgun sequence	99.938	1604	1	0	1	1604	29119	27516	0	2957	100	1604
AFUBlnc_6790.A	GCF_000002655.1 NC_007200.1 Aspergillus fumigatus Af293 chromosome 7, whole genome shotgun sequence	99.813	1604	3	0	1	1604	424025	422422	0	2946	100	1604
AFUBlnc_6702.A	GCF_000002655.1 NC_007200.1 Aspergillus fumigatus Af293 chromosome 7, whole genome shotgun sequence	100	584	0	0	1	584	641058	641641	0	1079	100	584
AFUBlnc_6702.A	GCA_019176365.1 JAGXKD010000007.1 Aspergillus sp. GbtcF1 F1_3281, whole genome shotgun sequence	100	584	0	0	1	584	253322	253905	0	1079	100	584
AFUBlnc_6702.A	GCA_014250555.1 JAAKEQ010000057.1 Aspergillus oerlinghausenensis strain CBS 139183 NODE_57_length_135718_cov_166.115895, whole genome shotgun sequence	91.681	589	42	7	1	584	87163	86577	0	809	100	584
AFUBlnc_6707.17	GCF_000002655.1 NC_007200.1 Aspergillus fumigatus Af293 chromosome 7, whole genome shotgun sequence	100	623	0	0	1	623	653681	654303	0	1151	100	623
AFUBlnc_6707.17	GCA_019176365.1 JAGXKD010000007.1 Aspergillus sp. GbtcF1 F1_3281, whole genome shotgun sequence	100	623	0	0	1	623	265945	266567	0	1151	100	623
AFUBlnc_6707.19	GCA_019176365.1 JAGXKD010000007.1 Aspergillus sp. GbtcF1 F1_3281, whole genome shotgun sequence	100	507	0	0	1	507	266914	267420	0	937	100	507
AFUBlnc_6707.19	GCF_000002655.1 NC_007200.1 Aspergillus fumigatus Af293 chromosome 7, whole genome shotgun sequence	99.803	507	1	0	1	507	654650	655156	0	931	100	507
AFUBlnc_6845.2	GCF_000002655.1 NC_007200.1 Aspergillus fumigatus Af293 chromosome 7, whole genome shotgun sequence	100	1043	0	0	1	1043	685760	684718	0	1927	100	1043
AFUBlnc_6845.2	GCA_019176365.1 JAGXKD010000007.1 Aspergillus sp. GbtcF1 F1_3281, whole genome shotgun sequence	100	1043	0	0	1	1043	298022	296980	0	1927	100	1043
AFUBlnc_6872.8	GCF_000002655.1 NC_007200.1 Aspergillus fumigatus Af293 chromosome 7, whole genome shotgun sequence	100	804	0	0	1	804	800471	801274	0	1485	100	804
AFUBlnc_6872.8	GCA_019176365.1 JAGXKD010000007.1 Aspergillus sp. GbtcF1 F1_3281, whole genome shotgun sequence	100	804	0	0	1	804	424883	425686	0	1485	100	804
AFUBlnc_6901.A	GCF_000002655.1 NC_007200.1 Aspergillus fumigatus Af293 chromosome 7, whole genome shotgun sequence	100	949	0	0	1	949	850873	851821	0	1753	100	949
AFUBlnc_6901.A	GCA_019176365.1 JAGXKD010000007.1 Aspergillus sp. GbtcF1 F1_3281, whole genome shotgun sequence	100	949	0	0	1	949	475289	476237	0	1753	100	949
AFUBlnc_6905.16	GCA_019176365.1 JAGXKD010000007.1 Aspergillus sp. GbtcF1 F1_3281, whole genome shotgun sequence	100	1438	0	0	1	1438	501599	500162	0	2656	100	1438
AFUBlnc_6905.16	GCF_000002655.1 NC_007200.1 Aspergillus fumigatus Af293 chromosome 7, whole genome shotgun sequence	99.791	1438	3	0	1	1438	877183	875746	0	2639	100	1438
AFUBlnc_6919.A	GCA_019176365.1 JAGXKD010000007.1 Aspergillus sp. GbtcF1 F1_3281, whole genome shotgun sequence	100	1680	0	0	1	1680	552352	554031	0	3103	99	1682
AFUBlnc_6919.A	GCF_000002655.1 NC_007200.1 Aspergillus fumigatus Af293 chromosome 7, whole genome shotgun sequence	99.702	1680	5	0	1	1680	927904	929583	0	3075	99	1682
AFUBlnc_6919.A	GCA_014250555.1 JAAKEQ010000023.1 Aspergillus oerlinghausenensis strain CBS 139183 NODE_23_length_400139_cov_165.764981, whole genome shotgun sequence	90.437	1694	130	23	3	1673	125669	127353	0	2202	99	1682
AFUBlnc_6931.8	GCF_000002655.1 NC_007200.1 Aspergillus fumigatus Af293 chromosome 7, whole genome shotgun sequence	100	2525	0	0	1	2525	967834	965310	0	4663	100	2525
AFUBlnc_6931.8	GCA_019176365.1 JAGXKD010000007.1 Aspergillus sp. GbtcF1 F1_3281, whole genome shotgun sequence	100	2525	0	0	1	2525	592283	589759	0	4663	100	2525
AFUBlnc_7024.A	GCF_000002655.1 NC_007200.1 Aspergillus fumigatus Af293 chromosome 7, whole genome shotgun sequence	100	1466	0	0	1	1466	1051186	1052651	0	2708	100	1466
AFUBlnc_7024.A	GCA_019176365.1 JAGXKD010000007.1 Aspergillus sp. GbtcF1 F1_3281, whole genome shotgun sequence	100	1466	0	0	1	1466	675614	677079	0	2708	100	1466
AFUBlnc_7026.A	GCA_019176365.1 JAGXKD010000007.1 Aspergillus sp. GbtcF1 F1_3281, whole genome shotgun sequence	100	3126	0	0	1	3126	718965	722090	0	5773	100	3126
AFUBlnc_6885.19	GCA_019176365.1 JAGXKD010000007.1 Aspergillus sp. GbtcF1 F1_3281, whole genome shotgun sequence	99.95	1985	1	0	1	1985	748255	746271	0	3661	100	1985
AFUBlnc_6885.19	GCF_000002655.1 NC_007200.1 Aspergillus fumigatus Af293 chromosome 7, whole genome shotgun sequence	99.093	1985	14	2	1	1985	1123672	1121692	0	3563	100	1985
AFUBlnc_6890.A	GCF_000002655.1 NC_007200.1 Aspergillus fumigatus Af293 chromosome 7, whole genome shotgun sequence	100	644	0	0	1	644	1142264	1141621	0	1190	100	644
AFUBlnc_6890.A	GCA_019176365.1 JAGXKD010000007.1 Aspergillus sp. GbtcF1 F1_3281, whole genome shotgun sequence	99.845	644	1	0	1	644	766854	766211	0	1184	100	644
AFUBlnc_6991.1	GCA_019176365.1 JAGXKD010000007.1 Aspergillus sp. GbtcF1 F1_3281, whole genome shotgun sequence	100	1863	0	0	1	1863	886305	884443	0	3441	100	1863
AFUBlnc_6991.1	GCF_000002655.1 NC_007200.1 Aspergillus fumigatus Af293 chromosome 7, whole genome shotgun sequence	99.893	1863	2	0	1	1863	1260084	1258222	0	3430	100	1863
AFUBlnc_6990.23	GCA_019176365.1 JAGXKD010000007.1 Aspergillus sp. GbtcF1 F1_3281, whole genome shotgun sequence	100	900	0	0	1	900	892759	893658	0	1663	100	900
AFUBlnc_6990.23	GCF_000002655.1 NC_007200.1 Aspergillus fumigatus Af293 chromosome 7, whole genome shotgun sequence	99.667	900	3	0	1	900	1266530	1267429	0	1646	100	900
AFUBlnc_6996.A	GCA_019176365.1 JAGXKD010000007.1 Aspergillus sp. GbtcF1 F1_3281, whole genome shotgun sequence	100	582	0	0	1	582	908810	909391	0	1075	100	582
AFUBlnc_6996.A	GCF_000002655.1 NC_007200.1 Aspergillus fumigatus Af293 chromosome 7, whole genome shotgun sequence	99.828	582	1	0	1	582	1282555	1283136	0	1070	100	582
AFUBlnc_6998.A	GCF_000002655.1 NC_007200.1 Aspergillus fumigatus Af293 chromosome 7, whole genome shotgun sequence	100	649	0	0	1	649	1284679	1285327	0	1199	100	649
AFUBlnc_6998.A	GCA_019176365.1 JAGXKD010000007.1 Aspergillus sp. GbtcF1 F1_3281, whole genome shotgun sequence	100	649	0	0	1	649	910938	911586	0	1199	100	649
AFUBlnc_7003.11	GCA_019176365.1 JAGXKD010000007.1 Aspergillus sp. GbtcF1 F1_3281, whole genome shotgun sequence	100	1251	0	0	1	1251	943373	942123	0	2311	100	1251
AFUBlnc_7008.4	GCA_019176365.1 JAGXKD010000007.1 Aspergillus sp. GbtcF1 F1_3281, whole genome shotgun sequence	100	553	0	0	1	553	945345	944793	0	1022	100	553
AFUBlnc_7008.4	GCF_000002655.1 NC_007200.1 Aspergillus fumigatus Af293 chromosome 7, whole genome shotgun sequence	99.819	553	1	0	1	553	1319066	1318514	0	1016	100	553
AFUBlnc_7080.27	GCA_019176365.1 JAGXKD010000007.1 Aspergillus sp. GbtcF1 F1_3281, whole genome shotgun sequence	100	2015	0	0	1	2015	1001665	1003679	0	3722	100	2015
AFUBlnc_7080.27	GCF_000002655.1 NC_007200.1 Aspergillus fumigatus Af293 chromosome 7, whole genome shotgun sequence	99.851	2015	3	0	1	2015	1373547	1375561	0	3705	100	2015
AFUBlnc_7084.12	GCF_000002655.1 NC_007200.1 Aspergillus fumigatus Af293 chromosome 7, whole genome shotgun sequence	99.912	1134	1	0	1	1134	1410312	1411445	0	2089	100	1134
AFUBlnc_7084.12	GCA_019176365.1 JAGXKD010000007.1 Aspergillus sp. GbtcF1 F1_3281, whole genome shotgun sequence	99.824	1134	2	0	1	1134	1038432	1039565	0	2084	100	1134
AFUBlnc_7084.12	GCA_014250555.1 JAAKEQ010000017.1 Aspergillus oerlinghausenensis strain CBS 139183 NODE_17_length_526423_cov_163.577339, whole genome shotgun sequence	90.634	1089	89	10	40	1119	291813	292897	0	1434	95	1134
AFUBlnc_7088.A	GCF_000002655.1 NC_007200.1 Aspergillus fumigatus Af293 chromosome 7, whole genome shotgun sequence	99.88	830	1	0	1	830	1429923	1430752	0	1528	100	830
AFUBlnc_7088.A	GCA_019176365.1 JAGXKD010000007.1 Aspergillus sp. GbtcF1 F1_3281, whole genome shotgun sequence	99.88	830	1	0	1	830	1058065	1058894	0	1528	100	830
AFUBlnc_7095.A	GCA_019176365.1 JAGXKD010000007.1 Aspergillus sp. GbtcF1 F1_3281, whole genome shotgun sequence	99.927	2729	2	0	1	2729	1089814	1092542	0	5029	100	2729
AFUBlnc_7095.A	GCF_000002655.1 NC_007200.1 Aspergillus fumigatus Af293 chromosome 7, whole genome shotgun sequence	99.743	2729	7	0	1	2729	1461671	1464399	0	5001	100	2729
AFUBlnc_6971.A	GCF_000002655.1 NC_007200.1 Aspergillus fumigatus Af293 chromosome 7, whole genome shotgun sequence	97.741	974	20	2	1	974	1711769	1712740	0	1676	100	974
AFUBlnc_7212.13	GCA_019176365.1 JAGXKD010000001.1 Aspergillus sp. GbtcF1 F1_0074, whole genome shotgun sequence	100	773	0	0	1	773	2495942	2496714	0	1428	100	773
AFUBlnc_7212.13	GCF_000002655.1 NC_007199.1 Aspergillus fumigatus Af293 chromosome 6, whole genome shotgun sequence	99.871	773	1	0	1	773	1266767	1265995	0	1423	100	773
AFUBlnc_7221.23	GCA_019176365.1 JAGXKD010000001.1 Aspergillus sp. GbtcF1 F1_0074, whole genome shotgun sequence	99.835	1209	2	0	1	1209	2523402	2524610	0	2222	100	1209
AFUBlnc_7221.23	GCF_000002655.1 NC_007199.1 Aspergillus fumigatus Af293 chromosome 6, whole genome shotgun sequence	99.752	1210	2	1	1	1209	1239312	1238103	0	2217	100	1209
AFUBlnc_7221.24	GCA_019176365.1 JAGXKD010000001.1 Aspergillus sp. GbtcF1 F1_0074, whole genome shotgun sequence	100	1530	0	0	1	1530	2524946	2526475	0	2826	100	1530
AFUBlnc_7221.24	GCF_000002655.1 NC_007199.1 Aspergillus fumigatus Af293 chromosome 6, whole genome shotgun sequence	99.935	1530	1	0	1	1530	1237767	1236238	0	2820	100	1530
AFUBlnc_7222.2	GCF_000002655.1 NC_007199.1 Aspergillus fumigatus Af293 chromosome 6, whole genome shotgun sequence	100	781	0	0	1	781	1231090	1230310	0	1443	100	781
AFUBlnc_7222.2	GCA_019176365.1 JAGXKD010000001.1 Aspergillus sp. GbtcF1 F1_0074, whole genome shotgun sequence	100	781	0	0	1	781	2531623	2532403	0	1443	100	781
AFUBlnc_7220.20	GCF_000002655.1 NC_007199.1 Aspergillus fumigatus Af293 chromosome 6, whole genome shotgun sequence	100	309	0	0	1	309	1230344	1230652	9.53e-161	571	100	309
AFUBlnc_7220.20	GCA_019176365.1 JAGXKD010000001.1 Aspergillus sp. GbtcF1 F1_0074, whole genome shotgun sequence	100	309	0	0	1	309	2532369	2532061	9.53e-161	571	100	309
AFUBlnc_7226.2	GCF_000002655.1 NC_007199.1 Aspergillus fumigatus Af293 chromosome 6, whole genome shotgun sequence	99.896	2889	3	0	1	2889	1218794	1215906	0	5319	100	2889
AFUBlnc_7226.2	GCA_019176365.1 JAGXKD010000001.1 Aspergillus sp. GbtcF1 F1_0074, whole genome shotgun sequence	99.827	2890	3	2	1	2889	2545826	2548714	0	5308	100	2889
AFUBlnc_7245.A	GCF_000002655.1 NC_007199.1 Aspergillus fumigatus Af293 chromosome 6, whole genome shotgun sequence	100	1581	0	0	1	1581	1115405	1116985	0	2920	100	1581
AFUBlnc_7245.A	GCA_019176365.1 JAGXKD010000001.1 Aspergillus sp. GbtcF1 F1_0074, whole genome shotgun sequence	100	1581	0	0	1	1581	2649369	2647789	0	2920	100	1581
AFUBlnc_7249.11	GCA_019176365.1 JAGXKD010000001.1 Aspergillus sp. GbtcF1 F1_0074, whole genome shotgun sequence	100	1630	0	0	1	1630	2672764	2674393	0	3011	100	1630
AFUBlnc_7249.11	GCF_000002655.1 NC_007199.1 Aspergillus fumigatus Af293 chromosome 6, whole genome shotgun sequence	99.755	1632	2	1	1	1630	1091987	1090356	0	2990	100	1630
AFUBlnc_7249.10	GCF_000002655.1 NC_007199.1 Aspergillus fumigatus Af293 chromosome 6, whole genome shotgun sequence	99.903	1032	1	0	1	1032	1090211	1089180	0	1901	100	1032
AFUBlnc_7249.10	GCA_019176365.1 JAGXKD010000001.1 Aspergillus sp. GbtcF1 F1_0074, whole genome shotgun sequence	99.806	1032	2	0	1	1032	2674538	2675569	0	1895	100	1032
AFUBlnc_7249.10	GCA_014250555.1 JAAKEQ010000015.1 Aspergillus oerlinghausenensis strain CBS 139183 NODE_15_length_562940_cov_165.995043, whole genome shotgun sequence	90.221	1043	81	15	1	1032	204906	205938	0	1341	100	1032
AFUBlnc_7250.A	GCF_000002655.1 NC_007199.1 Aspergillus fumigatus Af293 chromosome 6, whole genome shotgun sequence	100	1987	0	0	1	1987	1082085	1080099	0	3670	100	1987
AFUBlnc_7250.A	GCA_019176365.1 JAGXKD010000001.1 Aspergillus sp. GbtcF1 F1_0074, whole genome shotgun sequence	99.95	1987	1	0	1	1987	2682664	2684650	0	3664	100	1987
AFUBlnc_7250.A	GCA_014250555.1 JAAKEQ010000015.1 Aspergillus oerlinghausenensis strain CBS 139183 NODE_15_length_562940_cov_165.995043, whole genome shotgun sequence	94.492	1979	102	6	13	1987	213045	215020	0	3044	99	1987
AFUBlnc_7250.A	GCF_000149645.2 NW_001509760.1 Aspergillus fischeri NRRL 181 1099437636266 genomic scaffold, whole genome shotgun sequence	93.327	1963	122	8	31	1987	1175968	1174009	0	2891	98	1987
AFUBlnc_7250.A	GCA_012656285.1 JAAAPX010000041.1 Aspergillus fumigatiaffinis strain CNM-CM6805 NODE_41_length_206550_cov_37.864298_pilon, whole genome shotgun sequence	91.771	1993	153	10	3	1987	86866	88855	0	2761	99	1987
AFUBlnc_7250.A	GCF_002847465.1 NW_020194276.1 Aspergillus novofumigatus IBT 16806 chromosome Unknown P174scaffold_3, whole genome shotgun sequence	91.566	1992	160	7	1	1987	3001021	3003009	0	2741	100	1987
AFUBlnc_7250.A	GCF_010724455.1 NW_022983888.1 Aspergillus lentulus IFM 58399 DNA, scaffold_21, whole genome shotgun sequence	91.525	1994	155	13	3	1987	235784	233796	0	2734	99	1987
AFUBlnc_7063.A	GCF_000002655.1 NC_007199.1 Aspergillus fumigatus Af293 chromosome 6, whole genome shotgun sequence	99.799	2990	5	1	1	2990	1070899	1073887	0	5487	100	2990
AFUBlnc_7063.A	GCA_019176365.1 JAGXKD010000001.1 Aspergillus sp. GbtcF1 F1_0074, whole genome shotgun sequence	99.799	2990	2	2	1	2990	2693847	2690862	0	5485	100	2990
AFUBlnc_7069.A	GCA_019176365.1 JAGXKD010000001.1 Aspergillus sp. GbtcF1 F1_0074, whole genome shotgun sequence	99.798	989	2	0	1	989	2706591	2705603	0	1816	100	989
AFUBlnc_7069.A	GCF_000002655.1 NC_007199.1 Aspergillus fumigatus Af293 chromosome 6, whole genome shotgun sequence	99.697	989	3	0	1	989	1058181	1059169	0	1810	100	989
AFUBlnc_7069.4	GCA_019176365.1 JAGXKD010000001.1 Aspergillus sp. GbtcF1 F1_0074, whole genome shotgun sequence	99.874	791	0	1	1	790	2707544	2706754	0	1454	100	790
AFUBlnc_7069.4	GCF_000002655.1 NC_007199.1 Aspergillus fumigatus Af293 chromosome 6, whole genome shotgun sequence	99.747	790	2	0	1	790	1057229	1058018	0	1448	100	790
AFUBlnc_7069.4	GCF_000149645.2 NW_001509760.1 Aspergillus fischeri NRRL 181 1099437636266 genomic scaffold, whole genome shotgun sequence	90.38	790	65	6	1	790	1151252	1152030	0	1027	100	790
AFUBlnc_7319.A	GCA_019176365.1 JAGXKD010000001.1 Aspergillus sp. GbtcF1 F1_0074, whole genome shotgun sequence	99.9	1996	2	0	1	1996	2733062	2735057	0	3675	100	1996
AFUBlnc_7319.A	GCF_000002655.1 NC_007199.1 Aspergillus fumigatus Af293 chromosome 6, whole genome shotgun sequence	99.5	1999	6	2	1	1996	1031739	1029742	0	3633	100	1996
AFUBlnc_7327.4	GCA_019176365.1 JAGXKD010000001.1 Aspergillus sp. GbtcF1 F1_0074, whole genome shotgun sequence	99.944	1793	1	0	1	1793	2765942	2764150	0	3306	100	1793
AFUBlnc_7327.4	GCF_000002655.1 NC_007199.1 Aspergillus fumigatus Af293 chromosome 6, whole genome shotgun sequence	99.777	1794	3	1	1	1793	997058	998851	0	3290	100	1793
AFUBlnc_7336.10	GCA_019176365.1 JAGXKD010000001.1 Aspergillus sp. GbtcF1 F1_0074, whole genome shotgun sequence	100	1352	0	0	1	1352	2788727	2790078	0	2497	100	1352
AFUBlnc_7336.10	GCF_000002655.1 NC_007199.1 Aspergillus fumigatus Af293 chromosome 6, whole genome shotgun sequence	99.926	1352	1	0	1	1352	974274	972923	0	2492	100	1352
AFUBlnc_7336.10	GCA_014250555.1 JAAKEQ010000015.1 Aspergillus oerlinghausenensis strain CBS 139183 NODE_15_length_562940_cov_165.995043, whole genome shotgun sequence	90.522	1361	100	16	3	1352	318898	320240	0	1772	99	1352
AFUBlnc_7337.A	GCA_019176365.1 JAGXKD010000001.1 Aspergillus sp. GbtcF1 F1_0074, whole genome shotgun sequence	100	892	0	0	1	892	2790964	2790073	0	1648	100	892
AFUBlnc_7337.A	GCF_000002655.1 NC_007199.1 Aspergillus fumigatus Af293 chromosome 6, whole genome shotgun sequence	99.776	892	2	0	1	892	972037	972928	0	1637	100	892
AFUBlnc_7148.A	GCA_019176365.1 JAGXKD010000001.1 Aspergillus sp. GbtcF1 F1_0074, whole genome shotgun sequence	99.809	1570	2	1	1	1569	3026145	3024576	0	2881	100	1569
AFUBlnc_7148.A	GCF_000002655.1 NC_007199.1 Aspergillus fumigatus Af293 chromosome 6, whole genome shotgun sequence	99.809	1569	2	1	1	1569	732826	734393	0	2880	100	1569
AFUBlnc_7148.B	GCA_019176365.1 JAGXKD010000001.1 Aspergillus sp. GbtcF1 F1_0074, whole genome shotgun sequence	99.951	2024	1	0	1	2024	3029433	3027410	0	3733	100	2024
AFUBlnc_7148.B	GCF_000002655.1 NC_007199.1 Aspergillus fumigatus Af293 chromosome 6, whole genome shotgun sequence	99.555	2024	9	0	1	2024	729527	731550	0	3688	100	2024
AFUBlnc_7126.1	GCA_019176365.1 JAGXKD010000001.1 Aspergillus sp. GbtcF1 F1_0074, whole genome shotgun sequence	100	560	0	0	1	560	3050573	3050014	0	1035	100	560
AFUBlnc_7126.1	GCF_000002655.1 NC_007199.1 Aspergillus fumigatus Af293 chromosome 6, whole genome shotgun sequence	99.107	560	5	0	1	560	708387	708946	0	1007	100	560
AFUBlnc_7162.B	GCF_000002655.1 NC_007199.1 Aspergillus fumigatus Af293 chromosome 6, whole genome shotgun sequence	99.807	1036	1	1	1	1035	646477	645442	0	1901	100	1035
AFUBlnc_7162.B	GCA_019176365.1 JAGXKD010000001.1 Aspergillus sp. GbtcF1 F1_0074, whole genome shotgun sequence	98.844	1038	9	3	1	1035	3112468	3113505	0	1847	100	1035
AFUBlnc_7163.A	GCA_019176365.1 JAGXKD010000001.1 Aspergillus sp. GbtcF1 F1_0074, whole genome shotgun sequence	99.892	1848	2	0	1	1848	3116463	3118310	0	3402	100	1848
AFUBlnc_7163.A	GCF_000002655.1 NC_007199.1 Aspergillus fumigatus Af293 chromosome 6, whole genome shotgun sequence	99.729	1848	5	0	1	1848	642507	640660	0	3386	100	1848
AFUBlnc_7156.1	GCF_000002655.1 NC_007199.1 Aspergillus fumigatus Af293 chromosome 6, whole genome shotgun sequence	100	389	0	0	1	389	608104	608492	0	719	100	389
AFUBlnc_7156.1	GCA_019176365.1 JAGXKD010000001.1 Aspergillus sp. GbtcF1 F1_0074, whole genome shotgun sequence	100	389	0	0	1	389	3150873	3150485	0	719	100	389
AFUBlnc_7156.1	GCA_014250555.1 JAAKEQ010000021.1 Aspergillus oerlinghausenensis strain CBS 139183 NODE_21_length_452484_cov_169.667673, whole genome shotgun sequence	93.35	391	23	3	1	389	97170	96781	9.47e-162	575	100	389
AFUBlnc_7156.1	GCF_000149645.2 NW_001509760.1 Aspergillus fischeri NRRL 181 1099437636266 genomic scaffold, whole genome shotgun sequence	92.092	392	27	4	1	389	650409	650799	5.74e-154	549	100	389
AFUBlnc_7192.A	GCF_000002655.1 NC_007199.1 Aspergillus fumigatus Af293 chromosome 6, whole genome shotgun sequence	100	1495	0	0	1	1495	556514	555020	0	2761	100	1495
AFUBlnc_7192.A	GCA_019176365.1 JAGXKD010000001.1 Aspergillus sp. GbtcF1 F1_0074, whole genome shotgun sequence	98.796	1495	17	1	1	1495	3200441	3201934	0	2660	100	1495
AFUBlnc_7263.2	GCF_000002655.1 NC_007199.1 Aspergillus fumigatus Af293 chromosome 6, whole genome shotgun sequence	100	1301	0	0	1	1301	536110	534810	0	2403	100	1301
AFUBlnc_7263.2	GCA_019176365.1 JAGXKD010000001.1 Aspergillus sp. GbtcF1 F1_0074, whole genome shotgun sequence	98.851	1305	11	1	1	1301	3220826	3222130	0	2324	100	1301
AFUBlnc_7263.2	GCA_014250555.1 JAAKEQ010000021.1 Aspergillus oerlinghausenensis strain CBS 139183 NODE_21_length_452484_cov_169.667673, whole genome shotgun sequence	90.455	1341	62	19	3	1301	173231	174547	0	1707	99	1301
AFUBlnc_7263.4	GCF_000002655.1 NC_007199.1 Aspergillus fumigatus Af293 chromosome 6, whole genome shotgun sequence	100	2391	0	0	1	2391	534702	532312	0	4416	100	2391
AFUBlnc_7263.4	GCA_019176365.1 JAGXKD010000001.1 Aspergillus sp. GbtcF1 F1_0074, whole genome shotgun sequence	99.122	2392	15	5	1	2391	3222238	3224624	0	4296	100	2391
AFUBlnc_7265.A	GCF_000002655.1 NC_007199.1 Aspergillus fumigatus Af293 chromosome 6, whole genome shotgun sequence	99.964	2775	1	0	1	2775	531467	528693	0	5120	100	2775
AFUBlnc_7265.A	GCA_019176365.1 JAGXKD010000001.1 Aspergillus sp. GbtcF1 F1_0074, whole genome shotgun sequence	99.676	2775	7	1	1	2775	3225468	3228240	0	5073	100	2775
AFUBlnc_7269.2	GCF_000002655.1 NC_007199.1 Aspergillus fumigatus Af293 chromosome 6, whole genome shotgun sequence	100	2274	0	0	1	2274	527798	525525	0	4200	100	2274
AFUBlnc_7269.2	GCA_019176365.1 JAGXKD010000001.1 Aspergillus sp. GbtcF1 F1_0074, whole genome shotgun sequence	99.298	2278	12	4	1	2274	3229136	3231413	0	4115	100	2274
AFUBlnc_7269.2	GCA_014250555.1 JAAKEQ010000021.1 Aspergillus oerlinghausenensis strain CBS 139183 NODE_21_length_452484_cov_169.667673, whole genome shotgun sequence	90	2320	133	34	1	2274	181578	183844	0	2907	100	2274
AFUBlnc_7274.A	GCA_019176365.1 JAGXKD010000001.1 Aspergillus sp. GbtcF1 F1_0074, whole genome shotgun sequence	99.652	1438	5	0	1	1438	3249014	3247577	0	2628	100	1438
AFUBlnc_7274.A	GCF_000002655.1 NC_007199.1 Aspergillus fumigatus Af293 chromosome 6, whole genome shotgun sequence	99.513	1438	7	0	1	1438	507925	509362	0	2617	100	1438
AFUBlnc_7184.A	GCA_019176365.1 JAGXKD010000001.1 Aspergillus sp. GbtcF1 F1_0074, whole genome shotgun sequence	100	1204	0	0	1	1204	3251397	3250194	0	2224	100	1204
AFUBlnc_7184.A	GCF_000002655.1 NC_007199.1 Aspergillus fumigatus Af293 chromosome 6, whole genome shotgun sequence	99.336	1204	7	1	1	1204	505528	506730	0	2178	100	1204
AFUBlnc_7184.A	GCA_014250555.1 JAAKEQ010000021.1 Aspergillus oerlinghausenensis strain CBS 139183 NODE_21_length_452484_cov_169.667673, whole genome shotgun sequence	90.228	1228	83	18	7	1203	203551	202330	0	1568	99	1204
AFUBlnc_7461.29	GCF_000002655.1 NC_007199.1 Aspergillus fumigatus Af293 chromosome 6, whole genome shotgun sequence	99.918	1225	1	0	1	1225	432081	433305	0	2257	99	1227
AFUBlnc_7461.29	GCA_019176365.1 JAGXKD010000001.1 Aspergillus sp. GbtcF1 F1_0074, whole genome shotgun sequence	99.837	1227	2	0	1	1227	3324824	3323598	0	2255	100	1227
AFUBlnc_7461.47	GCF_000002655.1 NC_007199.1 Aspergillus fumigatus Af293 chromosome 6, whole genome shotgun sequence	99.672	2133	7	0	1	2133	429658	431790	0	3901	100	2133
AFUBlnc_7461.47	GCA_019176365.1 JAGXKD010000001.1 Aspergillus sp. GbtcF1 F1_0074, whole genome shotgun sequence	99.672	2133	7	0	1	2133	3327247	3325115	0	3901	100	2133
AFUBlnc_7464.A	GCA_019176365.1 JAGXKD010000001.1 Aspergillus sp. GbtcF1 F1_0074, whole genome shotgun sequence	99.968	3098	1	0	1	3098	3327235	3330332	0	5716	100	3098
AFUBlnc_7464.A	GCF_000002655.1 NC_007199.1 Aspergillus fumigatus Af293 chromosome 6, whole genome shotgun sequence	99.806	3098	6	0	1	3098	429670	426573	0	5688	100	3098
AFUBlnc_7466.A	GCF_000002655.1 NC_007199.1 Aspergillus fumigatus Af293 chromosome 6, whole genome shotgun sequence	99.883	857	1	0	1	857	425705	424849	0	1578	100	857
AFUBlnc_7466.A	GCA_019176365.1 JAGXKD010000001.1 Aspergillus sp. GbtcF1 F1_0074, whole genome shotgun sequence	99.65	857	1	1	1	857	3331234	3332088	0	1565	100	857
AFUBlnc_7466.14	GCA_019176365.1 JAGXKD010000001.1 Aspergillus sp. GbtcF1 F1_0074, whole genome shotgun sequence	99.936	1566	1	0	1	1566	3332755	3334320	0	2887	100	1566
AFUBlnc_7466.14	GCF_000002655.1 NC_007199.1 Aspergillus fumigatus Af293 chromosome 6, whole genome shotgun sequence	99.872	1566	2	0	1	1566	424182	422617	0	2881	100	1566
AFUBlnc_7466.14	GCA_014250555.1 JAAKEQ010000021.1 Aspergillus oerlinghausenensis strain CBS 139183 NODE_21_length_452484_cov_169.667673, whole genome shotgun sequence	90.977	1607	99	22	1	1566	284493	286094	0	2122	100	1566
AFUBlnc_7285.C	GCA_019176365.1 JAGXKD010000001.1 Aspergillus sp. GbtcF1 F1_0074, whole genome shotgun sequence	99.897	1948	2	0	1	1948	3436204	3434257	0	3587	100	1948
AFUBlnc_7285.C	GCF_000002655.1 NC_007199.1 Aspergillus fumigatus Af293 chromosome 6, whole genome shotgun sequence	98.533	1977	0	2	1	1948	320913	322889	0	3463	100	1948
AFUBlnc_7309.A	GCA_019176365.1 JAGXKD010000001.1 Aspergillus sp. GbtcF1 F1_0074, whole genome shotgun sequence	100	1323	0	0	1	1323	3481269	3479947	0	2444	100	1323
AFUBlnc_7309.A	GCF_000002655.1 NC_007199.1 Aspergillus fumigatus Af293 chromosome 6, whole genome shotgun sequence	98.383	1299	6	2	1	1298	275846	277130	0	2268	98	1323
AFUBlnc_7309.15	GCA_019176365.1 JAGXKD010000001.1 Aspergillus sp. GbtcF1 F1_0074, whole genome shotgun sequence	100	935	0	0	1	935	3482398	3481464	0	1727	100	935
AFUBlnc_7309.15	GCF_000002655.1 NC_007199.1 Aspergillus fumigatus Af293 chromosome 6, whole genome shotgun sequence	97.766	940	15	2	1	934	274710	275649	0	1615	99	935
AFUBlnc_7293.A	GCA_019176365.1 JAGXKD010000001.1 Aspergillus sp. GbtcF1 F1_0074, whole genome shotgun sequence	100	637	0	0	1	637	3513207	3513843	0	1177	100	637
AFUBlnc_7293.A	GCF_000002655.1 NC_007199.1 Aspergillus fumigatus Af293 chromosome 6, whole genome shotgun sequence	99.529	637	3	0	1	637	244040	243404	0	1160	100	637
AFUBlnc_7380.1	GCA_019176365.1 JAGXKD010000001.1 Aspergillus sp. GbtcF1 F1_0074, whole genome shotgun sequence	100	1122	0	0	1	1122	3538857	3537736	0	2073	100	1122
AFUBlnc_7380.1	GCF_000002655.1 NC_007199.1 Aspergillus fumigatus Af293 chromosome 6, whole genome shotgun sequence	99.554	1122	3	1	1	1122	191477	192596	0	2043	100	1122
AFUBlnc_7392.3	GCF_000002655.1 NC_007199.1 Aspergillus fumigatus Af293 chromosome 6, whole genome shotgun sequence	99.69	969	2	1	1	968	155846	156814	0	1772	100	968
AFUBlnc_7392.3	GCA_019176365.1 JAGXKD010000001.1 Aspergillus sp. GbtcF1 F1_0074, whole genome shotgun sequence	99.69	969	2	1	1	968	3576399	3575431	0	1772	100	968
AFUBlnc_7560.A	GCF_000002655.1 NC_007200.1 Aspergillus fumigatus Af293 chromosome 7, whole genome shotgun sequence	100	928	0	0	1	928	2006878	2005951	0	1714	100	928
AFUBlnc_7560.A	GCA_014281905.1 JACBAD010002061.1 Aspergillus hiratsukae isolate CNM-CM5793 NODE_70_length_119417_cov_22.528158_pilon, whole genome shotgun sequence	95.69	928	15	4	1	904	10878	11804	0	1469	97	928
AFUBlnc_7544.3	GCF_000002655.1 NC_007197.1 Aspergillus fumigatus Af293 chromosome 4, whole genome shotgun sequence	100	406	0	0	1	406	1357483	1357078	0	750	100	406
AFUBlnc_7544.3	GCA_019176365.1 JAGXKD010000017.1 Aspergillus sp. GbtcF1 F1_0083, whole genome shotgun sequence	100	406	0	0	1	406	1147407	1147002	0	750	100	406
AFUBlnc_7855.2	GCA_019176365.1 JAGXKD010000017.1 Aspergillus sp. GbtcF1 F1_0083, whole genome shotgun sequence	100	715	0	0	1	715	1000664	1001378	0	1321	100	715
AFUBlnc_7855.2	GCF_000002655.1 NC_007197.1 Aspergillus fumigatus Af293 chromosome 4, whole genome shotgun sequence	99.86	715	1	0	1	715	1214610	1215324	0	1315	100	715
AFUBlnc_7860.B	GCF_000002655.1 NC_007197.1 Aspergillus fumigatus Af293 chromosome 4, whole genome shotgun sequence	100	1125	0	0	1	1125	1187394	1186270	0	2078	100	1125
AFUBlnc_7860.B	GCA_019176365.1 JAGXKD010000017.1 Aspergillus sp. GbtcF1 F1_0083, whole genome shotgun sequence	99.645	1126	3	1	1	1125	973514	972389	0	2056	100	1125
AFUBlnc_7860.B	GCA_014250555.1 JAAKEQ010000013.1 Aspergillus oerlinghausenensis strain CBS 139183 NODE_13_length_618416_cov_165.928052, whole genome shotgun sequence	90.114	1143	91	12	1	1124	177095	178234	0	1465	99	1125
AFUBlnc_7882.B	GCF_000002655.1 NC_007197.1 Aspergillus fumigatus Af293 chromosome 4, whole genome shotgun sequence	100	1091	0	0	1	1091	1082379	1081289	0	2015	100	1091
AFUBlnc_7882.B	GCA_019176365.1 JAGXKD010000017.1 Aspergillus sp. GbtcF1 F1_0083, whole genome shotgun sequence	100	1091	0	0	1	1091	868482	867392	0	2015	100	1091
AFUBlnc_7882.B	GCA_014250555.1 JAAKEQ010000013.1 Aspergillus oerlinghausenensis strain CBS 139183 NODE_13_length_618416_cov_165.928052, whole genome shotgun sequence	90.727	1100	67	19	2	1091	281460	282534	0	1434	99	1091
AFUBlnc_7899.2	GCF_000002655.1 NC_007197.1 Aspergillus fumigatus Af293 chromosome 4, whole genome shotgun sequence	100	877	0	0	1	877	988882	988006	0	1620	100	877
AFUBlnc_7899.2	GCA_019176365.1 JAGXKD010000017.1 Aspergillus sp. GbtcF1 F1_0083, whole genome shotgun sequence	98.873	887	0	1	1	877	775014	774128	0	1574	100	877
AFUBlnc_7614.A	GCA_019176365.1 JAGXKD010000017.1 Aspergillus sp. GbtcF1 F1_0083, whole genome shotgun sequence	99.841	1261	2	0	1	1261	703925	702665	0	2318	100	1261
AFUBlnc_7614.A	GCF_000002655.1 NC_007197.1 Aspergillus fumigatus Af293 chromosome 4, whole genome shotgun sequence	99.762	1261	2	1	1	1261	918220	916961	0	2311	100	1261
AFUBlnc_7614.B	GCF_000002655.1 NC_007197.1 Aspergillus fumigatus Af293 chromosome 4, whole genome shotgun sequence	99.846	1301	2	0	1	1301	916869	915569	0	2392	100	1301
AFUBlnc_7614.B	GCA_019176365.1 JAGXKD010000017.1 Aspergillus sp. GbtcF1 F1_0083, whole genome shotgun sequence	99.846	1301	2	0	1	1301	702612	701312	0	2392	100	1301
AFUBlnc_7627.A	GCF_000002655.1 NC_007197.1 Aspergillus fumigatus Af293 chromosome 4, whole genome shotgun sequence	99.866	3726	4	1	1	3726	910688	906964	0	6852	100	3726
AFUBlnc_7627.A	GCA_019176365.1 JAGXKD010000017.1 Aspergillus sp. GbtcF1 F1_0083, whole genome shotgun sequence	99.866	3726	4	1	1	3726	696431	692707	0	6852	100	3726
AFUBlnc_7626.2	GCA_019176365.1 JAGXKD010000017.1 Aspergillus sp. GbtcF1 F1_0083, whole genome shotgun sequence	99.844	1284	2	0	1	1284	677973	679256	0	2361	100	1284
AFUBlnc_7626.2	GCF_000002655.1 NC_007197.1 Aspergillus fumigatus Af293 chromosome 4, whole genome shotgun sequence	99.766	1284	2	1	1	1284	892231	893513	0	2353	100	1284
AFUBlnc_7626.2	GCF_000149645.2 NW_001509765.1 Aspergillus fischeri NRRL 181 1099437636261 genomic scaffold, whole genome shotgun sequence	92.61	1299	77	10	1	1284	534407	533113	0	1849	100	1284
AFUBlnc_7626.2	GCF_002847465.1 NW_020194278.1 Aspergillus novofumigatus IBT 16806 chromosome Unknown P174scaffold_5, whole genome shotgun sequence	92.148	1299	78	22	1	1284	3134414	3133125	0	1812	100	1284
AFUBlnc_7626.2	GCA_012656285.1 JAAAPX010000205.1 Aspergillus fumigatiaffinis strain CNM-CM6805 NODE_205_length_47706_cov_38.162029_pilon, whole genome shotgun sequence	91.422	1294	87	18	1	1276	15439	16726	0	1753	99	1284
AFUBlnc_7626.2	GCF_010724455.1 NW_022983889.1 Aspergillus lentulus IFM 58399 DNA, scaffold_22, whole genome shotgun sequence	90.402	1292	88	31	1	1276	354288	353017	0	1666	99	1284
AFUBlnc_7787.A	GCA_019176365.1 JAGXKD010000017.1 Aspergillus sp. GbtcF1 F1_0083, whole genome shotgun sequence	99.925	1341	1	0	1	1341	659743	658403	0	2471	100	1341
AFUBlnc_7787.A	GCF_000002655.1 NC_007197.1 Aspergillus fumigatus Af293 chromosome 4, whole genome shotgun sequence	99.702	1342	3	1	1	1341	874005	872664	0	2455	100	1341
AFUBlnc_7789.A	GCA_019176365.1 JAGXKD010000017.1 Aspergillus sp. GbtcF1 F1_0083, whole genome shotgun sequence	99.939	1630	1	0	1	1630	637030	638659	0	3005	100	1630
AFUBlnc_7789.A	GCF_000002655.1 NC_007197.1 Aspergillus fumigatus Af293 chromosome 4, whole genome shotgun sequence	99.141	1630	2	1	1	1630	851307	852924	0	2922	100	1630
AFUBlnc_7642.1	GCA_019176365.1 JAGXKD010000017.1 Aspergillus sp. GbtcF1 F1_0083, whole genome shotgun sequence	99.816	543	1	0	1	543	542035	542577	0	998	100	543
AFUBlnc_7642.1	GCF_000002655.1 NC_007197.1 Aspergillus fumigatus Af293 chromosome 4, whole genome shotgun sequence	99.632	543	2	0	1	543	756839	757381	0	992	100	543
AFUBlnc_7644.11	GCF_000002655.1 NC_007197.1 Aspergillus fumigatus Af293 chromosome 4, whole genome shotgun sequence	100	460	0	0	1	460	754854	755313	0	850	100	460
AFUBlnc_7644.11	GCA_019176365.1 JAGXKD010000017.1 Aspergillus sp. GbtcF1 F1_0083, whole genome shotgun sequence	100	460	0	0	1	460	540050	540509	0	850	100	460
AFUBlnc_7814.B	GCF_000002655.1 NC_007197.1 Aspergillus fumigatus Af293 chromosome 4, whole genome shotgun sequence	100	323	0	0	1	323	330346	330024	1.65e-168	597	100	323
AFUBlnc_7814.B	GCA_019176365.1 JAGXKD010000017.1 Aspergillus sp. GbtcF1 F1_0083, whole genome shotgun sequence	99.381	323	2	0	1	323	310654	310332	3.57e-165	586	100	323
AFUBlnc_7743.1	GCA_019176365.1 JAGXKD010000017.1 Aspergillus sp. GbtcF1 F1_0083, whole genome shotgun sequence	100	279	0	0	1	279	325534	325256	4.04e-144	516	100	279
AFUBlnc_7743.1	GCF_000002655.1 NC_007197.1 Aspergillus fumigatus Af293 chromosome 4, whole genome shotgun sequence	98.571	280	3	1	1	279	342826	342547	1.89e-137	494	100	279
AFUBlnc_7801.A	GCA_019176365.1 JAGXKD010000017.1 Aspergillus sp. GbtcF1 F1_0083, whole genome shotgun sequence	100	502	0	0	1	502	400530	400029	0	928	100	502
AFUBlnc_7801.A	GCF_000002655.1 NC_007197.1 Aspergillus fumigatus Af293 chromosome 4, whole genome shotgun sequence	99.405	504	1	2	1	502	409703	409200	0	913	100	502
AFUBlnc_7803.2	GCF_000002655.1 NC_007197.1 Aspergillus fumigatus Af293 chromosome 4, whole genome shotgun sequence	100	382	0	0	1	382	412697	412316	0	706	100	382
AFUBlnc_7803.2	GCA_019176365.1 JAGXKD010000017.1 Aspergillus sp. GbtcF1 F1_0083, whole genome shotgun sequence	100	382	0	0	1	382	403523	403142	0	706	100	382
AFUBlnc_7803.4	GCA_019176365.1 JAGXKD010000017.1 Aspergillus sp. GbtcF1 F1_0083, whole genome shotgun sequence	99.918	1214	1	0	1	1214	405326	404113	0	2237	100	1214
AFUBlnc_7803.4	GCF_000002655.1 NC_007197.1 Aspergillus fumigatus Af293 chromosome 4, whole genome shotgun sequence	99.423	1214	5	1	1	1214	414502	413291	0	2202	100	1214
AFUBlnc_7913.A	GCF_000002655.1 NC_007200.1 Aspergillus fumigatus Af293 chromosome 7, whole genome shotgun sequence	98.952	954	9	1	1	954	1820001	1820953	0	1705	100	954
