# Supplementary material for: Genome-wide discovery and phenotyping of non-coding transcripts in A. fumigatus reveals lncRNAs with a role in antifungal drug sensitivity
Source: Nat Commun. 2026 Feb 11;17:1832. doi: 10.1038/s41467-026-68543-9 (PMC12921299; doi:10.1038/s41467-026-68543-9)
Supplement: Supplementary file 5 — Supplementary Data 3 [file 41467_2026_68543_MOESM5_ESM.xlsx]

## Sheet: Supp. Table 3. Itraconazole DE
Supplementary Table 3. Differential expression and hierarchical k-means clustering of expressed RNA from A. fumigatus after exposure to itraconazole at five different dosages. Statistical testing for differential expression performed as per default DESeq2 methods (Wald test for statistical significance and Benjamini-Hochberg to correct for multiple comparisons).
Transcript ID	Cluster	Inverse Cluster	Transcript Type	Dosage (xMIC)	Standardised Log2 Fold-Change	Adjusted p-Value
transcript:EDP47057	3	7	pcg	0.25	-1.33045	0.00745032
transcript:EDP47057	3	7	pcg	0.5	-0.493099	9.2095e-09
transcript:EDP47057	3	7	pcg	1	0.239917	5.20578e-18
transcript:EDP47057	3	7	pcg	2	0.210761	5.51269e-18
transcript:EDP47057	3	7	pcg	4	1.37287	4.71732e-39
transcript:EDP47061	9	12	pcg	0.25	-0.451414	0.262359
transcript:EDP47061	9	12	pcg	0.5	-0.416035	0.209447
transcript:EDP47061	9	12	pcg	1	-0.81424	0.585527
transcript:EDP47061	9	12	pcg	2	-0.0383923	0.0286945
transcript:EDP47061	9	12	pcg	4	1.72008	5.78778e-10
transcript:EDP47063	3	7	pcg	0.25	-1.10196	0.017566
transcript:EDP47063	3	7	pcg	0.5	-0.617315	0.00137973
transcript:EDP47063	3	7	pcg	1	0.217041	4.80689e-06
transcript:EDP47063	3	7	pcg	2	-0.0328319	1.66517e-05
transcript:EDP47063	3	7	pcg	4	1.53506	8.95477e-12
transcript:EDP47073	4	3	pcg	0.25	-0.837325	0.31417
transcript:EDP47073	4	3	pcg	0.5	-1.13687	0.0498602
transcript:EDP47073	4	3	pcg	1	0.128644	0.0808453
transcript:EDP47073	4	3	pcg	2	1.30147	5.43535e-11
transcript:EDP47073	4	3	pcg	4	0.544079	0.000567215
transcript:EDP47076	4	3	pcg	0.25	-0.700656	7.3942e-11
transcript:EDP47076	4	3	pcg	0.5	-1.29613	5.37904e-12
transcript:EDP47076	4	3	pcg	1	1.22963	1.83473e-07
transcript:EDP47076	4	3	pcg	2	0.490548	2.88037e-09
transcript:EDP47076	4	3	pcg	4	0.276609	1.74659e-09
transcript:EDP47085	11	6	pcg	0.25	0.154359	0.0426107
transcript:EDP47085	11	6	pcg	0.5	-0.000687168	0.109264
transcript:EDP47085	11	6	pcg	1	1.22627	8.5233e-10
transcript:EDP47085	11	6	pcg	2	0.181898	0.0173532
transcript:EDP47085	11	6	pcg	4	-1.56184	0.00265411
transcript:EDP47090	9	12	pcg	0.25	-0.925286	0.564435
transcript:EDP47090	9	12	pcg	0.5	-0.516721	0.389973
transcript:EDP47090	9	12	pcg	1	-0.511288	0.359768
transcript:EDP47090	9	12	pcg	2	0.381776	1.27502e-11
transcript:EDP47090	9	12	pcg	4	1.57152	1.86115e-50
transcript:EDP47091	8	12	pcg	0.25	-0.270009	0.968204
transcript:EDP47091	8	12	pcg	0.5	-0.431641	0.705471
transcript:EDP47091	8	12	pcg	1	-0.669031	0.329833
transcript:EDP47091	8	12	pcg	2	-0.399508	0.725025
transcript:EDP47091	8	12	pcg	4	1.77019	2.93829e-11
transcript:EDP47093	8	12	pcg	0.25	-0.289329	0.161861
transcript:EDP47093	8	12	pcg	0.5	0.00239934	0.0324348
transcript:EDP47093	8	12	pcg	1	-0.667858	0.47596
transcript:EDP47093	8	12	pcg	2	-0.750295	0.54213
transcript:EDP47093	8	12	pcg	4	1.70508	6.91621e-11
transcript:EDP47094	9	12	pcg	0.25	-0.58499	0.631266
transcript:EDP47094	9	12	pcg	0.5	-0.922582	0.107252
transcript:EDP47094	9	12	pcg	1	-0.268379	0.795335
transcript:EDP47094	9	12	pcg	2	0.127186	0.100237
transcript:EDP47094	9	12	pcg	4	1.64876	6.37139e-14
transcript:EDP47097	11	6	pcg	0.25	0.220049	0.229078
transcript:EDP47097	11	6	pcg	0.5	0.427765	0.00324663
transcript:EDP47097	11	6	pcg	1	0.759563	3.21754e-09
transcript:EDP47097	11	6	pcg	2	0.345431	0.0149395
transcript:EDP47097	11	6	pcg	4	-1.75281	5.7124e-20
transcript:EDP47098	9	7	pcg	0.25	-0.593487	0.677306
transcript:EDP47098	9	7	pcg	0.5	-1.05996	0.057995
transcript:EDP47098	9	7	pcg	1	-0.198596	0.426504
transcript:EDP47098	9	7	pcg	2	0.305631	0.000881594
transcript:EDP47098	9	7	pcg	4	1.54642	5.56999e-24
transcript:EDP47101	3	7	pcg	0.25	-0.902667	0.678476
transcript:EDP47101	3	7	pcg	0.5	-0.979973	0.476804
transcript:EDP47101	3	7	pcg	1	-0.0754448	0.00325864
transcript:EDP47101	3	7	pcg	2	0.590387	2.19994e-11
transcript:EDP47101	3	7	pcg	4	1.3677	2.01346e-28
transcript:EDP47119	5	2	pcg	0.25	0.784717	2.68629e-13
transcript:EDP47119	5	2	pcg	0.5	1.10026	3.53368e-19
transcript:EDP47119	5	2	pcg	1	0.183772	6.13372e-06
transcript:EDP47119	5	2	pcg	2	-1.03483	0.662013
transcript:EDP47119	5	2	pcg	4	-1.03393	0.654188
transcript:EDP47120	5	2	pcg	0.25	0.65391	2.48756e-20
transcript:EDP47120	5	2	pcg	0.5	1.09476	1.30041e-31
transcript:EDP47120	5	2	pcg	1	0.35245	8.74089e-15
transcript:EDP47120	5	2	pcg	2	-0.905052	0.184783
transcript:EDP47120	5	2	pcg	4	-1.19606	0.926035
transcript:EDP47123	3	7	pcg	0.25	-1.23869	0.000167959
transcript:EDP47123	3	7	pcg	0.5	-0.630524	3.61115e-08
transcript:EDP47123	3	7	pcg	1	0.016426	1.05402e-13
transcript:EDP47123	3	7	pcg	2	0.507238	3.88838e-19
transcript:EDP47123	3	7	pcg	4	1.34555	1.1719e-29
transcript:EDP47126	5	2	pcg	0.25	0.243154	0.952791
transcript:EDP47126	5	2	pcg	0.5	1.25749	2.54449e-11
transcript:EDP47126	5	2	pcg	1	0.503564	0.122424
transcript:EDP47126	5	2	pcg	2	-0.781183	1.49679e-09
transcript:EDP47126	5	2	pcg	4	-1.22302	8.66736e-16
transcript:EDP47127	4	3	pcg	0.25	-1.52517	0.26359
transcript:EDP47127	4	3	pcg	0.5	-0.350723	0.288407
transcript:EDP47127	4	3	pcg	1	0.369562	0.00235171
transcript:EDP47127	4	3	pcg	2	1.12717	5.46005e-08
transcript:EDP47127	4	3	pcg	4	0.379156	0.00144815
transcript:EDP47135	8	12	pcg	0.25	-0.320544	0.677301
transcript:EDP47135	8	12	pcg	0.5	-0.372649	0.760931
transcript:EDP47135	8	12	pcg	1	-0.572847	0.854485
transcript:EDP47135	8	12	pcg	2	-0.513452	0.971788
transcript:EDP47135	8	12	pcg	4	1.77949	8.21799e-20
transcript:EDP47136	9	12	pcg	0.25	-0.930738	0.438226
transcript:EDP47136	9	12	pcg	0.5	-0.608274	0.0476479
transcript:EDP47136	9	12	pcg	1	-0.0895434	2.21413e-05
transcript:EDP47136	9	12	pcg	2	-0.0311848	3.70552e-06
transcript:EDP47136	9	12	pcg	4	1.65974	1.85349e-33
transcript:EDP47137	9	12	pcg	0.25	-0.785698	0.000349417
transcript:EDP47137	9	12	pcg	0.5	-0.44105	1.11803e-09
transcript:EDP47137	9	12	pcg	1	-0.309316	6.95495e-13
transcript:EDP47137	9	12	pcg	2	-0.209907	9.61339e-16
transcript:EDP47137	9	12	pcg	4	1.74597	2.90064e-113
transcript:EDP47139	4	3	pcg	0.25	-1.23008	0.00735638
transcript:EDP47139	4	3	pcg	0.5	-0.893647	9.80593e-06
transcript:EDP47139	4	3	pcg	1	0.48231	1.00716e-32
transcript:EDP47139	4	3	pcg	2	1.05369	9.1015e-52
transcript:EDP47139	4	3	pcg	4	0.587724	5.07636e-36
transcript:EDP47145	13	12	pcg	0.25	0.293294	4.07904e-07
transcript:EDP47145	13	12	pcg	0.5	-0.763187	9.00898e-14
transcript:EDP47145	13	12	pcg	1	-0.955935	7.11263e-16
transcript:EDP47145	13	12	pcg	2	-0.124111	6.66594e-11
transcript:EDP47145	13	12	pcg	4	1.54994	0.324875
transcript:EDP47151	7	2	pcg	0.25	1.08002	0.00165429
transcript:EDP47151	7	2	pcg	0.5	0.960162	0.000258352
transcript:EDP47151	7	2	pcg	1	-0.104571	2.11494e-12
transcript:EDP47151	7	2	pcg	2	-0.850688	3.68946e-21
transcript:EDP47151	7	2	pcg	4	-1.08492	2.5921e-24
transcript:EDP47152	9	12	pcg	0.25	-0.388593	0.417773
transcript:EDP47152	9	12	pcg	0.5	-0.694637	0.871165
transcript:EDP47152	9	12	pcg	1	-0.608488	0.728565
transcript:EDP47152	9	12	pcg	2	-0.038806	0.0474311
transcript:EDP47152	9	12	pcg	4	1.73052	1.06029e-13
transcript:EDP47153	9	12	pcg	0.25	-0.577432	0.950264
transcript:EDP47153	9	12	pcg	0.5	-0.707684	0.210626
transcript:EDP47153	9	12	pcg	1	-0.553702	0.920609
transcript:EDP47153	9	12	pcg	2	0.155032	5.88604e-21
transcript:EDP47153	9	12	pcg	4	1.68379	1.07925e-216
transcript:EDP47158	14	10	pcg	0.25	-0.440354	0.0263676
transcript:EDP47158	14	10	pcg	0.5	-0.659755	0.0312709
transcript:EDP47158	14	10	pcg	1	0.350606	0.00394266
transcript:EDP47158	14	10	pcg	2	1.59274	9.97969e-05
transcript:EDP47158	14	10	pcg	4	-0.84324	0.0283052
transcript:EDP47162	5	2	pcg	0.25	0.52234	0.00868133
transcript:EDP47162	5	2	pcg	0.5	1.49676	2.31821e-05
transcript:EDP47162	5	2	pcg	1	-0.392053	0.15542
transcript:EDP47162	5	2	pcg	2	-0.744598	0.304891
transcript:EDP47162	5	2	pcg	4	-0.882454	0.392091
transcript:EDP47174	3	7	pcg	0.25	-0.961532	0.591022
transcript:EDP47174	3	7	pcg	0.5	-0.837948	0.116779
transcript:EDP47174	3	7	pcg	1	-0.116693	1.40512e-20
transcript:EDP47174	3	7	pcg	2	0.446314	1.34491e-55
transcript:EDP47174	3	7	pcg	4	1.46986	4.11631e-160
transcript:EDP47175	3	7	pcg	0.25	-0.878641	0.990655
transcript:EDP47175	3	7	pcg	0.5	-1.04657	0.821694
transcript:EDP47175	3	7	pcg	1	0.0499508	0.00729868
transcript:EDP47175	3	7	pcg	2	0.506425	9.3526e-06
transcript:EDP47175	3	7	pcg	4	1.36884	6.66828e-14
transcript:EDP47178	3	7	pcg	0.25	-0.858833	0.175772
transcript:EDP47178	3	7	pcg	0.5	-0.899822	0.130437
transcript:EDP47178	3	7	pcg	1	-0.199368	0.191929
transcript:EDP47178	3	7	pcg	2	0.480991	1.47e-09
transcript:EDP47178	3	7	pcg	4	1.47703	4.80361e-40
transcript:EDP47180	4	3	pcg	0.25	-1.33935	4.3344e-09
transcript:EDP47180	4	3	pcg	0.5	-0.358243	2.28541e-28
transcript:EDP47180	4	3	pcg	1	0.820229	2.91328e-69
transcript:EDP47180	4	3	pcg	2	1.15288	1.37332e-84
transcript:EDP47180	4	3	pcg	4	-0.275514	1.59802e-31
transcript:EDP47181	4	3	pcg	0.25	-1.45852	8.67801e-12
transcript:EDP47181	4	3	pcg	0.5	-0.51701	2.91074e-27
transcript:EDP47181	4	3	pcg	1	0.594673	2.0554e-56
transcript:EDP47181	4	3	pcg	2	1.0767	1.47341e-72
transcript:EDP47181	4	3	pcg	4	0.304151	4.20913e-48
transcript:EDP47182	3	7	pcg	0.25	-1.10956	2.2214e-08
transcript:EDP47182	3	7	pcg	0.5	-1.03445	3.05209e-10
transcript:EDP47182	3	7	pcg	1	0.381565	1.57965e-70
transcript:EDP47182	3	7	pcg	2	0.889268	1.4409e-106
transcript:EDP47182	3	7	pcg	4	0.873167	1.39566e-105
transcript:EDP47185	14	10	pcg	0.25	-0.727289	0.000501535
transcript:EDP47185	14	10	pcg	0.5	-0.5121	9.6876e-08
transcript:EDP47185	14	10	pcg	1	1.09466	3.51567e-75
transcript:EDP47185	14	10	pcg	2	1.07238	2.21955e-74
transcript:EDP47185	14	10	pcg	4	-0.927648	0.0241285
transcript:EDP47190	7	2	pcg	0.25	0.975044	0.0142403
transcript:EDP47190	7	2	pcg	0.5	0.640133	2.2915e-09
transcript:EDP47190	7	2	pcg	1	0.325754	2.08252e-20
transcript:EDP47190	7	2	pcg	2	-0.400467	2.72109e-59
transcript:EDP47190	7	2	pcg	4	-1.54046	1.99874e-109
transcript:EDP47194	14	10	pcg	0.25	-0.714139	0.00157215
transcript:EDP47194	14	10	pcg	0.5	-0.94718	0.00662844
transcript:EDP47194	14	10	pcg	1	0.62767	4.57599e-11
transcript:EDP47194	14	10	pcg	2	1.42915	3.26801e-18
transcript:EDP47194	14	10	pcg	4	-0.3955	2.97336e-05
transcript:EDP47212	4	3	pcg	0.25	-0.795365	2.24311e-10
transcript:EDP47212	4	3	pcg	0.5	-1.05736	5.52682e-14
transcript:EDP47212	4	3	pcg	1	0.0663775	0.00201599
transcript:EDP47212	4	3	pcg	2	1.46303	0.0473939
transcript:EDP47212	4	3	pcg	4	0.323313	0.0259234
transcript:EDP47214	13	12	pcg	0.25	0.832656	0.827848
transcript:EDP47214	13	12	pcg	0.5	-1.36325	2.97163e-10
transcript:EDP47214	13	12	pcg	1	-0.52091	0.000191156
transcript:EDP47214	13	12	pcg	2	-0.0328317	0.02401
transcript:EDP47214	13	12	pcg	4	1.08434	0.285168
transcript:EDP47217	15	2	pcg	0.25	1.24193	0.0905896
transcript:EDP47217	15	2	pcg	0.5	0.172707	0.426659
transcript:EDP47217	15	2	pcg	1	0.453663	0.286386
transcript:EDP47217	15	2	pcg	2	-0.445941	0.751352
transcript:EDP47217	15	2	pcg	4	-1.42236	0.647969
transcript:EDP47225	3	7	pcg	0.25	-0.778571	0.07778
transcript:EDP47225	3	7	pcg	0.5	-1.02794	0.00121227
transcript:EDP47225	3	7	pcg	1	-0.284161	0.652751
transcript:EDP47225	3	7	pcg	2	0.856992	2.73267e-13
transcript:EDP47225	3	7	pcg	4	1.23368	4.30839e-22
transcript:EDP47230	3	7	pcg	0.25	-0.950488	0.101723
transcript:EDP47230	3	7	pcg	0.5	-0.971147	0.0684772
transcript:EDP47230	3	7	pcg	1	-0.0293824	0.0094998
transcript:EDP47230	3	7	pcg	2	0.622415	7.02371e-11
transcript:EDP47230	3	7	pcg	4	1.3286	6.27575e-27
transcript:EDP47233	5	2	pcg	0.25	0.178114	3.69113e-08
transcript:EDP47233	5	2	pcg	0.5	1.25852	4.58432e-22
transcript:EDP47233	5	2	pcg	1	0.533348	1.62945e-12
transcript:EDP47233	5	2	pcg	2	-0.702586	0.00914871
transcript:EDP47233	5	2	pcg	4	-1.2674	0.510365
transcript:EDP47235	12	8	pcg	0.25	-1.17044	0.13279
transcript:EDP47235	12	8	pcg	0.5	0.750708	3.4125e-07
transcript:EDP47235	12	8	pcg	1	1.10147	4.87566e-09
transcript:EDP47235	12	8	pcg	2	0.216298	1.77289e-05
transcript:EDP47235	12	8	pcg	4	-0.898039	0.023565
transcript:EDP47240	4	3	pcg	0.25	-0.873598	0.000870642
transcript:EDP47240	4	3	pcg	0.5	-1.17067	0.00535304
transcript:EDP47240	4	3	pcg	1	0.841027	2.04149e-13
transcript:EDP47240	4	3	pcg	2	1.06807	1.392e-15
transcript:EDP47240	4	3	pcg	4	0.135174	6.27593e-09
transcript:EDP47248	3	7	pcg	0.25	-1.25967	0.264138
transcript:EDP47248	3	7	pcg	0.5	-0.762525	0.962478
transcript:EDP47248	3	7	pcg	1	0.119271	0.00250094
transcript:EDP47248	3	7	pcg	2	0.892214	1.6016e-10
transcript:EDP47248	3	7	pcg	4	1.01071	6.93061e-12
transcript:EDP47249	7	2	pcg	0.25	0.743006	0.942837
transcript:EDP47249	7	2	pcg	0.5	1.03732	0.390094
transcript:EDP47249	7	2	pcg	1	0.335457	0.113658
transcript:EDP47249	7	2	pcg	2	-0.955112	4.37027e-13
transcript:EDP47249	7	2	pcg	4	-1.16067	4.72576e-16
transcript:EDP47255	5	2	pcg	0.25	0.474865	0.761318
transcript:EDP47255	5	2	pcg	0.5	1.21285	0.0362955
transcript:EDP47255	5	2	pcg	1	0.377671	0.508499
transcript:EDP47255	5	2	pcg	2	-1.15093	1.24356e-11
transcript:EDP47255	5	2	pcg	4	-0.914451	4.37468e-09
transcript:EDP47257	7	2	pcg	0.25	0.729663	0.570955
transcript:EDP47257	7	2	pcg	0.5	0.832691	0.296802
transcript:EDP47257	7	2	pcg	1	0.293852	0.371245
transcript:EDP47257	7	2	pcg	2	-0.233438	0.000843092
transcript:EDP47257	7	2	pcg	4	-1.62277	3.94674e-19
transcript:EDP47261	3	7	pcg	0.25	-0.553932	0.48855
transcript:EDP47261	3	7	pcg	0.5	-0.947404	0.0128022
transcript:EDP47261	3	7	pcg	1	-0.534603	0.489691
transcript:EDP47261	3	7	pcg	2	0.55039	3.11746e-05
transcript:EDP47261	3	7	pcg	4	1.48555	3.44504e-19
transcript:EDP47263	9	12	pcg	0.25	-0.519324	1.66928e-07
transcript:EDP47263	9	12	pcg	0.5	-0.776145	1.01268e-12
transcript:EDP47263	9	12	pcg	1	-0.410138	1.3519e-05
transcript:EDP47263	9	12	pcg	2	-0.0147061	0.709154
transcript:EDP47263	9	12	pcg	4	1.72031	1.43545e-105
transcript:EDP47273	7	2	pcg	0.25	1.03521	0.0682368
transcript:EDP47273	7	2	pcg	0.5	0.881635	0.199044
transcript:EDP47273	7	2	pcg	1	-0.222993	0.00825638
transcript:EDP47273	7	2	pcg	2	-0.269535	0.00309946
transcript:EDP47273	7	2	pcg	4	-1.42432	4.19114e-12
transcript:EDP47275	7	2	pcg	0.25	0.986923	0.0256145
transcript:EDP47275	7	2	pcg	0.5	0.872067	0.112413
transcript:EDP47275	7	2	pcg	1	-0.0355381	0.000457655
transcript:EDP47275	7	2	pcg	2	-0.363215	2.28807e-08
transcript:EDP47275	7	2	pcg	4	-1.46024	4.27496e-26
transcript:EDP47276	7	2	pcg	0.25	0.722976	0.444741
transcript:EDP47276	7	2	pcg	0.5	0.975696	0.895342
transcript:EDP47276	7	2	pcg	1	0.419167	0.0692131
transcript:EDP47276	7	2	pcg	2	-0.827613	2.32375e-09
transcript:EDP47276	7	2	pcg	4	-1.29022	1.46097e-12
transcript:EDP47278	1	14	pcg	0.25	0.132824	0.000648
transcript:EDP47278	1	14	pcg	0.5	1.01995	2.29447e-11
transcript:EDP47278	1	14	pcg	1	-0.589298	0.262369
transcript:EDP47278	1	14	pcg	2	-1.38538	0.272834
transcript:EDP47278	1	14	pcg	4	0.821904	5.5471e-10
transcript:EDP47280	3	7	pcg	0.25	-0.804675	0.161135
transcript:EDP47280	3	7	pcg	0.5	-1.08565	0.00634943
transcript:EDP47280	3	7	pcg	1	-0.0432247	0.145215
transcript:EDP47280	3	7	pcg	2	0.577747	3.90642e-06
transcript:EDP47280	3	7	pcg	4	1.3558	9.06954e-18
transcript:EDP47281	11	6	pcg	0.25	0.304698	0.394564
transcript:EDP47281	11	6	pcg	0.5	-0.105248	0.0953037
transcript:EDP47281	11	6	pcg	1	1.11404	0.717915
transcript:EDP47281	11	6	pcg	2	0.289926	0.297394
transcript:EDP47281	11	6	pcg	4	-1.60342	1.03443e-05
transcript:EDP47282	7	2	pcg	0.25	0.783189	7.45492e-13
transcript:EDP47282	7	2	pcg	0.5	1.0732	9.283e-20
transcript:EDP47282	7	2	pcg	1	0.0736012	0.00209547
transcript:EDP47282	7	2	pcg	2	-0.536619	0.870613
transcript:EDP47282	7	2	pcg	4	-1.39337	1.92384e-07
transcript:EDP47283	11	6	pcg	0.25	0.338632	0.0383035
transcript:EDP47283	11	6	pcg	0.5	0.591942	0.423573
transcript:EDP47283	11	6	pcg	1	0.587096	0.399479
transcript:EDP47283	11	6	pcg	2	0.250766	0.00453892
transcript:EDP47283	11	6	pcg	4	-1.76844	3.29676e-43
transcript:EDP47287	3	7	pcg	0.25	-0.83761	0.194946
transcript:EDP47287	3	7	pcg	0.5	-1.17369	0.949536
transcript:EDP47287	3	7	pcg	1	0.0663172	8.7112e-11
transcript:EDP47287	3	7	pcg	2	0.860712	5.82617e-29
transcript:EDP47287	3	7	pcg	4	1.08427	8.83642e-36
transcript:EDP47290	9	12	pcg	0.25	-0.702758	0.11867
transcript:EDP47290	9	12	pcg	0.5	-0.815292	0.150304
transcript:EDP47290	9	12	pcg	1	-0.269627	0.00941681
transcript:EDP47290	9	12	pcg	2	0.128712	0.000340715
transcript:EDP47290	9	12	pcg	4	1.65896	3.00319e-12
transcript:EDP47295	5	2	pcg	0.25	0.693691	0.75267
transcript:EDP47295	5	2	pcg	0.5	1.08331	0.0429741
transcript:EDP47295	5	2	pcg	1	0.335526	0.378196
transcript:EDP47295	5	2	pcg	2	-1.08128	1.1806e-12
transcript:EDP47295	5	2	pcg	4	-1.03125	1.08135e-11
transcript:EDP47296	7	2	pcg	0.25	0.790992	0.859381
transcript:EDP47296	7	2	pcg	0.5	0.845621	0.765519
transcript:EDP47296	7	2	pcg	1	0.257571	0.432637
transcript:EDP47296	7	2	pcg	2	-0.315052	0.0283376
transcript:EDP47296	7	2	pcg	4	-1.57913	4.01736e-06
transcript:EDP47303	7	2	pcg	0.25	0.887974	0.661364
transcript:EDP47303	7	2	pcg	0.5	1.05308	0.698946
transcript:EDP47303	7	2	pcg	1	0.04302	2.67518e-11
transcript:EDP47303	7	2	pcg	2	-0.734743	6.55457e-34
transcript:EDP47303	7	2	pcg	4	-1.24933	3.03151e-49
transcript:EDP47304	5	2	pcg	0.25	0.706868	1.39815e-16
transcript:EDP47304	5	2	pcg	0.5	1.21114	1.38846e-33
transcript:EDP47304	5	2	pcg	1	0.0924096	7.74143e-05
transcript:EDP47304	5	2	pcg	2	-0.960333	0.00427915
transcript:EDP47304	5	2	pcg	4	-1.05009	0.000512747
transcript:EDP47306	7	2	pcg	0.25	0.888159	0.945091
transcript:EDP47306	7	2	pcg	0.5	0.793465	0.8657
transcript:EDP47306	7	2	pcg	1	0.382969	0.096232
transcript:EDP47306	7	2	pcg	2	-0.642648	3.98559e-09
transcript:EDP47306	7	2	pcg	4	-1.42194	1.91915e-17
transcript:EDP47307	15	5	pcg	0.25	1.59421	0.790287
transcript:EDP47307	15	5	pcg	0.5	0.104481	0.280061
transcript:EDP47307	15	5	pcg	1	-0.656366	0.0469078
transcript:EDP47307	15	5	pcg	2	-0.0345828	0.178981
transcript:EDP47307	15	5	pcg	4	-1.00775	0.00967291
transcript:EDP47308	2	1	pcg	0.25	1.2561	0.0784534
transcript:EDP47308	2	1	pcg	0.5	0.874687	8.13625e-07
transcript:EDP47308	2	1	pcg	1	-0.407157	8.9322e-53
transcript:EDP47308	2	1	pcg	2	-0.916076	4.05433e-77
transcript:EDP47308	2	1	pcg	4	-0.807559	1.62405e-71
transcript:EDP47309	7	2	pcg	0.25	1.16338	0.0422769
transcript:EDP47309	7	2	pcg	0.5	0.861196	4.63923e-10
transcript:EDP47309	7	2	pcg	1	-0.201299	6.72324e-67
transcript:EDP47309	7	2	pcg	2	-0.593693	2.15524e-59
transcript:EDP47309	7	2	pcg	4	-1.22959	3.48443e-22
transcript:EDP47311	3	7	pcg	0.25	-0.776142	0.732078
transcript:EDP47311	3	7	pcg	0.5	-1.06196	0.68918
transcript:EDP47311	3	7	pcg	1	-0.220139	0.0123554
transcript:EDP47311	3	7	pcg	2	0.801948	4.93095e-12
transcript:EDP47311	3	7	pcg	4	1.25629	7.79979e-19
transcript:EDP47317	3	7	pcg	0.25	-0.72944	0.993187
transcript:EDP47317	3	7	pcg	0.5	-0.92245	0.417054
transcript:EDP47317	3	7	pcg	1	-0.3208	0.049318
transcript:EDP47317	3	7	pcg	2	0.453273	1.93651e-11
transcript:EDP47317	3	7	pcg	4	1.51942	2.48599e-40
transcript:EDP47321	3	7	pcg	0.25	-1.25855	0.000599389
transcript:EDP47321	3	7	pcg	0.5	-0.873377	9.61753e-11
transcript:EDP47321	3	7	pcg	1	0.427148	1.96946e-63
transcript:EDP47321	3	7	pcg	2	0.758429	1.20868e-84
transcript:EDP47321	3	7	pcg	4	0.946353	4.86152e-98
transcript:EDP47325	2	1	pcg	0.25	1.20528	0.000192963
transcript:EDP47325	2	1	pcg	0.5	0.869055	0.0642699
transcript:EDP47325	2	1	pcg	1	-0.550019	4.05135e-08
transcript:EDP47325	2	1	pcg	2	-1.16697	9.58427e-18
transcript:EDP47325	2	1	pcg	4	-0.357346	5.21299e-06
transcript:EDP47327	11	6	pcg	0.25	0.230549	0.0703755
transcript:EDP47327	11	6	pcg	0.5	0.685208	0.627729
transcript:EDP47327	11	6	pcg	1	0.869559	0.969691
transcript:EDP47327	11	6	pcg	2	-0.141816	0.00102348
transcript:EDP47327	11	6	pcg	4	-1.6435	2.33537e-14
transcript:EDP47328	5	2	pcg	0.25	0.397581	0.266367
transcript:EDP47328	5	2	pcg	0.5	1.20213	5.23221e-15
transcript:EDP47328	5	2	pcg	1	0.406315	0.197681
transcript:EDP47328	5	2	pcg	2	-0.671603	6.52501e-12
transcript:EDP47328	5	2	pcg	4	-1.33442	2.95547e-31
transcript:EDP47329	4	3	pcg	0.25	-0.794282	0.614621
transcript:EDP47329	4	3	pcg	0.5	-1.09638	0.872599
transcript:EDP47329	4	3	pcg	1	0.749341	4.62479e-10
transcript:EDP47329	4	3	pcg	2	1.2614	5.40213e-17
transcript:EDP47329	4	3	pcg	4	-0.120077	0.0027516
transcript:EDP47330	13	13	pcg	0.25	0.166575	0.234162
transcript:EDP47330	13	13	pcg	0.5	-0.884824	0.00086892
transcript:EDP47330	13	13	pcg	1	-1.16645	7.34997e-05
transcript:EDP47330	13	13	pcg	2	1.10464	0.683128
transcript:EDP47330	13	13	pcg	4	0.780064	0.872946
transcript:EDP47334	4	3	pcg	0.25	-0.914324	0.297904
transcript:EDP47334	4	3	pcg	0.5	-1.07239	0.461216
transcript:EDP47334	4	3	pcg	1	0.226151	2.6562e-05
transcript:EDP47334	4	3	pcg	2	1.33474	2.45319e-14
transcript:EDP47334	4	3	pcg	4	0.425816	1.23698e-06
transcript:EDP47336	5	11	pcg	0.25	0.00212654	0.237377
transcript:EDP47336	5	11	pcg	0.5	1.38998	0.00107019
transcript:EDP47336	5	11	pcg	1	0.0783125	0.30227
transcript:EDP47336	5	11	pcg	2	-1.43548	2.20042e-11
transcript:EDP47336	5	11	pcg	4	-0.0349342	0.117096
transcript:EDP47338	3	7	pcg	0.25	-1.13974	0.403113
transcript:EDP47338	3	7	pcg	0.5	-0.680604	0.00161678
transcript:EDP47338	3	7	pcg	1	-0.104075	3.6266e-10
transcript:EDP47338	3	7	pcg	2	0.529056	1.27184e-22
transcript:EDP47338	3	7	pcg	4	1.39536	1.34967e-47
transcript:EDP47339	3	7	pcg	0.25	-1.58982	7.26896e-57
transcript:EDP47339	3	7	pcg	0.5	-0.158718	4.53802e-113
transcript:EDP47339	3	7	pcg	1	0.17774	1.42868e-129
transcript:EDP47339	3	7	pcg	2	0.483743	4.65684e-145
transcript:EDP47339	3	7	pcg	4	1.08705	2.16188e-178
transcript:EDP47340	3	7	pcg	0.25	-1.25823	0.350636
transcript:EDP47340	3	7	pcg	0.5	-0.710324	0.0226345
transcript:EDP47340	3	7	pcg	1	0.0366385	2.17615e-05
transcript:EDP47340	3	7	pcg	2	1.11565	3.64767e-13
transcript:EDP47340	3	7	pcg	4	0.816258	1.4011e-10
transcript:EDP47345	9	12	pcg	0.25	-0.652471	0.302864
transcript:EDP47345	9	12	pcg	0.5	-0.786185	0.591762
transcript:EDP47345	9	12	pcg	1	-0.489176	0.0595575
transcript:EDP47345	9	12	pcg	2	0.308694	1.88106e-10
transcript:EDP47345	9	12	pcg	4	1.61914	7.48581e-45
transcript:EDP47346	3	7	pcg	0.25	-0.889387	0.00344556
transcript:EDP47346	3	7	pcg	0.5	-0.941717	0.00637205
transcript:EDP47346	3	7	pcg	1	-0.108681	3.18512e-14
transcript:EDP47346	3	7	pcg	2	0.506767	3.35748e-30
transcript:EDP47346	3	7	pcg	4	1.43302	5.80248e-65
transcript:EDP47347	9	12	pcg	0.25	-0.485317	0.0216406
transcript:EDP47347	9	12	pcg	0.5	-1.14994	0.0934168
transcript:EDP47347	9	12	pcg	1	-0.0150789	0.00310735
transcript:EDP47347	9	12	pcg	2	0.0902938	0.00132514
transcript:EDP47347	9	12	pcg	4	1.56004	8.7292e-07
transcript:EDP47354	11	6	pcg	0.25	0.524189	0.0138036
transcript:EDP47354	11	6	pcg	0.5	0.387332	0.0384133
transcript:EDP47354	11	6	pcg	1	0.509325	0.0108158
transcript:EDP47354	11	6	pcg	2	0.363446	0.0321631
transcript:EDP47354	11	6	pcg	4	-1.78429	0.00015924
transcript:EDP47355	7	2	pcg	0.25	0.645895	0.00277231
transcript:EDP47355	7	2	pcg	0.5	0.635633	0.00229806
transcript:EDP47355	7	2	pcg	1	0.490289	0.0615519
transcript:EDP47355	7	2	pcg	2	-0.0586436	0.0302197
transcript:EDP47355	7	2	pcg	4	-1.71317	6.85436e-53
transcript:EDP47357	9	12	pcg	0.25	-0.979394	6.72595e-09
transcript:EDP47357	9	12	pcg	0.5	-0.269261	6.18884e-16
transcript:EDP47357	9	12	pcg	1	-0.589614	5.27652e-13
transcript:EDP47357	9	12	pcg	2	0.23685	1.45887e-23
transcript:EDP47357	9	12	pcg	4	1.60142	5.38232e-47
transcript:EDP47359	7	2	pcg	0.25	1.33953	0.120891
transcript:EDP47359	7	2	pcg	0.5	0.669942	1.33679e-07
transcript:EDP47359	7	2	pcg	1	-0.227149	3.46256e-18
transcript:EDP47359	7	2	pcg	2	-0.649379	1.50012e-21
transcript:EDP47359	7	2	pcg	4	-1.13294	1.79827e-18
transcript:EDP47364	5	11	pcg	0.25	0.223615	0.805426
transcript:EDP47364	5	11	pcg	0.5	1.45254	4.07335e-06
transcript:EDP47364	5	11	pcg	1	0.216102	0.793492
transcript:EDP47364	5	11	pcg	2	-0.985392	0.000144703
transcript:EDP47364	5	11	pcg	4	-0.90687	0.000377121
transcript:EDP47365	7	2	pcg	0.25	0.949321	0.00152301
transcript:EDP47365	7	2	pcg	0.5	0.871547	0.00773803
transcript:EDP47365	7	2	pcg	1	0.254704	0.0985162
transcript:EDP47365	7	2	pcg	2	-0.792506	1.25608e-21
transcript:EDP47365	7	2	pcg	4	-1.28306	1.23781e-33
transcript:EDP47368	9	9	pcg	0.25	-1.00616	0.000104854
transcript:EDP47368	9	9	pcg	0.5	-0.237236	5.00505e-19
transcript:EDP47368	9	9	pcg	1	-0.495269	1.86027e-13
transcript:EDP47368	9	9	pcg	2	0.102981	1.48013e-29
transcript:EDP47368	9	9	pcg	4	1.63568	2.59119e-99
transcript:EDP47370	9	12	pcg	0.25	-0.923129	0.000276546
transcript:EDP47370	9	12	pcg	0.5	-0.595116	5.90127e-08
transcript:EDP47370	9	12	pcg	1	-0.270397	3.65232e-13
transcript:EDP47370	9	12	pcg	2	0.145677	5.73451e-22
transcript:EDP47370	9	12	pcg	4	1.64296	3.32023e-71
transcript:EDP47373	9	12	pcg	0.25	-0.657505	0.184543
transcript:EDP47373	9	12	pcg	0.5	-0.602811	0.214219
transcript:EDP47373	9	12	pcg	1	-0.713662	0.101227
transcript:EDP47373	9	12	pcg	2	0.375967	0.0703648
transcript:EDP47373	9	12	pcg	4	1.59801	1.02575e-10
transcript:EDP47375	13	7	pcg	0.25	0.484596	0.00243599
transcript:EDP47375	13	7	pcg	0.5	-1.54702	4.25089e-09
transcript:EDP47375	13	7	pcg	1	-0.263406	1.42933e-05
transcript:EDP47375	13	7	pcg	2	0.202686	0.00016733
transcript:EDP47375	13	7	pcg	4	1.12314	0.0289315
transcript:EDP47376	9	12	pcg	0.25	-0.127035	0.816769
transcript:EDP47376	9	12	pcg	0.5	-1.24668	0.0504507
transcript:EDP47376	9	12	pcg	1	-0.36146	0.885339
transcript:EDP47376	9	12	pcg	2	0.237676	0.226054
transcript:EDP47376	9	12	pcg	4	1.4975	7.23204e-07
transcript:EDP47386	14	10	pcg	0.25	-0.143475	0.000425865
transcript:EDP47386	14	10	pcg	0.5	-0.61631	3.87158e-08
transcript:EDP47386	14	10	pcg	1	1.04821	0.204957
transcript:EDP47386	14	10	pcg	2	0.964666	0.334122
transcript:EDP47386	14	10	pcg	4	-1.25309	8.37261e-15
transcript:EDP47394	9	12	pcg	0.25	-0.386036	3.15307e-05
transcript:EDP47394	9	12	pcg	0.5	-0.531708	2.58949e-07
transcript:EDP47394	9	12	pcg	1	-0.673818	5.88003e-10
transcript:EDP47394	9	12	pcg	2	-0.16539	0.00697465
transcript:EDP47394	9	12	pcg	4	1.75695	7.20206e-57
transcript:EDP47401	8	12	pcg	0.25	-0.297399	0.840967
transcript:EDP47401	8	12	pcg	0.5	-0.678993	0.0230452
transcript:EDP47401	8	12	pcg	1	-0.354177	0.619855
transcript:EDP47401	8	12	pcg	2	-0.439223	0.304641
transcript:EDP47401	8	12	pcg	4	1.76979	1.81419e-38
transcript:EDP47405	3	7	pcg	0.25	-0.923605	0.451817
transcript:EDP47405	3	7	pcg	0.5	-0.878032	0.323162
transcript:EDP47405	3	7	pcg	1	-0.286031	0.000151581
transcript:EDP47405	3	7	pcg	2	0.804021	8.87033e-22
transcript:EDP47405	3	7	pcg	4	1.28365	8.06342e-34
transcript:EDP47413	14	10	pcg	0.25	-0.715726	0.509844
transcript:EDP47413	14	10	pcg	0.5	-0.753551	0.4309
transcript:EDP47413	14	10	pcg	1	0.248974	0.329244
transcript:EDP47413	14	10	pcg	2	1.6381	8.85025e-06
transcript:EDP47413	14	10	pcg	4	-0.417793	0.816187
transcript:EDP47429	9	12	pcg	0.25	-0.478362	0.481491
transcript:EDP47429	9	12	pcg	0.5	-0.654735	0.0669746
transcript:EDP47429	9	12	pcg	1	-0.443048	0.569612
transcript:EDP47429	9	12	pcg	2	-0.187653	0.410941
transcript:EDP47429	9	12	pcg	4	1.7638	1.05147e-58
transcript:EDP47435	4	3	pcg	0.25	-1.01349	0.728842
transcript:EDP47435	4	3	pcg	0.5	-0.853208	0.365857
transcript:EDP47435	4	3	pcg	1	0.807699	1.96516e-18
transcript:EDP47435	4	3	pcg	2	1.24774	1.79807e-28
transcript:EDP47435	4	3	pcg	4	-0.188743	9.03613e-05
transcript:EDP47438	7	2	pcg	0.25	0.578976	0.000583328
transcript:EDP47438	7	2	pcg	0.5	0.607346	0.000188307
transcript:EDP47438	7	2	pcg	1	0.522307	0.00124114
transcript:EDP47438	7	2	pcg	2	0.0298248	0.745254
transcript:EDP47438	7	2	pcg	4	-1.73845	6.39097e-17
transcript:EDP47440	11	6	pcg	0.25	0.266937	0.748337
transcript:EDP47440	11	6	pcg	0.5	0.541579	0.425032
transcript:EDP47440	11	6	pcg	1	0.613136	0.346504
transcript:EDP47440	11	6	pcg	2	0.349587	0.587735
transcript:EDP47440	11	6	pcg	4	-1.77124	0.00515388
transcript:EDP47441	3	7	pcg	0.25	-1.1747	0.256622
transcript:EDP47441	3	7	pcg	0.5	-0.963304	0.00557827
transcript:EDP47441	3	7	pcg	1	0.414464	2.80345e-44
transcript:EDP47441	3	7	pcg	2	0.729377	5.39628e-62
transcript:EDP47441	3	7	pcg	4	0.994161	7.97349e-79
transcript:EDP47447	5	2	pcg	0.25	0.567175	0.000353893
transcript:EDP47447	5	2	pcg	0.5	1.41661	0.550131
transcript:EDP47447	5	2	pcg	1	-0.261024	3.89199e-10
transcript:EDP47447	5	2	pcg	2	-0.616985	3.4074e-13
transcript:EDP47447	5	2	pcg	4	-1.10577	1.68968e-14
transcript:EDP47449	3	7	pcg	0.25	-1.11187	0.20837
transcript:EDP47449	3	7	pcg	0.5	-0.723737	2.30062e-06
transcript:EDP47449	3	7	pcg	1	-0.0764859	1.28525e-26
transcript:EDP47449	3	7	pcg	2	0.505456	5.36061e-58
transcript:EDP47449	3	7	pcg	4	1.40663	1.68149e-130
transcript:EDP47462	14	10	pcg	0.25	0.532508	0.0026696
transcript:EDP47462	14	10	pcg	0.5	-1.32298	7.0464e-11
transcript:EDP47462	14	10	pcg	1	0.451704	0.000883785
transcript:EDP47462	14	10	pcg	2	1.09262	0.0229249
transcript:EDP47462	14	10	pcg	4	-0.753857	1.09906e-08
transcript:EDP47463	5	2	pcg	0.25	0.561592	0.91997
transcript:EDP47463	5	2	pcg	0.5	1.33669	0.00028752
transcript:EDP47463	5	2	pcg	1	0.0456394	0.00869848
transcript:EDP47463	5	2	pcg	2	-1.02842	1.56068e-17
transcript:EDP47463	5	2	pcg	4	-0.915504	1.94621e-15
transcript:EDP47465	5	11	pcg	0.25	0.606233	0.773153
transcript:EDP47465	5	11	pcg	0.5	1.22032	0.0964681
transcript:EDP47465	5	11	pcg	1	0.124325	0.0419567
transcript:EDP47465	5	11	pcg	2	-1.31076	2.15705e-13
transcript:EDP47465	5	11	pcg	4	-0.640119	8.73486e-07
transcript:EDP47468	2	1	pcg	0.25	1.32533	9.50596e-08
transcript:EDP47468	2	1	pcg	0.5	0.786121	8.47518e-19
transcript:EDP47468	2	1	pcg	1	-0.800958	8.09686e-70
transcript:EDP47468	2	1	pcg	2	-0.905541	4.60089e-75
transcript:EDP47468	2	1	pcg	4	-0.404949	6.85688e-54
transcript:EDP47473	5	2	pcg	0.25	0.61403	0.990635
transcript:EDP47473	5	2	pcg	0.5	1.34109	0.00154313
transcript:EDP47473	5	2	pcg	1	-0.0738505	0.00383259
transcript:EDP47473	5	2	pcg	2	-1.0978	6.16992e-15
transcript:EDP47473	5	2	pcg	4	-0.783465	2.4331e-10
transcript:EDP47482	14	10	pcg	0.25	-0.46167	0.428477
transcript:EDP47482	14	10	pcg	0.5	-1.05894	0.0059575
transcript:EDP47482	14	10	pcg	1	0.590543	0.0202987
transcript:EDP47482	14	10	pcg	2	1.43566	1.4261e-08
transcript:EDP47482	14	10	pcg	4	-0.505593	0.265128
transcript:EDP47485	6	4	pcg	0.25	-1.72598	0.212401
transcript:EDP47485	6	4	pcg	0.5	0.0463487	0.000101135
transcript:EDP47485	6	4	pcg	1	0.783948	2.68005e-07
transcript:EDP47485	6	4	pcg	2	0.487577	1.60302e-06
transcript:EDP47485	6	4	pcg	4	0.408104	3.70197e-06
transcript:EDP47486	7	2	pcg	0.25	0.778134	0.423359
transcript:EDP47486	7	2	pcg	0.5	0.859397	0.220699
transcript:EDP47486	7	2	pcg	1	0.438965	0.742752
transcript:EDP47486	7	2	pcg	2	-0.646242	1.97017e-07
transcript:EDP47486	7	2	pcg	4	-1.43025	1.0087e-15
transcript:EDP47488	1	14	pcg	0.25	1.34865	3.29186e-09
transcript:EDP47488	1	14	pcg	0.5	0.310901	4.45103e-28
transcript:EDP47488	1	14	pcg	1	-0.799288	1.00594e-59
transcript:EDP47488	1	14	pcg	2	-1.16348	8.36998e-73
transcript:EDP47488	1	14	pcg	4	0.303211	1.96387e-29
transcript:EDP47489	3	7	pcg	0.25	-0.977558	0.872685
transcript:EDP47489	3	7	pcg	0.5	-0.903833	0.960227
transcript:EDP47489	3	7	pcg	1	0.0106966	5.98947e-07
transcript:EDP47489	3	7	pcg	2	0.446673	2.72208e-15
transcript:EDP47489	3	7	pcg	4	1.42402	3.00653e-46
transcript:EDP47492	3	7	pcg	0.25	-0.595137	0.966771
transcript:EDP47492	3	7	pcg	0.5	-1.24469	0.144297
transcript:EDP47492	3	7	pcg	1	-0.076706	0.178085
transcript:EDP47492	3	7	pcg	2	0.601805	0.000389358
transcript:EDP47492	3	7	pcg	4	1.31473	5.33188e-09
transcript:EDP47493	7	2	pcg	0.25	0.918143	0.105463
transcript:EDP47493	7	2	pcg	0.5	0.427194	5.35319e-08
transcript:EDP47493	7	2	pcg	1	0.353121	1.12855e-09
transcript:EDP47493	7	2	pcg	2	-0.0103487	2.35363e-19
transcript:EDP47493	7	2	pcg	4	-1.68811	9.00802e-106
transcript:EDP47494	2	2	pcg	0.25	1.15274	0.0296226
transcript:EDP47494	2	2	pcg	0.5	0.968971	0.215274
transcript:EDP47494	2	2	pcg	1	-0.34052	4.39034e-08
transcript:EDP47494	2	2	pcg	2	-0.76809	3.6867e-15
transcript:EDP47494	2	2	pcg	4	-1.0131	8.98169e-19
transcript:EDP47495	7	2	pcg	0.25	0.655948	0.741719
transcript:EDP47495	7	2	pcg	0.5	0.581685	0.618352
transcript:EDP47495	7	2	pcg	1	0.666932	0.72415
transcript:EDP47495	7	2	pcg	2	-0.254826	0.0159878
transcript:EDP47495	7	2	pcg	4	-1.64974	2.26487e-07
transcript:EDP47503	2	2	pcg	0.25	1.22781	0.809657
transcript:EDP47503	2	2	pcg	0.5	0.835388	0.0410781
transcript:EDP47503	2	2	pcg	1	-0.18932	7.69234e-13
transcript:EDP47503	2	2	pcg	2	-0.976075	5.06512e-28
transcript:EDP47503	2	2	pcg	4	-0.897802	1.27064e-25
transcript:EDP47510	8	9	pcg	0.25	-0.473621	1.0905e-05
transcript:EDP47510	8	9	pcg	0.5	0.602995	0.00168251
transcript:EDP47510	8	9	pcg	1	-0.895021	2.94219e-07
transcript:EDP47510	8	9	pcg	2	-0.693724	6.06309e-07
transcript:EDP47510	8	9	pcg	4	1.45937	0.0260003
transcript:EDP47511	2	1	pcg	0.25	0.900496	0.182997
transcript:EDP47511	2	1	pcg	0.5	1.15024	0.0619826
transcript:EDP47511	2	1	pcg	1	-0.676355	0.445545
transcript:EDP47511	2	1	pcg	2	-1.16892	0.0958786
transcript:EDP47511	2	1	pcg	4	-0.205457	0.889049
transcript:EDP47512	1	1	pcg	0.25	0.63952	0.434166
transcript:EDP47512	1	1	pcg	0.5	1.13089	0.636399
transcript:EDP47512	1	1	pcg	1	-0.345074	1.14481e-05
transcript:EDP47512	1	1	pcg	2	-1.47988	9.52096e-18
transcript:EDP47512	1	1	pcg	4	0.054544	0.00200903
transcript:EDP47515	8	12	pcg	0.25	-0.406617	0.868518
transcript:EDP47515	8	12	pcg	0.5	-0.234517	0.901558
transcript:EDP47515	8	12	pcg	1	-0.914444	0.153582
transcript:EDP47515	8	12	pcg	2	-0.153217	0.745176
transcript:EDP47515	8	12	pcg	4	1.7088	2.35389e-09
transcript:EDP47517	3	7	pcg	0.25	-1.0097	0.0050994
transcript:EDP47517	3	7	pcg	0.5	-0.982407	0.00766134
transcript:EDP47517	3	7	pcg	1	0.00211242	1.93249e-05
transcript:EDP47517	3	7	pcg	2	0.862096	1.76561e-35
transcript:EDP47517	3	7	pcg	4	1.1279	1.57451e-50
transcript:EDP47518	9	12	pcg	0.25	-0.683241	0.00491152
transcript:EDP47518	9	12	pcg	0.5	-0.498773	2.40668e-05
transcript:EDP47518	9	12	pcg	1	-0.642964	0.00112674
transcript:EDP47518	9	12	pcg	2	0.136044	3.12556e-19
transcript:EDP47518	9	12	pcg	4	1.68893	1.37819e-91
transcript:EDP47520	7	2	pcg	0.25	0.577181	0.470367
transcript:EDP47520	7	2	pcg	0.5	0.769779	0.971223
transcript:EDP47520	7	2	pcg	1	0.467368	0.193817
transcript:EDP47520	7	2	pcg	2	-0.129355	2.16848e-05
transcript:EDP47520	7	2	pcg	4	-1.68497	1.29457e-20
transcript:EDP47528	13	12	pcg	0.25	0.0507011	3.28865e-05
transcript:EDP47528	13	12	pcg	0.5	-0.348319	0.00365151
transcript:EDP47528	13	12	pcg	1	-1.24343	0.860209
transcript:EDP47528	13	12	pcg	2	0.0146944	1.43972e-05
transcript:EDP47528	13	12	pcg	4	1.52636	2.95269e-22
transcript:EDP47529	5	2	pcg	0.25	0.507092	0.790287
transcript:EDP47529	5	2	pcg	0.5	1.27001	0.0397814
transcript:EDP47529	5	2	pcg	1	0.251634	0.261684
transcript:EDP47529	5	2	pcg	2	-0.948353	1.13855e-08
transcript:EDP47529	5	2	pcg	4	-1.08039	4.11122e-10
transcript:EDP47530	5	2	pcg	0.25	0.567481	0.686997
transcript:EDP47530	5	2	pcg	0.5	1.21262	0.204786
transcript:EDP47530	5	2	pcg	1	0.226348	0.1327
transcript:EDP47530	5	2	pcg	2	-0.73551	1.39061e-06
transcript:EDP47530	5	2	pcg	4	-1.27094	8.77078e-11
transcript:EDP47537	10	9	pcg	0.25	-1.47461	0.855363
transcript:EDP47537	10	9	pcg	0.5	-0.0322103	0.00712648
transcript:EDP47537	10	9	pcg	1	-0.0227241	0.00590114
transcript:EDP47537	10	9	pcg	2	0.192845	0.00092416
transcript:EDP47537	10	9	pcg	4	1.3367	1.79833e-08
transcript:EDP47541	5	2	pcg	0.25	0.7289	0.688886
transcript:EDP47541	5	2	pcg	0.5	1.1149	0.0782676
transcript:EDP47541	5	2	pcg	1	0.172228	0.271236
transcript:EDP47541	5	2	pcg	2	-1.29425	2.90216e-09
transcript:EDP47541	5	2	pcg	4	-0.721781	3.9802e-05
transcript:EDP47549	8	12	pcg	0.25	-0.559818	0.773465
transcript:EDP47549	8	12	pcg	0.5	-0.43573	0.624453
transcript:EDP47549	8	12	pcg	1	0.112066	0.154411
transcript:EDP47549	8	12	pcg	2	-0.802027	0.982601
transcript:EDP47549	8	12	pcg	4	1.68551	3.51969e-06
transcript:EDP47550	3	7	pcg	0.25	-0.948327	0.430824
transcript:EDP47550	3	7	pcg	0.5	-1.03994	0.547186
transcript:EDP47550	3	7	pcg	1	0.00682824	0.000132338
transcript:EDP47550	3	7	pcg	2	1.15822	3.27021e-15
transcript:EDP47550	3	7	pcg	4	0.823215	2.9207e-11
transcript:EDP47553	7	2	pcg	0.25	0.762129	0.866034
transcript:EDP47553	7	2	pcg	0.5	0.514695	0.858658
transcript:EDP47553	7	2	pcg	1	0.889159	0.676519
transcript:EDP47553	7	2	pcg	2	-1.17761	0.000128589
transcript:EDP47553	7	2	pcg	4	-0.988377	0.000675146
transcript:EDP47555	3	7	pcg	0.25	-0.765325	0.530524
transcript:EDP47555	3	7	pcg	0.5	-1.02612	0.0760113
transcript:EDP47555	3	7	pcg	1	-0.257868	0.28026
transcript:EDP47555	3	7	pcg	2	0.712404	1.5556e-08
transcript:EDP47555	3	7	pcg	4	1.33691	5.44604e-18
transcript:EDP47560	5	11	pcg	0.25	-0.140616	0.20422
transcript:EDP47560	5	11	pcg	0.5	1.27557	0.0383485
transcript:EDP47560	5	11	pcg	1	0.723648	0.568097
transcript:EDP47560	5	11	pcg	2	-1.15544	2.87647e-05
transcript:EDP47560	5	11	pcg	4	-0.703165	0.00280049
transcript:EDP47565	7	2	pcg	0.25	0.82659	0.891596
transcript:EDP47565	7	2	pcg	0.5	0.910251	0.790373
transcript:EDP47565	7	2	pcg	1	0.400617	0.00131577
transcript:EDP47565	7	2	pcg	2	-0.92153	1.28419e-38
transcript:EDP47565	7	2	pcg	4	-1.21593	3.31328e-47
transcript:EDP47579	9	12	pcg	0.25	-0.463873	0.159385
transcript:EDP47579	9	12	pcg	0.5	-0.586403	0.0328761
transcript:EDP47579	9	12	pcg	1	-0.599115	0.0255197
transcript:EDP47579	9	12	pcg	2	-0.103143	0.935883
transcript:EDP47579	9	12	pcg	4	1.75253	2.99058e-26
transcript:EDP47582	3	7	pcg	0.25	-0.889626	0.323459
transcript:EDP47582	3	7	pcg	0.5	-0.977756	0.520451
transcript:EDP47582	3	7	pcg	1	-0.130243	1.59601e-07
transcript:EDP47582	3	7	pcg	2	0.652155	4.19776e-23
transcript:EDP47582	3	7	pcg	4	1.34547	4.56356e-44
transcript:EDP47586	7	2	pcg	0.25	0.408757	0.0577158
transcript:EDP47586	7	2	pcg	0.5	0.469901	0.0711159
transcript:EDP47586	7	2	pcg	1	1.05938	0.687848
transcript:EDP47586	7	2	pcg	2	-0.41593	4.20779e-05
transcript:EDP47586	7	2	pcg	4	-1.52211	8.84972e-09
transcript:EDP47590	3	7	pcg	0.25	-0.904684	6.75751e-05
transcript:EDP47590	3	7	pcg	0.5	-0.864221	1.26308e-05
transcript:EDP47590	3	7	pcg	1	-0.22314	1.10856e-17
transcript:EDP47590	3	7	pcg	2	0.548386	1.5993e-42
transcript:EDP47590	3	7	pcg	4	1.44366	1.01417e-84
transcript:EDP47591	3	7	pcg	0.25	-0.815843	0.0210131
transcript:EDP47591	3	7	pcg	0.5	-1.03082	0.173622
transcript:EDP47591	3	7	pcg	1	-0.125856	9.2351e-10
transcript:EDP47591	3	7	pcg	2	0.592223	4.96128e-24
transcript:EDP47591	3	7	pcg	4	1.3803	3.71768e-47
transcript:EDP47594	9	12	pcg	0.25	-0.752018	0.284702
transcript:EDP47594	9	12	pcg	0.5	-0.670858	0.111422
transcript:EDP47594	9	12	pcg	1	-0.551372	0.0197104
transcript:EDP47594	9	12	pcg	2	0.382317	1.63206e-17
transcript:EDP47594	9	12	pcg	4	1.59193	8.38811e-63
transcript:EDP47601	5	11	pcg	0.25	0.316008	0.168474
transcript:EDP47601	5	11	pcg	0.5	1.40311	0.00977088
transcript:EDP47601	5	11	pcg	1	0.191201	0.042141
transcript:EDP47601	5	11	pcg	2	-1.14251	1.27891e-15
transcript:EDP47601	5	11	pcg	4	-0.767809	1.61332e-10
transcript:EDP47602	5	2	pcg	0.25	0.79329	0.612567
transcript:EDP47602	5	2	pcg	0.5	1.25636	0.00182856
transcript:EDP47602	5	2	pcg	1	-0.173911	7.93165e-06
transcript:EDP47602	5	2	pcg	2	-0.975476	3.05331e-20
transcript:EDP47602	5	2	pcg	4	-0.900258	1.40876e-18
transcript:EDP47615	2	1	pcg	0.25	1.19228	0.818729
transcript:EDP47615	2	1	pcg	0.5	0.743527	0.0142286
transcript:EDP47615	2	1	pcg	1	-0.126233	6.2689e-13
transcript:EDP47615	2	1	pcg	2	-1.3363	8.34489e-43
transcript:EDP47615	2	1	pcg	4	-0.47328	4.73594e-20
transcript:EDP47616	13	12	pcg	0.25	0.789091	0.0379252
transcript:EDP47616	13	12	pcg	0.5	-0.457189	3.05568e-07
transcript:EDP47616	13	12	pcg	1	-1.17767	5.79696e-12
transcript:EDP47616	13	12	pcg	2	-0.420848	1.77131e-07
transcript:EDP47616	13	12	pcg	4	1.26661	0.204808
transcript:EDP47621	7	2	pcg	0.25	1.11392	0.0126718
transcript:EDP47621	7	2	pcg	0.5	0.859424	0.0645331
transcript:EDP47621	7	2	pcg	1	0.0271623	0.786262
transcript:EDP47621	7	2	pcg	2	-0.903252	0.00227977
transcript:EDP47621	7	2	pcg	4	-1.09726	0.000243843
transcript:EDP47623	3	7	pcg	0.25	-1.13478	0.705918
transcript:EDP47623	3	7	pcg	0.5	-0.953911	0.383042
transcript:EDP47623	3	7	pcg	1	0.22384	6.36695e-06
transcript:EDP47623	3	7	pcg	2	1.01421	4.98373e-13
transcript:EDP47623	3	7	pcg	4	0.850641	2.073e-11
transcript:EDP47626	11	6	pcg	0.25	0.116383	0.000178063
transcript:EDP47626	11	6	pcg	0.5	0.304115	0.00049261
transcript:EDP47626	11	6	pcg	1	0.34012	0.000456935
transcript:EDP47626	11	6	pcg	2	0.94049	0.0108163
transcript:EDP47626	11	6	pcg	4	-1.70111	2.14046e-10
transcript:EDP47631	2	1	pcg	0.25	0.99966	1.13752e-15
transcript:EDP47631	2	1	pcg	0.5	0.718431	7.08896e-17
transcript:EDP47631	2	1	pcg	1	0.310088	5.98064e-19
transcript:EDP47631	2	1	pcg	2	-1.42129	1.7446e-26
transcript:EDP47631	2	1	pcg	4	-0.606885	1.22957e-22
transcript:EDP47633	6	10	pcg	0.25	-1.46829	0.760015
transcript:EDP47633	6	10	pcg	0.5	0.226834	0.000118831
transcript:EDP47633	6	10	pcg	1	0.670463	1.0376e-06
transcript:EDP47633	6	10	pcg	2	1.05365	4.59898e-09
transcript:EDP47633	6	10	pcg	4	-0.482656	0.0128995
transcript:EDP47634	14	10	pcg	0.25	-1.11756	0.119858
transcript:EDP47634	14	10	pcg	0.5	0.372557	7.70922e-10
transcript:EDP47634	14	10	pcg	1	0.746576	1.2829e-13
transcript:EDP47634	14	10	pcg	2	1.01284	7.20642e-17
transcript:EDP47634	14	10	pcg	4	-1.01441	0.0339088
transcript:EDP47635	7	2	pcg	0.25	0.428344	2.74851e-09
transcript:EDP47635	7	2	pcg	0.5	0.958076	1.15065e-18
transcript:EDP47635	7	2	pcg	1	0.586701	2.48092e-12
transcript:EDP47635	7	2	pcg	2	-0.435295	0.0589635
transcript:EDP47635	7	2	pcg	4	-1.53783	0.00144069
transcript:EDP47636	11	6	pcg	0.25	0.106755	0.0120521
transcript:EDP47636	11	6	pcg	0.5	0.825349	3.41924e-08
transcript:EDP47636	11	6	pcg	1	0.386076	0.000144555
transcript:EDP47636	11	6	pcg	2	0.41085	5.86101e-05
transcript:EDP47636	11	6	pcg	4	-1.72903	5.03659e-05
transcript:EDP47637	14	10	pcg	0.25	-1.24822	0.32845
transcript:EDP47637	14	10	pcg	0.5	0.343372	3.87081e-05
transcript:EDP47637	14	10	pcg	1	0.747371	6.37009e-07
transcript:EDP47637	14	10	pcg	2	1.01498	1.75429e-08
transcript:EDP47637	14	10	pcg	4	-0.857497	0.0513677
transcript:EDP47638	12	8	pcg	0.25	-0.937687	0.000472759
transcript:EDP47638	12	8	pcg	0.5	0.56205	8.84503e-19
transcript:EDP47638	12	8	pcg	1	0.808666	7.72394e-23
transcript:EDP47638	12	8	pcg	2	0.797671	4.99116e-23
transcript:EDP47638	12	8	pcg	4	-1.2307	0.00459318
transcript:EDP47639	4	3	pcg	0.25	-0.754395	0.000203822
transcript:EDP47639	4	3	pcg	0.5	-0.729988	0.000106022
transcript:EDP47639	4	3	pcg	1	-0.546239	8.98708e-06
transcript:EDP47639	4	3	pcg	2	1.53392	4.463e-25
transcript:EDP47639	4	3	pcg	4	0.496699	1.36802e-13
transcript:EDP47645	9	12	pcg	0.25	-0.436839	1.04635e-11
transcript:EDP47645	9	12	pcg	0.5	-0.692107	5.31681e-21
transcript:EDP47645	9	12	pcg	1	-0.633755	1.20509e-19
transcript:EDP47645	9	12	pcg	2	0.0522071	0.171202
transcript:EDP47645	9	12	pcg	4	1.71049	7.99628e-92
transcript:EDP47648	6	4	pcg	0.25	-1.73676	0.873725
transcript:EDP47648	6	4	pcg	0.5	0.0671804	3.1263e-05
transcript:EDP47648	6	4	pcg	1	0.602634	2.56991e-08
transcript:EDP47648	6	4	pcg	2	0.380488	2.96038e-07
transcript:EDP47648	6	4	pcg	4	0.686455	3.50791e-09
transcript:EDP47655	14	10	pcg	0.25	-0.81528	0.0781159
transcript:EDP47655	14	10	pcg	0.5	-0.508187	0.0206344
transcript:EDP47655	14	10	pcg	1	0.601961	2.16842e-05
transcript:EDP47655	14	10	pcg	2	1.46855	3.48471e-09
transcript:EDP47655	14	10	pcg	4	-0.747042	0.035928
transcript:EDP47656	3	7	pcg	0.25	-1.22484	0.225549
transcript:EDP47656	3	7	pcg	0.5	-0.546589	4.67405e-05
transcript:EDP47656	3	7	pcg	1	-0.10827	6.49276e-10
transcript:EDP47656	3	7	pcg	2	0.480154	2.25714e-19
transcript:EDP47656	3	7	pcg	4	1.39955	7.31536e-40
transcript:EDP47657	4	3	pcg	0.25	-1.34854	4.71816e-06
transcript:EDP47657	4	3	pcg	0.5	-0.765845	1.20904e-08
transcript:EDP47657	4	3	pcg	1	0.515616	6.19381e-16
transcript:EDP47657	4	3	pcg	2	0.959096	2.91403e-19
transcript:EDP47657	4	3	pcg	4	0.639677	3.68233e-17
transcript:EDP47658	3	7	pcg	0.25	-1.12687	0.00226915
transcript:EDP47658	3	7	pcg	0.5	-0.695712	7.7453e-09
transcript:EDP47658	3	7	pcg	1	-0.0176891	1.63255e-23
transcript:EDP47658	3	7	pcg	2	0.394514	5.05368e-36
transcript:EDP47658	3	7	pcg	4	1.44575	9.41261e-79
transcript:EDP47662	14	10	pcg	0.25	-0.191513	0.00554792
transcript:EDP47662	14	10	pcg	0.5	-1.25751	0.197174
transcript:EDP47662	14	10	pcg	1	1.23165	3.39822e-24
transcript:EDP47662	14	10	pcg	2	0.757308	5.19287e-15
transcript:EDP47662	14	10	pcg	4	-0.539929	0.154724
transcript:EDP47664	8	12	pcg	0.25	0.194519	0.0240458
transcript:EDP47664	8	12	pcg	0.5	-0.239401	6.26257e-06
transcript:EDP47664	8	12	pcg	1	-0.916883	1.06118e-14
transcript:EDP47664	8	12	pcg	2	-0.659662	1.30932e-11
transcript:EDP47664	8	12	pcg	4	1.62143	2.43789e-07
transcript:EDP47670	3	7	pcg	0.25	-0.895946	0.00496843
transcript:EDP47670	3	7	pcg	0.5	-1.0419	0.0205071
transcript:EDP47670	3	7	pcg	1	0.172619	1.11798e-14
transcript:EDP47670	3	7	pcg	2	0.370786	2.97032e-18
transcript:EDP47670	3	7	pcg	4	1.39444	1.33787e-40
transcript:EDP47672	3	7	pcg	0.25	-1.33909	7.0101e-06
transcript:EDP47672	3	7	pcg	0.5	-0.76224	3.93364e-11
transcript:EDP47672	3	7	pcg	1	0.499561	5.16379e-30
transcript:EDP47672	3	7	pcg	2	0.584768	4.50847e-32
transcript:EDP47672	3	7	pcg	4	1.01701	9.63599e-41
transcript:EDP47673	3	7	pcg	0.25	-1.30987	0.054899
transcript:EDP47673	3	7	pcg	0.5	-0.771388	0.000313135
transcript:EDP47673	3	7	pcg	1	0.351069	2.45718e-13
transcript:EDP47673	3	7	pcg	2	0.679104	1.62335e-17
transcript:EDP47673	3	7	pcg	4	1.05108	2.16168e-22
transcript:EDP47674	8	12	pcg	0.25	-0.487071	0.0234268
transcript:EDP47674	8	12	pcg	0.5	-0.229839	0.00176263
transcript:EDP47674	8	12	pcg	1	-0.547772	0.0266803
transcript:EDP47674	8	12	pcg	2	-0.510062	0.0141427
transcript:EDP47674	8	12	pcg	4	1.77474	5.22597e-23
transcript:EDP47676	5	11	pcg	0.25	0.594794	0.0399595
transcript:EDP47676	5	11	pcg	0.5	1.27196	2.49422e-05
transcript:EDP47676	5	11	pcg	1	0.0796931	0.456049
transcript:EDP47676	5	11	pcg	2	-1.22586	0.0099037
transcript:EDP47676	5	11	pcg	4	-0.72059	0.229151
transcript:EDP47678	3	7	pcg	0.25	-0.836017	0.0707573
transcript:EDP47678	3	7	pcg	0.5	-0.830661	0.0559377
transcript:EDP47678	3	7	pcg	1	-0.256013	9.1415e-09
transcript:EDP47678	3	7	pcg	2	0.370936	1.09998e-24
transcript:EDP47678	3	7	pcg	4	1.55175	4.91732e-78
transcript:EDP47683	7	2	pcg	0.25	1.11475	0.0516415
transcript:EDP47683	7	2	pcg	0.5	0.605443	0.000235849
transcript:EDP47683	7	2	pcg	1	0.394083	1.02755e-05
transcript:EDP47683	7	2	pcg	2	-1.04342	2.34264e-19
transcript:EDP47683	7	2	pcg	4	-1.07086	2.86294e-19
transcript:EDP47685	9	12	pcg	0.25	-0.277424	0.275517
transcript:EDP47685	9	12	pcg	0.5	-1.02919	0.777102
transcript:EDP47685	9	12	pcg	1	-0.34676	0.273142
transcript:EDP47685	9	12	pcg	2	-0.0029887	0.0960996
transcript:EDP47685	9	12	pcg	4	1.65637	4.02949e-05
transcript:EDP47689	2	1	pcg	0.25	0.977342	0.00573479
transcript:EDP47689	2	1	pcg	0.5	0.987802	0.00472315
transcript:EDP47689	2	1	pcg	1	-0.0223774	7.43825e-24
transcript:EDP47689	2	1	pcg	2	-1.27253	9.39603e-78
transcript:EDP47689	2	1	pcg	4	-0.670237	3.42149e-48
transcript:EDP47692	3	7	pcg	0.25	-0.959254	0.183587
transcript:EDP47692	3	7	pcg	0.5	-1.1164	0.0249106
transcript:EDP47692	3	7	pcg	1	0.188497	6.2866e-06
transcript:EDP47692	3	7	pcg	2	0.850696	4.58849e-18
transcript:EDP47692	3	7	pcg	4	1.03646	1.25569e-22
transcript:EDP47699	15	5	pcg	0.25	1.18949	0.757997
transcript:EDP47699	15	5	pcg	0.5	0.203465	0.0595801
transcript:EDP47699	15	5	pcg	1	-0.0715308	0.0179059
transcript:EDP47699	15	5	pcg	2	0.251848	0.0542984
transcript:EDP47699	15	5	pcg	4	-1.57327	2.4417e-07
transcript:EDP47700	3	7	pcg	0.25	-1.04802	0.636263
transcript:EDP47700	3	7	pcg	0.5	-0.95876	0.96797
transcript:EDP47700	3	7	pcg	1	0.0943922	9.2341e-16
transcript:EDP47700	3	7	pcg	2	0.687016	4.61309e-39
transcript:EDP47700	3	7	pcg	4	1.22537	3.02755e-69
transcript:EDP47704	5	2	pcg	0.25	0.717184	0.427024
transcript:EDP47704	5	2	pcg	0.5	1.23566	0.206858
transcript:EDP47704	5	2	pcg	1	0.0225704	8.63389e-06
transcript:EDP47704	5	2	pcg	2	-0.927998	1.44783e-21
transcript:EDP47704	5	2	pcg	4	-1.04742	3.32166e-24
transcript:EDP47711	5	2	pcg	0.25	0.485469	4.716e-07
transcript:EDP47711	5	2	pcg	0.5	1.24261	1.12478e-13
transcript:EDP47711	5	2	pcg	1	0.228272	8.82131e-06
transcript:EDP47711	5	2	pcg	2	-0.621479	0.0381594
transcript:EDP47711	5	2	pcg	4	-1.33487	0.835976
transcript:EDP47713	11	6	pcg	0.25	0.311198	0.613435
transcript:EDP47713	11	6	pcg	0.5	0.664773	0.673699
transcript:EDP47713	11	6	pcg	1	0.541277	0.937645
transcript:EDP47713	11	6	pcg	2	0.245674	0.38659
transcript:EDP47713	11	6	pcg	4	-1.76292	4.95441e-17
transcript:EDP47725	7	2	pcg	0.25	0.685836	0.240408
transcript:EDP47725	7	2	pcg	0.5	0.961255	0.0254398
transcript:EDP47725	7	2	pcg	1	0.364455	0.78973
transcript:EDP47725	7	2	pcg	2	-0.531627	0.0194205
transcript:EDP47725	7	2	pcg	4	-1.47992	4.97264e-06
transcript:EDP47728	5	11	pcg	0.25	0.244006	0.0379181
transcript:EDP47728	5	11	pcg	0.5	1.33792	0.365321
transcript:EDP47728	5	11	pcg	1	0.189468	0.0167031
transcript:EDP47728	5	11	pcg	2	-1.408	2.82781e-14
transcript:EDP47728	5	11	pcg	4	-0.363392	1.54369e-05
transcript:EDP47734	4	3	pcg	0.25	-0.546264	0.531453
transcript:EDP47734	4	3	pcg	0.5	-1.31538	0.149944
transcript:EDP47734	4	3	pcg	1	0.524766	3.29732e-07
transcript:EDP47734	4	3	pcg	2	1.30183	2.30859e-18
transcript:EDP47734	4	3	pcg	4	0.035041	0.00208085
transcript:EDP47735	7	2	pcg	0.25	0.929646	0.265884
transcript:EDP47735	7	2	pcg	0.5	1.01325	0.100119
transcript:EDP47735	7	2	pcg	1	-0.129169	8.64619e-05
transcript:EDP47735	7	2	pcg	2	-0.433795	1.04993e-08
transcript:EDP47735	7	2	pcg	4	-1.37993	1.11003e-27
transcript:EDP47736	2	1	pcg	0.25	1.28893	0.662676
transcript:EDP47736	2	1	pcg	0.5	0.518277	0.00307724
transcript:EDP47736	2	1	pcg	1	0.138615	1.67049e-05
transcript:EDP47736	2	1	pcg	2	-1.25375	1.17844e-19
transcript:EDP47736	2	1	pcg	4	-0.69207	7.80657e-13
transcript:EDP47753	15	5	pcg	0.25	1.33167	0.124384
transcript:EDP47753	15	5	pcg	0.5	0.606635	0.00161681
transcript:EDP47753	15	5	pcg	1	-0.873185	1.80524e-10
transcript:EDP47753	15	5	pcg	2	-0.0182768	3.46039e-06
transcript:EDP47753	15	5	pcg	4	-1.04684	5.01234e-12
transcript:EDP47755	5	2	pcg	0.25	0.596835	0.0803819
transcript:EDP47755	5	2	pcg	0.5	1.10118	0.745997
transcript:EDP47755	5	2	pcg	1	0.3988	0.00388447
transcript:EDP47755	5	2	pcg	2	-0.85626	1.26577e-20
transcript:EDP47755	5	2	pcg	4	-1.24055	5.60736e-27
transcript:EDP47758	12	8	pcg	0.25	-0.026996	0.137531
transcript:EDP47758	12	8	pcg	0.5	0.892258	0.267525
transcript:EDP47758	12	8	pcg	1	1.02787	0.110592
transcript:EDP47758	12	8	pcg	2	-0.525464	0.000452986
transcript:EDP47758	12	8	pcg	4	-1.36767	8.61602e-11
transcript:EDP47759	7	2	pcg	0.25	0.643694	0.787676
transcript:EDP47759	7	2	pcg	0.5	0.715743	0.548335
transcript:EDP47759	7	2	pcg	1	0.646404	0.75359
transcript:EDP47759	7	2	pcg	2	-0.435544	2.05668e-06
transcript:EDP47759	7	2	pcg	4	-1.5703	5.41342e-19
transcript:EDP47765	2	2	pcg	0.25	1.34899	0.188689
transcript:EDP47765	2	2	pcg	0.5	0.729897	0.00938042
transcript:EDP47765	2	2	pcg	1	-0.407504	1.13941e-06
transcript:EDP47765	2	2	pcg	2	-0.629953	5.68478e-08
transcript:EDP47765	2	2	pcg	4	-1.04143	1.62615e-09
transcript:EDP47779	11	6	pcg	0.25	-0.0158872	0.000410539
transcript:EDP47779	11	6	pcg	0.5	0.00125242	0.000236296
transcript:EDP47779	11	6	pcg	1	0.756762	1.2898e-08
transcript:EDP47779	11	6	pcg	2	0.884261	8.45313e-10
transcript:EDP47779	11	6	pcg	4	-1.62639	0.878614
transcript:EDP47781	7	2	pcg	0.25	0.745617	0.00469487
transcript:EDP47781	7	2	pcg	0.5	1.00262	9.99833e-07
transcript:EDP47781	7	2	pcg	1	0.231428	0.741575
transcript:EDP47781	7	2	pcg	2	-0.52847	2.706e-09
transcript:EDP47781	7	2	pcg	4	-1.4512	1.38909e-37
transcript:EDP47782	5	2	pcg	0.25	0.891852	0.843181
transcript:EDP47782	5	2	pcg	0.5	1.00313	0.594025
transcript:EDP47782	5	2	pcg	1	0.173464	0.0596146
transcript:EDP47782	5	2	pcg	2	-1.15465	3.09421e-10
transcript:EDP47782	5	2	pcg	4	-0.913797	4.37482e-08
transcript:EDP47785	2	1	pcg	0.25	1.0635	2.75538e-07
transcript:EDP47785	2	1	pcg	0.5	1.08501	7.40081e-08
transcript:EDP47785	2	1	pcg	1	-0.912542	1.47806e-07
transcript:EDP47785	2	1	pcg	2	-0.836142	4.78894e-07
transcript:EDP47785	2	1	pcg	4	-0.399823	0.00577893
transcript:EDP47788	15	5	pcg	0.25	1.17359	0.00904891
transcript:EDP47788	15	5	pcg	0.5	0.28855	3.46212e-07
transcript:EDP47788	15	5	pcg	1	-0.207733	7.19507e-11
transcript:EDP47788	15	5	pcg	2	0.297319	1.47719e-07
transcript:EDP47788	15	5	pcg	4	-1.55173	9.87977e-25
transcript:EDP47791	12	8	pcg	0.25	-0.68464	0.000465813
transcript:EDP47791	12	8	pcg	0.5	1.40434	3.09398e-10
transcript:EDP47791	12	8	pcg	1	0.353849	5.30379e-07
transcript:EDP47791	12	8	pcg	2	0.11806	1.35347e-06
transcript:EDP47791	12	8	pcg	4	-1.19161	0.00167013
transcript:EDP47793	7	2	pcg	0.25	0.787287	0.0211014
transcript:EDP47793	7	2	pcg	0.5	0.889736	0.00342917
transcript:EDP47793	7	2	pcg	1	0.361602	0.593544
transcript:EDP47793	7	2	pcg	2	-0.583541	0.000431371
transcript:EDP47793	7	2	pcg	4	-1.45508	7.30997e-14
transcript:EDP47795	7	2	pcg	0.25	0.87589	0.760406
transcript:EDP47795	7	2	pcg	0.5	0.8473	0.853358
transcript:EDP47795	7	2	pcg	1	0.238951	6.52452e-05
transcript:EDP47795	7	2	pcg	2	-0.46493	3.73069e-21
transcript:EDP47795	7	2	pcg	4	-1.49721	2.43414e-62
transcript:EDP47799	9	12	pcg	0.25	-0.474005	0.739693
transcript:EDP47799	9	12	pcg	0.5	-0.869411	0.0198179
transcript:EDP47799	9	12	pcg	1	-0.361888	0.941832
transcript:EDP47799	9	12	pcg	2	0.00576063	0.0287926
transcript:EDP47799	9	12	pcg	4	1.69954	1.02911e-42
transcript:EDP47800	5	2	pcg	0.25	0.509356	0.161037
transcript:EDP47800	5	2	pcg	0.5	1.22411	3.85033e-05
transcript:EDP47800	5	2	pcg	1	0.328882	0.361721
transcript:EDP47800	5	2	pcg	2	-1.09163	0.00110958
transcript:EDP47800	5	2	pcg	4	-0.970715	0.00422921
transcript:EDP47803	3	7	pcg	0.25	-0.95479	0.00265508
transcript:EDP47803	3	7	pcg	0.5	-1.05773	0.00763279
transcript:EDP47803	3	7	pcg	1	0.02836	1.03195e-13
transcript:EDP47803	3	7	pcg	2	0.978894	1.64394e-32
transcript:EDP47803	3	7	pcg	4	1.00526	8.6802e-33
transcript:EDP47805	9	12	pcg	0.25	-0.637427	0.860857
transcript:EDP47805	9	12	pcg	0.5	-0.816125	0.624453
transcript:EDP47805	9	12	pcg	1	-0.381593	0.86611
transcript:EDP47805	9	12	pcg	2	0.17658	0.181423
transcript:EDP47805	9	12	pcg	4	1.65856	9.95753e-07
transcript:EDP47807	3	7	pcg	0.25	-0.619656	0.000186912
transcript:EDP47807	3	7	pcg	0.5	-1.2834	2.02098e-07
transcript:EDP47807	3	7	pcg	1	0.00782119	0.0123686
transcript:EDP47807	3	7	pcg	2	0.653589	0.2405
transcript:EDP47807	3	7	pcg	4	1.24164	1
transcript:EDP47810	7	2	pcg	0.25	1.05782	0.772131
transcript:EDP47810	7	2	pcg	0.5	0.914822	0.961779
transcript:EDP47810	7	2	pcg	1	0.0346072	0.00240473
transcript:EDP47810	7	2	pcg	2	-0.884436	7.41841e-10
transcript:EDP47810	7	2	pcg	4	-1.12281	5.5086e-11
transcript:EDP47820	7	2	pcg	0.25	0.608123	0.00945705
transcript:EDP47820	7	2	pcg	0.5	0.670912	0.00266132
transcript:EDP47820	7	2	pcg	1	0.762514	0.000567459
transcript:EDP47820	7	2	pcg	2	-0.513492	0.116147
transcript:EDP47820	7	2	pcg	4	-1.52806	1.24247e-08
transcript:EDP47825	14	10	pcg	0.25	-1.03411	2.19293e-11
transcript:EDP47825	14	10	pcg	0.5	-0.565756	0.000321031
transcript:EDP47825	14	10	pcg	1	0.718938	4.14517e-06
transcript:EDP47825	14	10	pcg	2	1.36395	1.76638e-20
transcript:EDP47825	14	10	pcg	4	-0.483017	0.00122908
transcript:EDP47826	4	3	pcg	0.25	-1.10122	3.00374e-23
transcript:EDP47826	4	3	pcg	0.5	-0.777763	7.86228e-15
transcript:EDP47826	4	3	pcg	1	0.997923	5.13631e-05
transcript:EDP47826	4	3	pcg	2	1.07236	2.57152e-06
transcript:EDP47826	4	3	pcg	4	-0.191295	0.00010808
transcript:EDP47828	7	2	pcg	0.25	0.716755	0.507027
transcript:EDP47828	7	2	pcg	0.5	0.940709	0.0859474
transcript:EDP47828	7	2	pcg	1	0.344429	0.578222
transcript:EDP47828	7	2	pcg	2	-0.511605	5.39111e-06
transcript:EDP47828	7	2	pcg	4	-1.49029	9.263e-19
transcript:EDP47830	7	2	pcg	0.25	0.401554	0.0523085
transcript:EDP47830	7	2	pcg	0.5	0.767678	3.15876e-05
transcript:EDP47830	7	2	pcg	1	0.755044	3.28995e-05
transcript:EDP47830	7	2	pcg	2	-0.318743	0.142999
transcript:EDP47830	7	2	pcg	4	-1.60553	3.20035e-15
transcript:EDP47831	7	2	pcg	0.25	0.532438	0.0954034
transcript:EDP47831	7	2	pcg	0.5	0.791061	0.00175346
transcript:EDP47831	7	2	pcg	1	0.660724	0.0136321
transcript:EDP47831	7	2	pcg	2	-0.406618	0.00995973
transcript:EDP47831	7	2	pcg	4	-1.5776	3.60284e-16
transcript:EDP47832	7	2	pcg	0.25	0.757262	0.000326477
transcript:EDP47832	7	2	pcg	0.5	1.14596	2.01181e-10
transcript:EDP47832	7	2	pcg	1	0.0161803	0.564103
transcript:EDP47832	7	2	pcg	2	-0.59157	7.43651e-06
transcript:EDP47832	7	2	pcg	4	-1.32783	1.35685e-18
transcript:EDP47834	4	3	pcg	0.25	-1.04858	0.0915584
transcript:EDP47834	4	3	pcg	0.5	-0.982622	0.0470972
transcript:EDP47834	4	3	pcg	1	0.372362	3.68686e-11
transcript:EDP47834	4	3	pcg	2	1.2879	3.03199e-23
transcript:EDP47834	4	3	pcg	4	0.370947	1.89182e-11
transcript:EDP47845	3	7	pcg	0.25	-0.98524	6.64438e-05
transcript:EDP47845	3	7	pcg	0.5	-1.02003	7.71377e-05
transcript:EDP47845	3	7	pcg	1	0.0361892	7.19267e-20
transcript:EDP47845	3	7	pcg	2	0.828207	3.64974e-39
transcript:EDP47845	3	7	pcg	4	1.14088	2.0313e-48
transcript:EDP47846	7	2	pcg	0.25	0.436475	0.000992783
transcript:EDP47846	7	2	pcg	0.5	0.914252	0.191859
transcript:EDP47846	7	2	pcg	1	0.723788	0.0303483
transcript:EDP47846	7	2	pcg	2	-0.65128	2.11052e-16
transcript:EDP47846	7	2	pcg	4	-1.42324	9.14986e-26
transcript:EDP47855	4	3	pcg	0.25	-1.24759	3.84947e-10
transcript:EDP47855	4	3	pcg	0.5	-0.721609	0.00392772
transcript:EDP47855	4	3	pcg	1	0.855016	1.05283e-16
transcript:EDP47855	4	3	pcg	2	1.09144	1.02166e-24
transcript:EDP47855	4	3	pcg	4	0.0227421	0.0482661
transcript:EDP47862	15	5	pcg	0.25	1.07412	0.0146118
transcript:EDP47862	15	5	pcg	0.5	-1.22558	5.87713e-10
transcript:EDP47862	15	5	pcg	1	0.220652	5.72854e-05
transcript:EDP47862	15	5	pcg	2	0.769501	0.00123072
transcript:EDP47862	15	5	pcg	4	-0.838694	7.33608e-09
transcript:EDP47867	14	10	pcg	0.25	-0.569797	3.29186e-09
transcript:EDP47867	14	10	pcg	0.5	0.173125	9.00898e-14
transcript:EDP47867	14	10	pcg	1	0.838497	4.98163e-19
transcript:EDP47867	14	10	pcg	2	0.971705	1.65464e-20
transcript:EDP47867	14	10	pcg	4	-1.41353	4.52437e-06
transcript:EDP47869	3	7	pcg	0.25	-0.877561	0.795173
transcript:EDP47869	3	7	pcg	0.5	-0.970871	0.38048
transcript:EDP47869	3	7	pcg	1	-0.163308	6.50037e-08
transcript:EDP47869	3	7	pcg	2	0.661575	1.87732e-40
transcript:EDP47869	3	7	pcg	4	1.35017	4.32796e-88
transcript:EDP47875	14	10	pcg	0.25	-0.616442	0.230624
transcript:EDP47875	14	10	pcg	0.5	-1.12948	0.558345
transcript:EDP47875	14	10	pcg	1	1.21281	2.66712e-05
transcript:EDP47875	14	10	pcg	2	0.871224	0.000166218
transcript:EDP47875	14	10	pcg	4	-0.338114	0.0673126
transcript:EDP47876	4	3	pcg	0.25	-0.827599	2.12271e-07
transcript:EDP47876	4	3	pcg	0.5	-1.15388	3.99587e-07
transcript:EDP47876	4	3	pcg	1	0.0627756	4.59208e-09
transcript:EDP47876	4	3	pcg	2	1.22297	3.45334e-11
transcript:EDP47876	4	3	pcg	4	0.695733	3.95995e-10
transcript:EDP47878	11	6	pcg	0.25	-0.262236	0.0199072
transcript:EDP47878	11	6	pcg	0.5	0.943569	9.22973e-07
transcript:EDP47878	11	6	pcg	1	-0.194191	0.00951131
transcript:EDP47878	11	6	pcg	2	0.957376	2.30918e-07
transcript:EDP47878	11	6	pcg	4	-1.44452	0.702115
transcript:EDP47882	3	7	pcg	0.25	-0.93711	0.773673
transcript:EDP47882	3	7	pcg	0.5	-1.19221	0.766559
transcript:EDP47882	3	7	pcg	1	0.367579	1.31311e-09
transcript:EDP47882	3	7	pcg	2	0.798722	8.35904e-17
transcript:EDP47882	3	7	pcg	4	0.963015	6.99406e-20
transcript:EDP47885	3	7	pcg	0.25	-0.86586	0.000793362
transcript:EDP47885	3	7	pcg	0.5	-1.15407	2.81698e-05
transcript:EDP47885	3	7	pcg	1	0.0936865	0.480588
transcript:EDP47885	3	7	pcg	2	0.798159	0.249917
transcript:EDP47885	3	7	pcg	4	1.12808	0.0233844
transcript:EDP47887	3	7	pcg	0.25	-0.777317	0.197529
transcript:EDP47887	3	7	pcg	0.5	-0.963118	0.375657
transcript:EDP47887	3	7	pcg	1	-0.399755	0.0148473
transcript:EDP47887	3	7	pcg	2	0.974765	1.33898e-11
transcript:EDP47887	3	7	pcg	4	1.16542	2.94416e-13
transcript:EDP47894	3	7	pcg	0.25	-0.917376	0.0528307
transcript:EDP47894	3	7	pcg	0.5	-0.913528	0.0414869
transcript:EDP47894	3	7	pcg	1	-0.267308	0.000128206
transcript:EDP47894	3	7	pcg	2	1.20909	3.66162e-16
transcript:EDP47894	3	7	pcg	4	0.889122	5.37505e-13
transcript:EDP47895	3	7	pcg	0.25	-1.20155	0.943252
transcript:EDP47895	3	7	pcg	0.5	-0.721849	0.357519
transcript:EDP47895	3	7	pcg	1	-0.0894936	0.00643626
transcript:EDP47895	3	7	pcg	2	0.980609	7.14819e-10
transcript:EDP47895	3	7	pcg	4	1.03228	3.02875e-10
transcript:EDP47898	7	2	pcg	0.25	1.12151	0.260194
transcript:EDP47898	7	2	pcg	0.5	0.850432	0.0141898
transcript:EDP47898	7	2	pcg	1	0.0351731	2.2604e-10
transcript:EDP47898	7	2	pcg	2	-0.961678	4.49587e-28
transcript:EDP47898	7	2	pcg	4	-1.04543	1.10844e-29
transcript:EDP47899	7	2	pcg	0.25	1.04488	0.896729
transcript:EDP47899	7	2	pcg	0.5	0.896298	0.467246
transcript:EDP47899	7	2	pcg	1	0.103598	4.70413e-13
transcript:EDP47899	7	2	pcg	2	-0.980016	5.8096e-54
transcript:EDP47899	7	2	pcg	4	-1.06476	1.69722e-55
transcript:EDP47900	7	2	pcg	0.25	1.00248	0.942837
transcript:EDP47900	7	2	pcg	0.5	0.838205	0.333175
transcript:EDP47900	7	2	pcg	1	0.251259	2.52889e-09
transcript:EDP47900	7	2	pcg	2	-0.902474	2.56335e-57
transcript:EDP47900	7	2	pcg	4	-1.18947	2.3192e-75
transcript:EDP47902	3	7	pcg	0.25	-0.837069	0.997188
transcript:EDP47902	3	7	pcg	0.5	-0.846828	0.978232
transcript:EDP47902	3	7	pcg	1	-0.331918	0.145215
transcript:EDP47902	3	7	pcg	2	0.53872	3.15151e-06
transcript:EDP47902	3	7	pcg	4	1.47709	5.00696e-16
transcript:EDP47919	2	1	pcg	0.25	1.42472	0.419805
transcript:EDP47919	2	1	pcg	0.5	0.673462	0.458234
transcript:EDP47919	2	1	pcg	1	-0.635142	5.90145e-05
transcript:EDP47919	2	1	pcg	2	-0.878132	2.38627e-06
transcript:EDP47919	2	1	pcg	4	-0.584904	8.57894e-05
transcript:EDP47923	7	2	pcg	0.25	1.03249	0.0227092
transcript:EDP47923	7	2	pcg	0.5	0.836836	0.216821
transcript:EDP47923	7	2	pcg	1	0.218829	0.0502208
transcript:EDP47923	7	2	pcg	2	-0.991134	1.93919e-21
transcript:EDP47923	7	2	pcg	4	-1.09702	4.67907e-24
transcript:EDP47924	2	1	pcg	0.25	1.29134	0.594843
transcript:EDP47924	2	1	pcg	0.5	0.695613	0.00241487
transcript:EDP47924	2	1	pcg	1	-0.269405	3.54744e-12
transcript:EDP47924	2	1	pcg	2	-1.24672	5.90118e-24
transcript:EDP47924	2	1	pcg	4	-0.470828	2.33856e-14
transcript:EDP47937	3	7	pcg	0.25	-0.784128	0.48748
transcript:EDP47937	3	7	pcg	0.5	-0.936363	0.291773
transcript:EDP47937	3	7	pcg	1	-0.389428	0.942849
transcript:EDP47937	3	7	pcg	2	0.799192	0.011179
transcript:EDP47937	3	7	pcg	4	1.31073	0.000122141
transcript:EDP47941	2	1	pcg	0.25	1.1807	0.275212
transcript:EDP47941	2	1	pcg	0.5	0.768397	0.0140778
transcript:EDP47941	2	1	pcg	1	-0.0271062	4.71528e-07
transcript:EDP47941	2	1	pcg	2	-1.25061	1.9301e-18
transcript:EDP47941	2	1	pcg	4	-0.671376	3.36344e-12
transcript:EDP47948	3	7	pcg	0.25	-0.653598	0.985607
transcript:EDP47948	3	7	pcg	0.5	-1.13499	0.152968
transcript:EDP47948	3	7	pcg	1	-0.288003	0.315648
transcript:EDP47948	3	7	pcg	2	0.887405	5.37738e-08
transcript:EDP47948	3	7	pcg	4	1.18919	3.63895e-11
transcript:EDP47949	7	2	pcg	0.25	0.582259	0.00150645
transcript:EDP47949	7	2	pcg	0.5	0.931146	1.22982e-06
transcript:EDP47949	7	2	pcg	1	0.616671	0.000495495
transcript:EDP47949	7	2	pcg	2	-0.795732	0.0846218
transcript:EDP47949	7	2	pcg	4	-1.33434	0.00114146
transcript:EDP47954	4	3	pcg	0.25	-0.927871	0.780862
transcript:EDP47954	4	3	pcg	0.5	-1.10012	0.95038
transcript:EDP47954	4	3	pcg	1	0.173375	3.78929e-05
transcript:EDP47954	4	3	pcg	2	1.22641	3.32485e-17
transcript:EDP47954	4	3	pcg	4	0.62821	2.08227e-09
transcript:EDP47955	4	3	pcg	0.25	-0.825872	0.0546072
transcript:EDP47955	4	3	pcg	0.5	-1.27213	0.463614
transcript:EDP47955	4	3	pcg	1	0.456324	4.42741e-10
transcript:EDP47955	4	3	pcg	2	1.08902	1.69288e-17
transcript:EDP47955	4	3	pcg	4	0.552652	3.42277e-11
transcript:EDP47956	3	7	pcg	0.25	-1.0451	0.560878
transcript:EDP47956	3	7	pcg	0.5	-0.96343	0.40891
transcript:EDP47956	3	7	pcg	1	0.0473822	0.000134078
transcript:EDP47956	3	7	pcg	2	1.14533	6.73886e-14
transcript:EDP47956	3	7	pcg	4	0.815812	1.57289e-10
transcript:EDP47970	3	7	pcg	0.25	-1.21948	0.0045417
transcript:EDP47970	3	7	pcg	0.5	-0.655207	3.29402e-07
transcript:EDP47970	3	7	pcg	1	-0.0462924	1.04358e-14
transcript:EDP47970	3	7	pcg	2	0.616723	3.07425e-26
transcript:EDP47970	3	7	pcg	4	1.30426	3.37169e-41
transcript:EDP47973	7	2	pcg	0.25	0.985348	5.71141e-08
transcript:EDP47973	7	2	pcg	0.5	0.866607	3.29395e-07
transcript:EDP47973	7	2	pcg	1	0.206369	0.00280321
transcript:EDP47973	7	2	pcg	2	-0.787145	0.845477
transcript:EDP47973	7	2	pcg	4	-1.27118	0.377296
transcript:EDP47975	7	2	pcg	0.25	1.12737	0.00263098
transcript:EDP47975	7	2	pcg	0.5	0.743844	0.343817
transcript:EDP47975	7	2	pcg	1	0.170041	0.0639339
transcript:EDP47975	7	2	pcg	2	-0.842493	1.07351e-15
transcript:EDP47975	7	2	pcg	4	-1.19876	2.86276e-24
transcript:EDP47988	8	12	pcg	0.25	0.123843	0.0732083
transcript:EDP47988	8	12	pcg	0.5	-0.521555	2.213e-07
transcript:EDP47988	8	12	pcg	1	-0.571646	2.28873e-08
transcript:EDP47988	8	12	pcg	2	-0.722805	1.16423e-10
transcript:EDP47988	8	12	pcg	4	1.69216	3.00562e-14
transcript:EDP47992	15	5	pcg	0.25	1.32084	0.567802
transcript:EDP47992	15	5	pcg	0.5	0.245561	0.0595962
transcript:EDP47992	15	5	pcg	1	0.142055	0.0283964
transcript:EDP47992	15	5	pcg	2	-0.256101	0.000663567
transcript:EDP47992	15	5	pcg	4	-1.45235	5.53133e-10
transcript:EDP47993	7	2	pcg	0.25	1.31004	0.00134012
transcript:EDP47993	7	2	pcg	0.5	0.60192	0.567269
transcript:EDP47993	7	2	pcg	1	-0.0210742	3.28757e-05
transcript:EDP47993	7	2	pcg	2	-0.687266	1.90109e-14
transcript:EDP47993	7	2	pcg	4	-1.20362	1.02168e-19
transcript:EDP47994	7	2	pcg	0.25	0.878449	0.5059
transcript:EDP47994	7	2	pcg	0.5	0.936645	0.5775
transcript:EDP47994	7	2	pcg	1	0.283805	0.0137603
transcript:EDP47994	7	2	pcg	2	-0.865347	4.81295e-08
transcript:EDP47994	7	2	pcg	4	-1.23355	7.93762e-09
transcript:EDP47996	3	7	pcg	0.25	-0.681732	0.657048
transcript:EDP47996	3	7	pcg	0.5	-0.999967	0.990845
transcript:EDP47996	3	7	pcg	1	-0.467053	0.353015
transcript:EDP47996	3	7	pcg	2	1.00879	4.34168e-06
transcript:EDP47996	3	7	pcg	4	1.13996	8.84581e-07
transcript:EDP48001	3	7	pcg	0.25	-0.853837	0.110469
transcript:EDP48001	3	7	pcg	0.5	-0.883917	0.157408
transcript:EDP48001	3	7	pcg	1	-0.121769	2.02887e-18
transcript:EDP48001	3	7	pcg	2	0.319059	9.23671e-41
transcript:EDP48001	3	7	pcg	4	1.54046	3.42019e-146
transcript:EDP48002	11	6	pcg	0.25	0.0920408	5.52463e-06
transcript:EDP48002	11	6	pcg	0.5	-0.182621	8.1138e-05
transcript:EDP48002	11	6	pcg	1	1.54146	1.22283e-17
transcript:EDP48002	11	6	pcg	2	-0.210884	4.70551e-05
transcript:EDP48002	11	6	pcg	4	-1.24	0.128632
transcript:EDP48003	3	7	pcg	0.25	-0.930308	0.00995045
transcript:EDP48003	3	7	pcg	0.5	-1.12157	0.0518972
transcript:EDP48003	3	7	pcg	1	0.133021	1.68449e-12
transcript:EDP48003	3	7	pcg	2	0.864828	4.72657e-25
transcript:EDP48003	3	7	pcg	4	1.05403	1.78963e-28
transcript:EDP48006	7	2	pcg	0.25	0.817084	0.00656613
transcript:EDP48006	7	2	pcg	0.5	0.592593	0.12029
transcript:EDP48006	7	2	pcg	1	0.336362	0.808783
transcript:EDP48006	7	2	pcg	2	-0.0533419	0.0877033
transcript:EDP48006	7	2	pcg	4	-1.6927	4.33364e-28
transcript:EDP48018	11	6	pcg	0.25	0.309429	7.23278e-06
transcript:EDP48018	11	6	pcg	0.5	-0.133749	0.00183994
transcript:EDP48018	11	6	pcg	1	1.48622	1.61006e-18
transcript:EDP48018	11	6	pcg	2	-0.445867	0.0246911
transcript:EDP48018	11	6	pcg	4	-1.21603	0.977003
transcript:EDP48019	8	12	pcg	0.25	-0.45305	4.41727e-06
transcript:EDP48019	8	12	pcg	0.5	0.116829	1.82314e-09
transcript:EDP48019	8	12	pcg	1	-0.686596	2.65229e-05
transcript:EDP48019	8	12	pcg	2	-0.668974	1.18463e-05
transcript:EDP48019	8	12	pcg	4	1.69179	6.34601e-24
transcript:EDP48022	7	2	pcg	0.25	1.07408	0.619454
transcript:EDP48022	7	2	pcg	0.5	0.685617	0.529527
transcript:EDP48022	7	2	pcg	1	0.352644	0.0622749
transcript:EDP48022	7	2	pcg	2	-0.95382	3.26617e-09
transcript:EDP48022	7	2	pcg	4	-1.15852	3.69362e-09
transcript:EDP48023	9	12	pcg	0.25	-0.786667	0.51914
transcript:EDP48023	9	12	pcg	0.5	-0.670968	0.347251
transcript:EDP48023	9	12	pcg	1	-0.0792689	0.0187026
transcript:EDP48023	9	12	pcg	2	-0.16526	0.0237393
transcript:EDP48023	9	12	pcg	4	1.70216	1.29024e-12
transcript:EDP48029	3	7	pcg	0.25	-0.793799	0.885055
transcript:EDP48029	3	7	pcg	0.5	-1.04286	0.248964
transcript:EDP48029	3	7	pcg	1	-0.115279	1.47685e-06
transcript:EDP48029	3	7	pcg	2	0.549349	5.23887e-23
transcript:EDP48029	3	7	pcg	4	1.40259	9.29709e-60
transcript:EDP48032	9	12	pcg	0.25	-0.260724	2.71459e-10
transcript:EDP48032	9	12	pcg	0.5	-0.648617	4.25015e-19
transcript:EDP48032	9	12	pcg	1	-0.615086	2.89308e-19
transcript:EDP48032	9	12	pcg	2	-0.230522	1.57636e-10
transcript:EDP48032	9	12	pcg	4	1.75495	9.67248e-26
transcript:EDP48047	3	7	pcg	0.25	-1.45252	0.000384614
transcript:EDP48047	3	7	pcg	0.5	-0.453911	0.31385
transcript:EDP48047	3	7	pcg	1	0.126861	2.9204e-05
transcript:EDP48047	3	7	pcg	2	0.684058	1.12983e-13
transcript:EDP48047	3	7	pcg	4	1.09551	1.16851e-22
transcript:EDP48048	3	7	pcg	0.25	-1.40382	0.0553952
transcript:EDP48048	3	7	pcg	0.5	-0.622948	0.574008
transcript:EDP48048	3	7	pcg	1	0.292946	9.00323e-06
transcript:EDP48048	3	7	pcg	2	0.705148	1.78208e-10
transcript:EDP48048	3	7	pcg	4	1.02867	3.6561e-15
transcript:EDP48055	4	3	pcg	0.25	-1.39554	0.921404
transcript:EDP48055	4	3	pcg	0.5	-0.602444	0.293639
transcript:EDP48055	4	3	pcg	1	0.36387	0.0125838
transcript:EDP48055	4	3	pcg	2	1.15019	0.000113553
transcript:EDP48055	4	3	pcg	4	0.48392	0.00464607
transcript:EDP48071	3	7	pcg	0.25	-1.01676	0.747064
transcript:EDP48071	3	7	pcg	0.5	-0.583148	0.35652
transcript:EDP48071	3	7	pcg	1	-0.197345	0.0147282
transcript:EDP48071	3	7	pcg	2	0.201436	2.56818e-05
transcript:EDP48071	3	7	pcg	4	1.59581	5.6966e-24
transcript:EDP48072	11	6	pcg	0.25	0.0513549	1.27936e-15
transcript:EDP48072	11	6	pcg	0.5	0.58401	4.41232e-30
transcript:EDP48072	11	6	pcg	1	0.812374	1.76733e-38
transcript:EDP48072	11	6	pcg	2	0.263138	5.88545e-22
transcript:EDP48072	11	6	pcg	4	-1.71088	0.0729189
transcript:EDP48074	5	2	pcg	0.25	0.396027	0.546677
transcript:EDP48074	5	2	pcg	0.5	1.12218	1.65969e-07
transcript:EDP48074	5	2	pcg	1	0.553338	0.110662
transcript:EDP48074	5	2	pcg	2	-0.778809	2.08155e-09
transcript:EDP48074	5	2	pcg	4	-1.29273	1.43345e-17
transcript:EDP48075	3	7	pcg	0.25	-0.665943	0.498524
transcript:EDP48075	3	7	pcg	0.5	-1.1947	0.130279
transcript:EDP48075	3	7	pcg	1	-0.11382	0.00012502
transcript:EDP48075	3	7	pcg	2	0.698274	6.35062e-19
transcript:EDP48075	3	7	pcg	4	1.27619	1.3582e-35
transcript:EDP48076	13	12	pcg	0.25	0.665191	0.00051021
transcript:EDP48076	13	12	pcg	0.5	-0.593379	9.62924e-16
transcript:EDP48076	13	12	pcg	1	-1.21025	7.46403e-25
transcript:EDP48076	13	12	pcg	2	-0.169934	8.21053e-12
transcript:EDP48076	13	12	pcg	4	1.30837	0.16204
transcript:EDP48082	3	7	pcg	0.25	-1.15827	0.158483
transcript:EDP48082	3	7	pcg	0.5	-0.945293	0.00924391
transcript:EDP48082	3	7	pcg	1	0.305336	3.26307e-22
transcript:EDP48082	3	7	pcg	2	1.0646	1.12638e-45
transcript:EDP48082	3	7	pcg	4	0.733627	2.55421e-34
transcript:EDP48086	9	12	pcg	0.25	-0.767844	0.000541697
transcript:EDP48086	9	12	pcg	0.5	-0.543442	1.70781e-05
transcript:EDP48086	9	12	pcg	1	-0.519104	7.56841e-06
transcript:EDP48086	9	12	pcg	2	0.150193	2.50873e-12
transcript:EDP48086	9	12	pcg	4	1.6802	6.95952e-36
transcript:EDP48087	11	6	pcg	0.25	0.633335	0.209961
transcript:EDP48087	11	6	pcg	0.5	0.507511	0.0558533
transcript:EDP48087	11	6	pcg	1	0.320991	0.00512048
transcript:EDP48087	11	6	pcg	2	0.310667	0.00293382
transcript:EDP48087	11	6	pcg	4	-1.7725	6.68059e-35
transcript:EDP48090	6	4	pcg	0.25	-1.60682	6.42278e-07
transcript:EDP48090	6	4	pcg	0.5	0.286562	4.64751e-20
transcript:EDP48090	6	4	pcg	1	1.14898	6.06962e-29
transcript:EDP48090	6	4	pcg	2	0.109937	2.30575e-19
transcript:EDP48090	6	4	pcg	4	0.0613418	4.35707e-19
transcript:EDP48092	4	3	pcg	0.25	-0.759798	0.0715884
transcript:EDP48092	4	3	pcg	0.5	-1.27122	0.818054
transcript:EDP48092	4	3	pcg	1	0.381485	2.25237e-10
transcript:EDP48092	4	3	pcg	2	1.21251	1.46861e-22
transcript:EDP48092	4	3	pcg	4	0.437031	2.68187e-11
transcript:EDP48093	5	2	pcg	0.25	0.661891	0.330997
transcript:EDP48093	5	2	pcg	0.5	1.27157	3.48024e-06
transcript:EDP48093	5	2	pcg	1	0.0374099	0.0414271
transcript:EDP48093	5	2	pcg	2	-1.01242	2.23466e-17
transcript:EDP48093	5	2	pcg	4	-0.958452	2.33297e-16
transcript:EDP48096	7	2	pcg	0.25	0.82653	3.84913e-23
transcript:EDP48096	7	2	pcg	0.5	1.12084	1.07132e-39
transcript:EDP48096	7	2	pcg	1	0.0519215	0.0580163
transcript:EDP48096	7	2	pcg	2	-0.827493	1.90348e-09
transcript:EDP48096	7	2	pcg	4	-1.1718	7.51844e-18
transcript:EDP48098	9	12	pcg	0.25	-0.730335	0.563891
transcript:EDP48098	9	12	pcg	0.5	-0.591076	0.260415
transcript:EDP48098	9	12	pcg	1	-0.00444317	0.000458603
transcript:EDP48098	9	12	pcg	2	-0.394966	0.0433345
transcript:EDP48098	9	12	pcg	4	1.72082	4.56866e-28
transcript:EDP48106	11	6	pcg	0.25	0.178366	0.0125585
transcript:EDP48106	11	6	pcg	0.5	-0.504771	0.000247638
transcript:EDP48106	11	6	pcg	1	1.37546	0.538018
transcript:EDP48106	11	6	pcg	2	0.272724	0.00941244
transcript:EDP48106	11	6	pcg	4	-1.32178	4.94106e-07
transcript:EDP48107	7	2	pcg	0.25	1.30486	0.000772906
transcript:EDP48107	7	2	pcg	0.5	0.425577	8.84693e-17
transcript:EDP48107	7	2	pcg	1	0.214529	7.11939e-22
transcript:EDP48107	7	2	pcg	2	-0.673538	4.39436e-47
transcript:EDP48107	7	2	pcg	4	-1.27143	1.23189e-65
transcript:EDP48114	7	2	pcg	0.25	0.697099	0.273768
transcript:EDP48114	7	2	pcg	0.5	1.20416	4.8948e-05
transcript:EDP48114	7	2	pcg	1	-0.0139687	0.029229
transcript:EDP48114	7	2	pcg	2	-0.567541	1.07365e-07
transcript:EDP48114	7	2	pcg	4	-1.31975	4.64965e-19
transcript:EDP48116	3	7	pcg	0.25	-0.623448	0.394405
transcript:EDP48116	3	7	pcg	0.5	-1.0936	0.845003
transcript:EDP48116	3	7	pcg	1	-0.376519	0.0898171
transcript:EDP48116	3	7	pcg	2	1.24938	1.33422e-13
transcript:EDP48116	3	7	pcg	4	0.844184	2.29153e-09
transcript:EDP48118	2	1	pcg	0.25	0.555363	0.000121002
transcript:EDP48118	2	1	pcg	0.5	1.49936	3.62437e-10
transcript:EDP48118	2	1	pcg	1	-0.838013	0.430023
transcript:EDP48118	2	1	pcg	2	-0.585738	0.153737
transcript:EDP48118	2	1	pcg	4	-0.630974	0.176311
transcript:EDP48119	10	9	pcg	0.25	-0.411613	0.0383035
transcript:EDP48119	10	9	pcg	0.5	1.3683	1.10501e-05
transcript:EDP48119	10	9	pcg	1	-1.25528	0.226245
transcript:EDP48119	10	9	pcg	2	-0.261821	0.0120935
transcript:EDP48119	10	9	pcg	4	0.560413	0.00041905
transcript:EDP48123	4	3	pcg	0.25	-0.975461	0.237049
transcript:EDP48123	4	3	pcg	0.5	-1.1386	0.333773
transcript:EDP48123	4	3	pcg	1	0.512068	1.92049e-05
transcript:EDP48123	4	3	pcg	2	1.12244	1.08857e-08
transcript:EDP48123	4	3	pcg	4	0.479552	1.63704e-05
transcript:EDP48127	3	7	pcg	0.25	-1.14685	0.700646
transcript:EDP48127	3	7	pcg	0.5	-0.470272	0.214057
transcript:EDP48127	3	7	pcg	1	0.523045	0.00893883
transcript:EDP48127	3	7	pcg	2	-0.345003	0.126799
transcript:EDP48127	3	7	pcg	4	1.43908	4.53108e-05
transcript:EDP48128	7	2	pcg	0.25	0.908973	3.21538e-07
transcript:EDP48128	7	2	pcg	0.5	1.06385	1.25495e-08
transcript:EDP48128	7	2	pcg	1	0.010253	0.0145844
transcript:EDP48128	7	2	pcg	2	-0.797112	0.770902
transcript:EDP48128	7	2	pcg	4	-1.18596	0.583953
transcript:EDP48130	7	2	pcg	0.25	0.835706	0.946202
transcript:EDP48130	7	2	pcg	0.5	1.14894	0.288692
transcript:EDP48130	7	2	pcg	1	-0.102203	2.11669e-05
transcript:EDP48130	7	2	pcg	2	-0.62556	6.04736e-12
transcript:EDP48130	7	2	pcg	4	-1.25688	3.99952e-23
transcript:EDP48131	5	2	pcg	0.25	0.588642	0.496017
transcript:EDP48131	5	2	pcg	0.5	1.36103	0.0408261
transcript:EDP48131	5	2	pcg	1	-0.233757	0.758088
transcript:EDP48131	5	2	pcg	2	-0.487654	0.456278
transcript:EDP48131	5	2	pcg	4	-1.22827	0.038012
transcript:EDP48132	5	11	pcg	0.25	0.217819	0.318256
transcript:EDP48132	5	11	pcg	0.5	0.757414	0.847313
transcript:EDP48132	5	11	pcg	1	0.354156	0.474978
transcript:EDP48132	5	11	pcg	2	-1.75323	1.96949e-11
transcript:EDP48132	5	11	pcg	4	0.42384	0.54538
transcript:EDP48136	3	7	pcg	0.25	-0.904737	0.841922
transcript:EDP48136	3	7	pcg	0.5	-0.775323	1
transcript:EDP48136	3	7	pcg	1	-0.473554	0.537057
transcript:EDP48136	3	7	pcg	2	0.940706	5.27956e-07
transcript:EDP48136	3	7	pcg	4	1.21291	3.26799e-09
transcript:EDP48140	7	2	pcg	0.25	1.22402	0.02354
transcript:EDP48140	7	2	pcg	0.5	0.823513	1.44833e-07
transcript:EDP48140	7	2	pcg	1	-0.2345	2.21168e-38
transcript:EDP48140	7	2	pcg	2	-0.656465	3.37824e-57
transcript:EDP48140	7	2	pcg	4	-1.15657	4.96922e-81
transcript:EDP48142	3	7	pcg	0.25	-0.568774	0.567704
transcript:EDP48142	3	7	pcg	0.5	-1.11427	0.020162
transcript:EDP48142	3	7	pcg	1	-0.272924	0.914143
transcript:EDP48142	3	7	pcg	2	0.504967	0.00527916
transcript:EDP48142	3	7	pcg	4	1.451	1.33871e-10
transcript:EDP48143	3	7	pcg	0.25	-1.10933	0.858859
transcript:EDP48143	3	7	pcg	0.5	-0.985612	0.630592
transcript:EDP48143	3	7	pcg	1	0.33593	2.46264e-06
transcript:EDP48143	3	7	pcg	2	0.616802	5.70516e-09
transcript:EDP48143	3	7	pcg	4	1.14221	2.0912e-14
transcript:EDP48146	11	6	pcg	0.25	0.552479	0.801004
transcript:EDP48146	11	6	pcg	0.5	0.455872	0.568072
transcript:EDP48146	11	6	pcg	1	0.698735	0.933418
transcript:EDP48146	11	6	pcg	2	0.0244227	0.0257946
transcript:EDP48146	11	6	pcg	4	-1.73151	2.43848e-17
transcript:EDP48148	5	2	pcg	0.25	0.440512	3.30049e-08
transcript:EDP48148	5	2	pcg	0.5	1.26611	1.56173e-17
transcript:EDP48148	5	2	pcg	1	0.299464	1.47001e-07
transcript:EDP48148	5	2	pcg	2	-0.778262	0.0878142
transcript:EDP48148	5	2	pcg	4	-1.22782	0.734448
transcript:EDP48151	9	12	pcg	0.25	-0.683402	0.349825
transcript:EDP48151	9	12	pcg	0.5	-0.634253	0.509434
transcript:EDP48151	9	12	pcg	1	-0.605252	0.638615
transcript:EDP48151	9	12	pcg	2	0.284855	4.34654e-11
transcript:EDP48151	9	12	pcg	4	1.63805	7.86345e-75
transcript:EDP48153	12	8	pcg	0.25	-1.13449	0.260194
transcript:EDP48153	12	8	pcg	0.5	0.852731	8.97116e-06
transcript:EDP48153	12	8	pcg	1	1.04987	1.15064e-06
transcript:EDP48153	12	8	pcg	2	0.158422	0.000571599
transcript:EDP48153	12	8	pcg	4	-0.926527	0.0973192
transcript:EDP48154	5	11	pcg	0.25	0.2596	0.642515
transcript:EDP48154	5	11	pcg	0.5	1.50217	5.27795e-07
transcript:EDP48154	5	11	pcg	1	0.0614944	0.995741
transcript:EDP48154	5	11	pcg	2	-0.98295	0.000638575
transcript:EDP48154	5	11	pcg	4	-0.840313	0.00334768
transcript:EDP48158	2	1	pcg	0.25	1.1775	0.285861
transcript:EDP48158	2	1	pcg	0.5	0.979315	0.8731
transcript:EDP48158	2	1	pcg	1	-0.456203	1.50055e-32
transcript:EDP48158	2	1	pcg	2	-0.838865	3.50535e-49
transcript:EDP48158	2	1	pcg	4	-0.86175	2.5294e-48
transcript:EDP48160	5	11	pcg	0.25	0.427866	0.780862
transcript:EDP48160	5	11	pcg	0.5	1.35411	0.00142153
transcript:EDP48160	5	11	pcg	1	0.107083	0.122665
transcript:EDP48160	5	11	pcg	2	-1.25079	5.91412e-14
transcript:EDP48160	5	11	pcg	4	-0.638265	9.31378e-07
transcript:EDP48163	3	7	pcg	0.25	-0.712156	6.45752e-18
transcript:EDP48163	3	7	pcg	0.5	-1.27594	1.00194e-32
transcript:EDP48163	3	7	pcg	1	0.0737277	2.90738e-05
transcript:EDP48163	3	7	pcg	2	0.841069	0.99824
transcript:EDP48163	3	7	pcg	4	1.0733	0.218006
transcript:EDP48177	7	2	pcg	0.25	0.785425	0.00988382
transcript:EDP48177	7	2	pcg	0.5	0.64817	0.0280986
transcript:EDP48177	7	2	pcg	1	0.385686	0.211071
transcript:EDP48177	7	2	pcg	2	-0.148281	0.716251
transcript:EDP48177	7	2	pcg	4	-1.671	1.58824e-09
transcript:EDP48178	9	7	pcg	0.25	-0.572237	0.123036
transcript:EDP48178	9	7	pcg	0.5	-0.907029	0.277286
transcript:EDP48178	9	7	pcg	1	-0.558351	0.0898171
transcript:EDP48178	9	7	pcg	2	0.538105	0.000147685
transcript:EDP48178	9	7	pcg	4	1.49951	1.92322e-08
transcript:EDP48184	11	6	pcg	0.25	0.0418418	1.52699e-12
transcript:EDP48184	11	6	pcg	0.5	0.0973986	3.21425e-12
transcript:EDP48184	11	6	pcg	1	0.091219	1.01232e-12
transcript:EDP48184	11	6	pcg	2	1.29081	0.000134828
transcript:EDP48184	11	6	pcg	4	-1.52127	2.9955e-29
transcript:EDP48187	9	12	pcg	0.25	-0.522759	0.332628
transcript:EDP48187	9	12	pcg	0.5	-0.456402	0.186776
transcript:EDP48187	9	12	pcg	1	-0.72113	0.770943
transcript:EDP48187	9	12	pcg	2	-0.0310174	0.000551564
transcript:EDP48187	9	12	pcg	4	1.73131	7.16677e-35
transcript:EDP48188	2	1	pcg	0.25	1.06074	0.190405
transcript:EDP48188	2	1	pcg	0.5	1.08532	0.125059
transcript:EDP48188	2	1	pcg	1	-0.391821	5.45524e-08
transcript:EDP48188	2	1	pcg	2	-0.828585	6.09953e-14
transcript:EDP48188	2	1	pcg	4	-0.925654	2.05216e-14
transcript:EDP48192	7	2	pcg	0.25	0.910412	0.00074216
transcript:EDP48192	7	2	pcg	0.5	0.71254	0.0280547
transcript:EDP48192	7	2	pcg	1	0.41194	0.694817
transcript:EDP48192	7	2	pcg	2	-0.557364	5.85412e-08
transcript:EDP48192	7	2	pcg	4	-1.47753	3.99234e-26
transcript:EDP48193	3	7	pcg	0.25	-0.963853	0.384771
transcript:EDP48193	3	7	pcg	0.5	-0.726512	0.777321
transcript:EDP48193	3	7	pcg	1	-0.210505	0.000135381
transcript:EDP48193	3	7	pcg	2	0.362133	1.848e-16
transcript:EDP48193	3	7	pcg	4	1.53874	1.73203e-66
transcript:EDP48194	3	7	pcg	0.25	-1.18271	0.98376
transcript:EDP48194	3	7	pcg	0.5	-0.740614	0.268403
transcript:EDP48194	3	7	pcg	1	0.100452	0.000183558
transcript:EDP48194	3	7	pcg	2	0.474867	3.79618e-07
transcript:EDP48194	3	7	pcg	4	1.348	1.95817e-15
transcript:EDP48199	4	3	pcg	0.25	-0.985684	0.986607
transcript:EDP48199	4	3	pcg	0.5	-1.01055	0.984043
transcript:EDP48199	4	3	pcg	1	0.72589	3.95983e-07
transcript:EDP48199	4	3	pcg	2	1.21543	1.27901e-11
transcript:EDP48199	4	3	pcg	4	0.0549149	0.00209333
transcript:EDP48227	8	12	pcg	0.25	-0.249813	0.0324145
transcript:EDP48227	8	12	pcg	0.5	-0.478921	0.390968
transcript:EDP48227	8	12	pcg	1	-0.606815	0.833756
transcript:EDP48227	8	12	pcg	2	-0.438606	0.231263
transcript:EDP48227	8	12	pcg	4	1.77416	2.08157e-58
transcript:EDP48229	15	2	pcg	0.25	1.36079	0.491758
transcript:EDP48229	15	2	pcg	0.5	0.569025	2.21419e-06
transcript:EDP48229	15	2	pcg	1	-0.308597	7.47839e-21
transcript:EDP48229	15	2	pcg	2	-0.355046	3.20723e-22
transcript:EDP48229	15	2	pcg	4	-1.26617	5.46087e-46
transcript:EDP48230	9	12	pcg	0.25	-0.593899	0.297072
transcript:EDP48230	9	12	pcg	0.5	-0.481386	0.0778905
transcript:EDP48230	9	12	pcg	1	-0.586415	0.234671
transcript:EDP48230	9	12	pcg	2	-0.0886726	2.20075e-05
transcript:EDP48230	9	12	pcg	4	1.75037	1.05877e-54
transcript:EDP48235	7	2	pcg	0.25	0.89004	0.989967
transcript:EDP48235	7	2	pcg	0.5	0.835299	0.908184
transcript:EDP48235	7	2	pcg	1	0.204346	0.0185756
transcript:EDP48235	7	2	pcg	2	-0.41416	2.12131e-06
transcript:EDP48235	7	2	pcg	4	-1.51553	2.82956e-14
transcript:EDP48236	7	2	pcg	0.25	0.939788	0.98376
transcript:EDP48236	7	2	pcg	0.5	0.948644	0.946589
transcript:EDP48236	7	2	pcg	1	0.0792752	1.98005e-08
transcript:EDP48236	7	2	pcg	2	-0.613276	3.49588e-25
transcript:EDP48236	7	2	pcg	4	-1.35443	2.97056e-48
transcript:EDP48237	5	2	pcg	0.25	0.723558	0.290999
transcript:EDP48237	5	2	pcg	0.5	1.15681	0.000733607
transcript:EDP48237	5	2	pcg	1	0.152209	0.211254
transcript:EDP48237	5	2	pcg	2	-0.859099	4.20782e-11
transcript:EDP48237	5	2	pcg	4	-1.17348	2.64631e-16
transcript:EDP48238	7	2	pcg	0.25	0.468819	0.230175
transcript:EDP48238	7	2	pcg	0.5	0.510349	0.244144
transcript:EDP48238	7	2	pcg	1	1.0341	0.8522
transcript:EDP48238	7	2	pcg	2	-0.546324	1.97718e-06
transcript:EDP48238	7	2	pcg	4	-1.46694	2.75255e-14
transcript:EDP48240	9	12	pcg	0.25	-0.563659	0.000428185
transcript:EDP48240	9	12	pcg	0.5	-0.69133	0.00545557
transcript:EDP48240	9	12	pcg	1	-0.691344	0.00456653
transcript:EDP48240	9	12	pcg	2	0.328074	1.13812e-23
transcript:EDP48240	9	12	pcg	4	1.61826	2.283e-83
transcript:EDP48241	3	7	pcg	0.25	-1.21929	0.669867
transcript:EDP48241	3	7	pcg	0.5	-0.909249	0.338821
transcript:EDP48241	3	7	pcg	1	0.379969	1.82446e-23
transcript:EDP48241	3	7	pcg	2	0.792159	2.0165e-38
transcript:EDP48241	3	7	pcg	4	0.956407	1.42795e-45
transcript:EDP48244	9	12	pcg	0.25	-0.199672	0.0258239
transcript:EDP48244	9	12	pcg	0.5	-0.695095	0.106284
transcript:EDP48244	9	12	pcg	1	-1.06533	0.250075
transcript:EDP48244	9	12	pcg	2	0.521223	0.000338946
transcript:EDP48244	9	12	pcg	4	1.43888	5.74788e-07
transcript:EDP48246	2	1	pcg	0.25	0.928712	0.00565687
transcript:EDP48246	2	1	pcg	0.5	1.09821	0.0177822
transcript:EDP48246	2	1	pcg	1	-0.331842	6.44996e-12
transcript:EDP48246	2	1	pcg	2	-1.2861	8.39278e-23
transcript:EDP48246	2	1	pcg	4	-0.408979	6.26635e-13
transcript:EDP48252	9	12	pcg	0.25	-0.555014	3.31871e-05
transcript:EDP48252	9	12	pcg	0.5	-0.818337	0.000888492
transcript:EDP48252	9	12	pcg	1	-0.483898	4.55311e-06
transcript:EDP48252	9	12	pcg	2	0.199432	5.62e-13
transcript:EDP48252	9	12	pcg	4	1.65782	2.44618e-36
transcript:EDP48257	3	7	pcg	0.25	-0.978152	0.840967
transcript:EDP48257	3	7	pcg	0.5	-1.12105	0.384465
transcript:EDP48257	3	7	pcg	1	0.245677	2.50617e-13
transcript:EDP48257	3	7	pcg	2	0.862189	4.38099e-32
transcript:EDP48257	3	7	pcg	4	0.991334	6.57974e-37
transcript:EDP48258	4	3	pcg	0.25	-1.17637	0.424062
transcript:EDP48258	4	3	pcg	0.5	-0.689724	0.808831
transcript:EDP48258	4	3	pcg	1	0.164269	0.00335676
transcript:EDP48258	4	3	pcg	2	1.42769	1.24957e-14
transcript:EDP48258	4	3	pcg	4	0.274139	0.000562068
transcript:EDP48259	7	2	pcg	0.25	0.842877	0.56964
transcript:EDP48259	7	2	pcg	0.5	0.866158	0.594375
transcript:EDP48259	7	2	pcg	1	0.395333	0.00596262
transcript:EDP48259	7	2	pcg	2	-0.761619	6.66279e-18
transcript:EDP48259	7	2	pcg	4	-1.34275	3.60574e-30
transcript:EDP48265	7	2	pcg	0.25	0.790442	0.0181512
transcript:EDP48265	7	2	pcg	0.5	0.930958	0.0010827
transcript:EDP48265	7	2	pcg	1	0.386736	0.730037
transcript:EDP48265	7	2	pcg	2	-0.792498	1.35845e-08
transcript:EDP48265	7	2	pcg	4	-1.31564	1.321e-15
transcript:EDP48267	3	7	pcg	0.25	-0.785209	0.809258
transcript:EDP48267	3	7	pcg	0.5	-0.628931	0.966993
transcript:EDP48267	3	7	pcg	1	-0.74329	0.834258
transcript:EDP48267	3	7	pcg	2	0.846164	0.00147973
transcript:EDP48267	3	7	pcg	4	1.31127	1.42263e-05
transcript:EDP48268	3	7	pcg	0.25	-1.08036	0.000955994
transcript:EDP48268	3	7	pcg	0.5	-0.905953	0.00317216
transcript:EDP48268	3	7	pcg	1	-0.018688	0.445196
transcript:EDP48268	3	7	pcg	2	0.9734	0.114376
transcript:EDP48268	3	7	pcg	4	1.0316	0.075192
transcript:EDP48270	9	12	pcg	0.25	-0.602265	0.843485
transcript:EDP48270	9	12	pcg	0.5	-0.617814	0.786458
transcript:EDP48270	9	12	pcg	1	-0.473994	0.884055
transcript:EDP48270	9	12	pcg	2	-0.0462633	0.0523037
transcript:EDP48270	9	12	pcg	4	1.74034	5.96565e-25
transcript:EDP48274	3	7	pcg	0.25	-0.913191	0.972463
transcript:EDP48274	3	7	pcg	0.5	-0.838167	0.812889
transcript:EDP48274	3	7	pcg	1	-0.286678	0.0198129
transcript:EDP48274	3	7	pcg	2	0.628775	3.51229e-11
transcript:EDP48274	3	7	pcg	4	1.40926	7.85156e-25
transcript:EDP48275	11	6	pcg	0.25	0.824277	0.759434
transcript:EDP48275	11	6	pcg	0.5	0.165124	0.661539
transcript:EDP48275	11	6	pcg	1	0.697262	0.855942
transcript:EDP48275	11	6	pcg	2	-0.011253	0.44134
transcript:EDP48275	11	6	pcg	4	-1.67541	0.00170274
transcript:EDP48276	13	13	pcg	0.25	1.39452	0.00542032
transcript:EDP48276	13	13	pcg	0.5	-0.77674	1.36122e-09
transcript:EDP48276	13	13	pcg	1	-1.07563	3.08522e-11
transcript:EDP48276	13	13	pcg	2	0.53729	1.03226e-05
transcript:EDP48276	13	13	pcg	4	-0.0794431	1.61592e-07
transcript:EDP48277	15	5	pcg	0.25	1.19865	0.0575679
transcript:EDP48277	15	5	pcg	0.5	-0.91627	8.78093e-11
transcript:EDP48277	15	5	pcg	1	0.490819	0.000273729
transcript:EDP48277	15	5	pcg	2	0.382773	5.93379e-05
transcript:EDP48277	15	5	pcg	4	-1.15597	1.24912e-12
transcript:EDP48278	7	2	pcg	0.25	0.966225	0.00224083
transcript:EDP48278	7	2	pcg	0.5	0.519477	3.41053e-07
transcript:EDP48278	7	2	pcg	1	0.311031	1.01058e-09
transcript:EDP48278	7	2	pcg	2	-0.161587	2.23113e-16
transcript:EDP48278	7	2	pcg	4	-1.63515	2.65762e-39
transcript:EDP48282	5	2	pcg	0.25	0.656404	0.8019
transcript:EDP48282	5	2	pcg	0.5	1.19907	0.0365802
transcript:EDP48282	5	2	pcg	1	0.190604	0.0116986
transcript:EDP48282	5	2	pcg	2	-0.992787	5.39511e-18
transcript:EDP48282	5	2	pcg	4	-1.05329	1.09234e-18
transcript:EDP48283	5	11	pcg	0.25	0.288476	0.718166
transcript:EDP48283	5	11	pcg	0.5	1.4534	0.000881285
transcript:EDP48283	5	11	pcg	1	0.106358	0.329936
transcript:EDP48283	5	11	pcg	2	-1.1304	1.32262e-07
transcript:EDP48283	5	11	pcg	4	-0.717832	9.58522e-05
transcript:EDP48289	7	2	pcg	0.25	0.984625	2.40881e-08
transcript:EDP48289	7	2	pcg	0.5	0.558154	1.95526e-13
transcript:EDP48289	7	2	pcg	1	0.58013	1.1009e-13
transcript:EDP48289	7	2	pcg	2	-1.31548	1.05161e-46
transcript:EDP48289	7	2	pcg	4	-0.807434	5.94249e-35
transcript:EDP48290	1	14	pcg	0.25	-0.100172	0.0344409
transcript:EDP48290	1	14	pcg	0.5	0.868928	3.2216e-05
transcript:EDP48290	1	14	pcg	1	-0.647556	0.22357
transcript:EDP48290	1	14	pcg	2	-1.24556	0.801691
transcript:EDP48290	1	14	pcg	4	1.12436	1.03925e-06
transcript:EDP48291	7	2	pcg	0.25	0.0704867	0.0212047
transcript:EDP48291	7	2	pcg	0.5	1.35605	0.0139096
transcript:EDP48291	7	2	pcg	1	0.17386	0.0426089
transcript:EDP48291	7	2	pcg	2	-0.150094	0.000673115
transcript:EDP48291	7	2	pcg	4	-1.45031	3.70299e-11
transcript:EDP48294	6	4	pcg	0.25	-1.66998	8.7892e-18
transcript:EDP48294	6	4	pcg	0.5	0.725612	1.39493e-29
transcript:EDP48294	6	4	pcg	1	0.589712	1.56029e-29
transcript:EDP48294	6	4	pcg	2	0.547457	1.00828e-29
transcript:EDP48294	6	4	pcg	4	-0.192797	5.45659e-26
transcript:EDP48295	10	9	pcg	0.25	-0.561127	0.000898568
transcript:EDP48295	10	9	pcg	0.5	0.123191	9.25063e-06
transcript:EDP48295	10	9	pcg	1	-1.39248	0.0216041
transcript:EDP48295	10	9	pcg	2	0.748279	2.94e-08
transcript:EDP48295	10	9	pcg	4	1.08214	1.32698e-09
transcript:EDP48296	12	8	pcg	0.25	-0.987376	2.02459e-33
transcript:EDP48296	12	8	pcg	0.5	0.938728	6.71139e-52
transcript:EDP48296	12	8	pcg	1	0.358157	1.1465e-46
transcript:EDP48296	12	8	pcg	2	0.837139	5.08649e-52
transcript:EDP48296	12	8	pcg	4	-1.14665	1.36724e-33
transcript:EDP48309	5	11	pcg	0.25	0.202127	0.236926
transcript:EDP48309	5	11	pcg	0.5	1.13089	0.742418
transcript:EDP48309	5	11	pcg	1	0.450814	0.431561
transcript:EDP48309	5	11	pcg	2	-1.55749	3.85949e-07
transcript:EDP48309	5	11	pcg	4	-0.226343	0.0205177
transcript:EDP48310	8	12	pcg	0.25	-0.478249	0.00151639
transcript:EDP48310	8	12	pcg	0.5	-0.11736	1.93744e-05
transcript:EDP48310	8	12	pcg	1	-0.6918	0.00602793
transcript:EDP48310	8	12	pcg	2	-0.463139	0.000459985
transcript:EDP48310	8	12	pcg	4	1.75055	1.62311e-22
transcript:EDP48311	11	6	pcg	0.25	0.525466	0.0887168
transcript:EDP48311	11	6	pcg	0.5	0.261378	0.504995
transcript:EDP48311	11	6	pcg	1	0.500312	0.0870254
transcript:EDP48311	11	6	pcg	2	0.491515	0.0751039
transcript:EDP48311	11	6	pcg	4	-1.77867	5.82631e-14
transcript:EDP48317	4	3	pcg	0.25	-1.01354	0.230379
transcript:EDP48317	4	3	pcg	0.5	-0.91072	0.312533
transcript:EDP48317	4	3	pcg	1	0.15148	0.136763
transcript:EDP48317	4	3	pcg	2	1.41033	2.63652e-08
transcript:EDP48317	4	3	pcg	4	0.362451	0.0244545
transcript:EDP48318	4	3	pcg	0.25	-1.08478	0.25683
transcript:EDP48318	4	3	pcg	0.5	-0.881152	0.461216
transcript:EDP48318	4	3	pcg	1	0.683534	0.00260277
transcript:EDP48318	4	3	pcg	2	1.25656	8.97914e-07
transcript:EDP48318	4	3	pcg	4	0.0258411	0.213526
transcript:EDP48321	9	12	pcg	0.25	-0.825136	0.00029019
transcript:EDP48321	9	12	pcg	0.5	-0.678903	2.47689e-05
transcript:EDP48321	9	12	pcg	1	-0.427832	2.64643e-07
transcript:EDP48321	9	12	pcg	2	0.329879	3.20125e-15
transcript:EDP48321	9	12	pcg	4	1.60199	7.3636e-35
transcript:EDP48322	10	9	pcg	0.25	-0.953031	0.00115092
transcript:EDP48322	10	9	pcg	0.5	0.279237	4.42643e-06
transcript:EDP48322	10	9	pcg	1	-0.784017	0.000351337
transcript:EDP48322	10	9	pcg	2	-0.0885512	9.44284e-06
transcript:EDP48322	10	9	pcg	4	1.54636	9.65024e-10
transcript:EDP48326	5	11	pcg	0.25	-0.252601	0.99277
transcript:EDP48326	5	11	pcg	0.5	1.38127	0.000105256
transcript:EDP48326	5	11	pcg	1	0.637704	0.0518077
transcript:EDP48326	5	11	pcg	2	-1.05867	0.0739914
transcript:EDP48326	5	11	pcg	4	-0.707697	0.323264
transcript:EDP48327	9	12	pcg	0.25	-0.52249	0.0289909
transcript:EDP48327	9	12	pcg	0.5	-0.864413	1.02347e-06
transcript:EDP48327	9	12	pcg	1	-0.549512	0.0111767
transcript:EDP48327	9	12	pcg	2	0.334574	0.000210728
transcript:EDP48327	9	12	pcg	4	1.60184	4.33315e-43
transcript:EDP48328	3	7	pcg	0.25	-1.34752	1.11161e-37
transcript:EDP48328	3	7	pcg	0.5	-0.704748	4.47835e-63
transcript:EDP48328	3	7	pcg	1	0.314063	2.23988e-117
transcript:EDP48328	3	7	pcg	2	0.671386	2.78049e-140
transcript:EDP48328	3	7	pcg	4	1.06682	9.36249e-168
transcript:EDP48339	3	7	pcg	0.25	-1.24439	0.0682771
transcript:EDP48339	3	7	pcg	0.5	-0.792289	0.500695
transcript:EDP48339	3	7	pcg	1	0.172078	0.0595295
transcript:EDP48339	3	7	pcg	2	1.09933	1.04199e-07
transcript:EDP48339	3	7	pcg	4	0.765271	4.32506e-05
transcript:EDP48340	9	12	pcg	0.25	-0.535936	0.983372
transcript:EDP48340	9	12	pcg	0.5	-0.860782	0.369571
transcript:EDP48340	9	12	pcg	1	-0.203032	0.248853
transcript:EDP48340	9	12	pcg	2	-0.108696	0.0986015
transcript:EDP48340	9	12	pcg	4	1.70845	1.39749e-25
transcript:EDP48342	7	2	pcg	0.25	1.1776	0.99475
transcript:EDP48342	7	2	pcg	0.5	0.225684	0.060857
transcript:EDP48342	7	2	pcg	1	0.610164	0.2923
transcript:EDP48342	7	2	pcg	2	-0.721205	2.91103e-05
transcript:EDP48342	7	2	pcg	4	-1.29224	3.86148e-08
transcript:EDP48348	7	2	pcg	0.25	0.721709	0.00347474
transcript:EDP48348	7	2	pcg	0.5	0.912162	2.95232e-05
transcript:EDP48348	7	2	pcg	1	0.476579	0.0904898
transcript:EDP48348	7	2	pcg	2	-0.744607	1.22076e-06
transcript:EDP48348	7	2	pcg	4	-1.36584	1.45081e-17
transcript:EDP48364	7	2	pcg	0.25	0.559794	0.42203
transcript:EDP48364	7	2	pcg	0.5	1.0392	0.147371
transcript:EDP48364	7	2	pcg	1	0.467195	0.15947
transcript:EDP48364	7	2	pcg	2	-0.676844	8.34327e-17
transcript:EDP48364	7	2	pcg	4	-1.38935	7.12929e-34
transcript:EDP48365	3	7	pcg	0.25	-1.15847	0.667063
transcript:EDP48365	3	7	pcg	0.5	-0.691681	0.0259584
transcript:EDP48365	3	7	pcg	1	-0.00839222	6.13735e-08
transcript:EDP48365	3	7	pcg	2	0.453698	7.2842e-15
transcript:EDP48365	3	7	pcg	4	1.40485	1.4752e-35
transcript:EDP48366	15	5	pcg	0.25	1.02566	1.48596e-05
transcript:EDP48366	15	5	pcg	0.5	0.163824	8.41255e-11
transcript:EDP48366	15	5	pcg	1	0.273634	2.10136e-10
transcript:EDP48366	15	5	pcg	2	0.210768	3.60979e-11
transcript:EDP48366	15	5	pcg	4	-1.67388	5.36644e-27
transcript:EDP48369	3	7	pcg	0.25	-0.561946	0.977683
transcript:EDP48369	3	7	pcg	0.5	-0.980754	0.23313
transcript:EDP48369	3	7	pcg	1	-0.556972	0.975563
transcript:EDP48369	3	7	pcg	2	0.727494	3.41084e-06
transcript:EDP48369	3	7	pcg	4	1.37218	3.68635e-13
transcript:EDP48372	11	6	pcg	0.25	0.372358	0.00113732
transcript:EDP48372	11	6	pcg	0.5	0.199041	0.0259409
transcript:EDP48372	11	6	pcg	1	0.912562	6.89233e-13
transcript:EDP48372	11	6	pcg	2	0.229587	0.00986246
transcript:EDP48372	11	6	pcg	4	-1.71355	1.16793e-19
transcript:EDP48381	7	2	pcg	0.25	0.737396	0.866159
transcript:EDP48381	7	2	pcg	0.5	0.580307	0.717421
transcript:EDP48381	7	2	pcg	1	0.497515	0.46135
transcript:EDP48381	7	2	pcg	2	-0.125157	4.58197e-05
transcript:EDP48381	7	2	pcg	4	-1.69006	5.64799e-33
transcript:EDP48386	7	2	pcg	0.25	0.535006	0.00263766
transcript:EDP48386	7	2	pcg	0.5	0.796065	7.58867e-06
transcript:EDP48386	7	2	pcg	1	0.438399	0.00714712
transcript:EDP48386	7	2	pcg	2	-0.0716108	0.741924
transcript:EDP48386	7	2	pcg	4	-1.69786	2.33503e-14
transcript:EDP48389	15	5	pcg	0.25	0.819038	0.592138
transcript:EDP48389	15	5	pcg	0.5	-0.138982	0.00879898
transcript:EDP48389	15	5	pcg	1	-0.290388	0.00281422
transcript:EDP48389	15	5	pcg	2	1.06008	0.843039
transcript:EDP48389	15	5	pcg	4	-1.44975	1.27563e-08
transcript:EDP48390	3	7	pcg	0.25	-1.09055	0.786253
transcript:EDP48390	3	7	pcg	0.5	-0.548367	0.0155935
transcript:EDP48390	3	7	pcg	1	-0.434486	0.00335676
transcript:EDP48390	3	7	pcg	2	0.743699	1.60392e-16
transcript:EDP48390	3	7	pcg	4	1.32971	1.18306e-27
transcript:EDP48399	5	2	pcg	0.25	0.502628	0.000433542
transcript:EDP48399	5	2	pcg	0.5	1.17607	0.886287
transcript:EDP48399	5	2	pcg	1	0.35205	5.00993e-06
transcript:EDP48399	5	2	pcg	2	-0.716763	8.28132e-27
transcript:EDP48399	5	2	pcg	4	-1.31398	3.50471e-44
transcript:EDP48405	11	6	pcg	0.25	0.363182	0.128643
transcript:EDP48405	11	6	pcg	0.5	-0.280614	0.00309051
transcript:EDP48405	11	6	pcg	1	0.608667	0.25924
transcript:EDP48405	11	6	pcg	2	0.915329	0.566924
transcript:EDP48405	11	6	pcg	4	-1.60656	1.27935e-08
transcript:EDP48407	1	14	pcg	0.25	-0.568418	0.726051
transcript:EDP48407	1	14	pcg	0.5	1.05707	3.3404e-07
transcript:EDP48407	1	14	pcg	1	-0.283556	0.749964
transcript:EDP48407	1	14	pcg	2	-1.21117	0.00603376
transcript:EDP48407	1	14	pcg	4	1.00607	2.66872e-07
transcript:EDP48409	3	7	pcg	0.25	-0.600758	3.12319e-08
transcript:EDP48409	3	7	pcg	0.5	-1.42315	2.4232e-17
transcript:EDP48409	3	7	pcg	1	0.294787	0.0130333
transcript:EDP48409	3	7	pcg	2	0.738282	0.316522
transcript:EDP48409	3	7	pcg	4	0.990841	0.84554
transcript:EDP48412	7	2	pcg	0.25	0.922727	0.324218
transcript:EDP48412	7	2	pcg	0.5	0.985679	0.0916822
transcript:EDP48412	7	2	pcg	1	0.154004	4.48929e-10
transcript:EDP48412	7	2	pcg	2	-0.916037	7.77491e-66
transcript:EDP48412	7	2	pcg	4	-1.14637	3.30406e-82
transcript:EDP48413	5	11	pcg	0.25	-0.32186	2.43093e-12
transcript:EDP48413	5	11	pcg	0.5	1.56933	0.000731011
transcript:EDP48413	5	11	pcg	1	0.316045	2.56157e-09
transcript:EDP48413	5	11	pcg	2	-1.01778	4.95857e-18
transcript:EDP48413	5	11	pcg	4	-0.545734	1.50021e-14
transcript:EDP48416	9	7	pcg	0.25	-0.685612	0.025397
transcript:EDP48416	9	7	pcg	0.5	-0.937388	4.16691e-06
transcript:EDP48416	9	7	pcg	1	-0.325816	0.480863
transcript:EDP48416	9	7	pcg	2	0.406014	4.34003e-19
transcript:EDP48416	9	7	pcg	4	1.5428	1.25768e-111
transcript:EDP48424	3	7	pcg	0.25	-1.08256	0.536295
transcript:EDP48424	3	7	pcg	0.5	-0.811664	0.914622
transcript:EDP48424	3	7	pcg	1	-0.107778	0.00176715
transcript:EDP48424	3	7	pcg	2	0.72382	1.07601e-14
transcript:EDP48424	3	7	pcg	4	1.27818	4.56893e-27
transcript:EDP48425	3	7	pcg	0.25	-1.21065	0.943252
transcript:EDP48425	3	7	pcg	0.5	-0.830878	0.403654
transcript:EDP48425	3	7	pcg	1	0.132116	3.24736e-06
transcript:EDP48425	3	7	pcg	2	0.912302	5.43052e-16
transcript:EDP48425	3	7	pcg	4	0.997108	2.09695e-17
transcript:EDP48429	12	8	pcg	0.25	-0.723339	0.0203522
transcript:EDP48429	12	8	pcg	0.5	-0.0696326	0.000239412
transcript:EDP48429	12	8	pcg	1	1.49475	2.22399e-12
transcript:EDP48429	12	8	pcg	2	0.353173	2.09053e-06
transcript:EDP48429	12	8	pcg	4	-1.05495	0.0527904
transcript:EDP48431	1	14	pcg	0.25	0.685081	0.259174
transcript:EDP48431	1	14	pcg	0.5	0.645376	0.286973
transcript:EDP48431	1	14	pcg	1	-0.17971	0.225146
transcript:EDP48431	1	14	pcg	2	-1.67532	5.76065e-09
transcript:EDP48431	1	14	pcg	4	0.524569	0.430698
transcript:EDP48433	7	2	pcg	0.25	1.02038	0.0279669
transcript:EDP48433	7	2	pcg	0.5	0.88809	0.0651234
transcript:EDP48433	7	2	pcg	1	0.152447	0.668496
transcript:EDP48433	7	2	pcg	2	-0.922739	6.58763e-06
transcript:EDP48433	7	2	pcg	4	-1.13817	6.91502e-08
transcript:EDP48436	11	6	pcg	0.25	0.473261	0.0207704
transcript:EDP48436	11	6	pcg	0.5	0.293362	0.00182802
transcript:EDP48436	11	6	pcg	1	1.03479	0.696058
transcript:EDP48436	11	6	pcg	2	-0.1948	2.03866e-07
transcript:EDP48436	11	6	pcg	4	-1.60662	1.81756e-24
transcript:EDP48437	5	11	pcg	0.25	0.399407	0.000197991
transcript:EDP48437	5	11	pcg	0.5	1.43874	2.3367e-13
transcript:EDP48437	5	11	pcg	1	0.0351061	0.00701302
transcript:EDP48437	5	11	pcg	2	-1.02245	0.766504
transcript:EDP48437	5	11	pcg	4	-0.850802	0.91078
transcript:EDP48440	3	7	pcg	0.25	-1.01143	0.375817
transcript:EDP48440	3	7	pcg	0.5	-0.981016	0.390968
transcript:EDP48440	3	7	pcg	1	-0.00381844	0.0618638
transcript:EDP48440	3	7	pcg	2	0.893102	1.62388e-07
transcript:EDP48440	3	7	pcg	4	1.10316	1.63894e-09
transcript:EDP48444	7	2	pcg	0.25	0.583669	0.0128417
transcript:EDP48444	7	2	pcg	0.5	0.748959	0.000826271
transcript:EDP48444	7	2	pcg	1	0.566828	0.00998723
transcript:EDP48444	7	2	pcg	2	-0.252186	0.606456
transcript:EDP48444	7	2	pcg	4	-1.64727	1.90348e-10
transcript:EDP48448	7	2	pcg	0.25	0.640993	0.656071
transcript:EDP48448	7	2	pcg	0.5	0.819179	0.217238
transcript:EDP48448	7	2	pcg	1	0.571584	0.800021
transcript:EDP48448	7	2	pcg	2	-0.502384	9.38951e-06
transcript:EDP48448	7	2	pcg	4	-1.52937	8.68632e-21
transcript:EDP48450	7	2	pcg	0.25	1.20639	0.141392
transcript:EDP48450	7	2	pcg	0.5	0.180504	4.75147e-06
transcript:EDP48450	7	2	pcg	1	0.605272	0.000694024
transcript:EDP48450	7	2	pcg	2	-0.71206	2.69913e-13
transcript:EDP48450	7	2	pcg	4	-1.2801	8.08031e-18
transcript:EDP48453	7	2	pcg	0.25	0.794749	4.88329e-17
transcript:EDP48453	7	2	pcg	0.5	0.728232	1.71399e-15
transcript:EDP48453	7	2	pcg	1	0.50041	7.88593e-10
transcript:EDP48453	7	2	pcg	2	-0.491799	0.146954
transcript:EDP48453	7	2	pcg	4	-1.53159	4.81823e-22
transcript:EDP48454	7	2	pcg	0.25	0.937353	1.92275e-14
transcript:EDP48454	7	2	pcg	0.5	0.755513	1.76499e-10
transcript:EDP48454	7	2	pcg	1	0.336115	0.00160787
transcript:EDP48454	7	2	pcg	2	-0.579053	0.00102363
transcript:EDP48454	7	2	pcg	4	-1.44993	2.18053e-22
transcript:EDP48455	14	10	pcg	0.25	-1.04619	0.197529
transcript:EDP48455	14	10	pcg	0.5	-0.595894	0.0398015
transcript:EDP48455	14	10	pcg	1	1.33489	6.49463e-08
transcript:EDP48455	14	10	pcg	2	0.75413	6.61625e-06
transcript:EDP48455	14	10	pcg	4	-0.446932	0.0137185
transcript:EDP48463	3	7	pcg	0.25	-1.08323	3.25518e-07
transcript:EDP48463	3	7	pcg	0.5	-0.779081	7.36604e-14
transcript:EDP48463	3	7	pcg	1	0.144971	3.86212e-50
transcript:EDP48463	3	7	pcg	2	0.257006	1.4679e-56
transcript:EDP48463	3	7	pcg	4	1.46033	3.04631e-140
transcript:EDP48470	8	12	pcg	0.25	-0.418959	0.712406
transcript:EDP48470	8	12	pcg	0.5	-0.225225	0.29463
transcript:EDP48470	8	12	pcg	1	-0.451823	0.749982
transcript:EDP48470	8	12	pcg	2	-0.670395	0.801516
transcript:EDP48470	8	12	pcg	4	1.7664	1.12756e-21
transcript:EDP48471	9	12	pcg	0.25	-0.887345	0.751309
transcript:EDP48471	9	12	pcg	0.5	-0.463495	0.645914
transcript:EDP48471	9	12	pcg	1	-0.320055	0.356522
transcript:EDP48471	9	12	pcg	2	-0.0304076	0.0334661
transcript:EDP48471	9	12	pcg	4	1.7013	4.45175e-20
transcript:EDP48473	12	8	pcg	0.25	-0.853613	0.0322069
transcript:EDP48473	12	8	pcg	0.5	0.84181	3.29655e-15
transcript:EDP48473	12	8	pcg	1	1.30916	9.2334e-22
transcript:EDP48473	12	8	pcg	2	-0.708785	0.00401361
transcript:EDP48473	12	8	pcg	4	-0.588575	0.000941319
transcript:EDP48475	3	7	pcg	0.25	-0.758103	0.777491
transcript:EDP48475	3	7	pcg	0.5	-1.01158	0.369398
transcript:EDP48475	3	7	pcg	1	-0.325535	0.555151
transcript:EDP48475	3	7	pcg	2	1.2724	6.03032e-09
transcript:EDP48475	3	7	pcg	4	0.822814	2.02908e-05
transcript:EDP48477	4	3	pcg	0.25	-1.12193	0.140752
transcript:EDP48477	4	3	pcg	0.5	-1.04465	0.0782581
transcript:EDP48477	4	3	pcg	1	0.713821	4.70413e-13
transcript:EDP48477	4	3	pcg	2	0.932776	7.51948e-16
transcript:EDP48477	4	3	pcg	4	0.519978	2.50254e-11
transcript:EDP48478	12	8	pcg	0.25	-0.666254	4.59167e-05
transcript:EDP48478	12	8	pcg	0.5	0.305126	5.18293e-08
transcript:EDP48478	12	8	pcg	1	1.11325	3.03615e-11
transcript:EDP48478	12	8	pcg	2	0.609032	1.20685e-09
transcript:EDP48478	12	8	pcg	4	-1.36116	0.00054261
transcript:EDP48485	7	2	pcg	0.25	0.835086	2.86462e-07
transcript:EDP48485	7	2	pcg	0.5	1.19633	4.53159e-10
transcript:EDP48485	7	2	pcg	1	-0.21314	0.0138601
transcript:EDP48485	7	2	pcg	2	-0.615071	0.123072
transcript:EDP48485	7	2	pcg	4	-1.2032	0.852806
transcript:EDP48487	13	13	pcg	0.25	1.13698	0.139738
transcript:EDP48487	13	13	pcg	0.5	-0.479821	0.037775
transcript:EDP48487	13	13	pcg	1	-1.42377	1.0981e-05
transcript:EDP48487	13	13	pcg	2	0.103944	0.446959
transcript:EDP48487	13	13	pcg	4	0.66267	0.63509
transcript:EDP48490	9	12	pcg	0.25	-0.625459	0.016835
transcript:EDP48490	9	12	pcg	0.5	-0.929482	0.207361
transcript:EDP48490	9	12	pcg	1	-0.274027	4.86327e-05
transcript:EDP48490	9	12	pcg	2	0.208363	2.74027e-10
transcript:EDP48490	9	12	pcg	4	1.6206	1.87296e-36
transcript:EDP48492	3	7	pcg	0.25	-1.13933	0.861596
transcript:EDP48492	3	7	pcg	0.5	-0.996158	0.61029
transcript:EDP48492	3	7	pcg	1	0.361956	1.44053e-05
transcript:EDP48492	3	7	pcg	2	0.832491	5.14594e-09
transcript:EDP48492	3	7	pcg	4	0.941037	5.10084e-10
transcript:EDP48495	3	7	pcg	0.25	-0.801266	0.247519
transcript:EDP48495	3	7	pcg	0.5	-0.915168	0.813145
transcript:EDP48495	3	7	pcg	1	-0.304983	7.87818e-12
[truncated: 11,732 more rows]
