# Supplementary material for: Genome-wide discovery and phenotyping of non-coding transcripts in A. fumigatus reveals lncRNAs with a role in antifungal drug sensitivity
Source: Nat Commun. 2026 Feb 11;17:1832. doi: 10.1038/s41467-026-68543-9 (PMC12921299; doi:10.1038/s41467-026-68543-9)
Supplement: Supplementary file 6 — Supplementary Data 4 [file 41467_2026_68543_MOESM6_ESM.xlsx]

## Sheet: Supp. Table 4. Multi-drug DE
Supplementary Table 4. Differential expression and hierarchical k-means clustering of expressed RNA from A. fumigatus after exposure to multiple drugs at four different dosages. Statistical testing for differential expression performed as per default DESeq2 methods (Wald test for statistical significance and Benjamini-Hochberg to correct for multiple comparisons).
Drug-Transcript ID	Cluster	Transcript Type	Dosage (xMIC)	Standardised Log2 Fold-Change	Adjusted p-Value
5fc_AFUBlnc_1062.D	1	lncrna	0.5	-1.41659	0.16127
5fc_AFUBlnc_1062.D	1	lncrna	1	0.0277297	0.000268948
5fc_AFUBlnc_1062.D	1	lncrna	2	0.812814	1.75514e-06
5fc_AFUBlnc_1062.D	1	lncrna	4	0.576049	8.83995e-06
5fc_AFUBlnc_1079.12	14	lncrna	0.5	-1.4582	1.12295e-17
5fc_AFUBlnc_1079.12	14	lncrna	1	0.785825	3.70925e-13
5fc_AFUBlnc_1079.12	14	lncrna	2	0.213561	1.42195e-13
5fc_AFUBlnc_1079.12	14	lncrna	4	0.458818	2.1361e-13
5fc_AFUBlnc_111.11	14	lncrna	0.5	-1.21962	2.26396e-22
5fc_AFUBlnc_111.11	14	lncrna	1	1.22967	4.64977e-19
5fc_AFUBlnc_111.11	14	lncrna	2	-0.0188154	1.15748e-19
5fc_AFUBlnc_111.11	14	lncrna	4	0.00876863	1.48452e-20
5fc_AFUBlnc_1167.25	3	lncrna	0.5	0.168852	0.00808072
5fc_AFUBlnc_1167.25	3	lncrna	1	-0.907245	0.0366085
5fc_AFUBlnc_1167.25	3	lncrna	2	-0.599251	0.0282317
5fc_AFUBlnc_1167.25	3	lncrna	4	1.33764	0.000776895
5fc_AFUBlnc_1321.24	13	lncrna	0.5	0.823632	1.86113e-16
5fc_AFUBlnc_1321.24	13	lncrna	1	-0.788647	3.0733e-22
5fc_AFUBlnc_1321.24	13	lncrna	2	-0.93919	6.93178e-21
5fc_AFUBlnc_1321.24	13	lncrna	4	0.904206	1.67583e-16
5fc_AFUBlnc_1376.10	10	lncrna	0.5	0.729575	1.83512e-66
5fc_AFUBlnc_1376.10	10	lncrna	1	-1.4261	1.98568e-62
5fc_AFUBlnc_1376.10	10	lncrna	2	0.657597	2.25693e-66
5fc_AFUBlnc_1376.10	10	lncrna	4	0.0389311	3.59306e-65
5fc_AFUBlnc_1384.5	9	lncrna	0.5	-1.16469	4.05987e-31
5fc_AFUBlnc_1384.5	9	lncrna	1	-0.17797	6.29701e-19
5fc_AFUBlnc_1384.5	9	lncrna	2	0.0753301	7.4855e-16
5fc_AFUBlnc_1384.5	9	lncrna	4	1.26734	5.66382e-06
5fc_AFUBlnc_1389.A	3	lncrna	0.5	0.60937	1.40085e-07
5fc_AFUBlnc_1389.A	3	lncrna	1	-0.933721	1.94355e-05
5fc_AFUBlnc_1389.A	3	lncrna	2	-0.760925	1.73126e-05
5fc_AFUBlnc_1389.A	3	lncrna	4	1.08528	1.82094e-08
5fc_AFUBlnc_1409.A	5	lncrna	0.5	1.45728	0.11957
5fc_AFUBlnc_1409.A	5	lncrna	1	-0.810595	0.000217344
5fc_AFUBlnc_1409.A	5	lncrna	2	-0.25206	0.0019769
5fc_AFUBlnc_1409.A	5	lncrna	4	-0.394627	0.00112137
5fc_AFUBlnc_1419.A	7	lncrna	0.5	-0.551034	1.54688e-227
5fc_AFUBlnc_1419.A	7	lncrna	1	-1.08996	6.1278e-223
5fc_AFUBlnc_1419.A	7	lncrna	2	1.10503	1.28752e-246
5fc_AFUBlnc_1419.A	7	lncrna	4	0.535959	2.35128e-240
5fc_AFUBlnc_1422.19	9	lncrna	0.5	-1.04525	7.07265e-14
5fc_AFUBlnc_1422.19	9	lncrna	1	-0.635084	1.36477e-13
5fc_AFUBlnc_1422.19	9	lncrna	2	0.625285	2.25476e-09
5fc_AFUBlnc_1422.19	9	lncrna	4	1.05505	1.51295e-08
5fc_AFUBlnc_1469.25	1	lncrna	0.5	-1.32241	9.06207e-29
5fc_AFUBlnc_1469.25	1	lncrna	1	-0.215777	7.1726e-21
5fc_AFUBlnc_1469.25	1	lncrna	2	0.873154	7.47969e-14
5fc_AFUBlnc_1469.25	1	lncrna	4	0.665035	4.50587e-15
5fc_AFUBlnc_1531.1	8	lncrna	0.5	-0.130773	0.000919197
5fc_AFUBlnc_1531.1	8	lncrna	1	1.37547	0.00209569
5fc_AFUBlnc_1531.1	8	lncrna	2	-1.02006	0.000483332
5fc_AFUBlnc_1531.1	8	lncrna	4	-0.224629	0.000767276
5fc_AFUBlnc_154.A	8	lncrna	0.5	-0.287792	2.80552e-16
5fc_AFUBlnc_154.A	8	lncrna	1	0.805419	2.26895e-16
5fc_AFUBlnc_154.A	8	lncrna	2	-1.29189	1.21174e-16
5fc_AFUBlnc_154.A	8	lncrna	4	0.774267	1.23778e-15
5fc_AFUBlnc_1541.5	5	lncrna	0.5	1.44183	3.05419e-09
5fc_AFUBlnc_1541.5	5	lncrna	1	-0.603777	0.000607073
5fc_AFUBlnc_1541.5	5	lncrna	2	-0.0985504	7.48773e-05
5fc_AFUBlnc_1541.5	5	lncrna	4	-0.739503	0.00137733
5fc_AFUBlnc_1566.A	9	lncrna	0.5	-1.41429	1.48829e-19
5fc_AFUBlnc_1566.A	9	lncrna	1	0.118702	5.32823e-14
5fc_AFUBlnc_1566.A	9	lncrna	2	0.377215	4.05064e-12
5fc_AFUBlnc_1566.A	9	lncrna	4	0.918371	2.0579e-10
5fc_AFUBlnc_1573.15	9	lncrna	0.5	-1.39367	5.73302e-07
5fc_AFUBlnc_1573.15	9	lncrna	1	-0.00934845	3.59709e-18
5fc_AFUBlnc_1573.15	9	lncrna	2	0.509963	1.37755e-23
5fc_AFUBlnc_1573.15	9	lncrna	4	0.893052	2.5979e-28
5fc_AFUBlnc_1584.2	7	lncrna	0.5	-0.988455	1.86784e-23
5fc_AFUBlnc_1584.2	7	lncrna	1	-0.724791	2.54231e-24
5fc_AFUBlnc_1584.2	7	lncrna	2	0.734087	1.82881e-26
5fc_AFUBlnc_1584.2	7	lncrna	4	0.979158	4.49045e-27
5fc_AFUBlnc_1603.A	6	lncrna	0.5	-0.386533	1.49342e-09
5fc_AFUBlnc_1603.A	6	lncrna	1	-0.623801	2.04346e-09
5fc_AFUBlnc_1603.A	6	lncrna	2	1.49286	2.63128e-13
5fc_AFUBlnc_1603.A	6	lncrna	4	-0.482527	1.83578e-09
5fc_AFUBlnc_1615.A	9	lncrna	0.5	-1.33812	0.13201
5fc_AFUBlnc_1615.A	9	lncrna	1	-0.164383	0.0106725
5fc_AFUBlnc_1615.A	9	lncrna	2	0.587463	0.0014692
5fc_AFUBlnc_1615.A	9	lncrna	4	0.91504	0.000512572
5fc_AFUBlnc_1627.A	12	lncrna	0.5	1.21193	1.18239e-28
5fc_AFUBlnc_1627.A	12	lncrna	1	0.361041	4.88776e-26
5fc_AFUBlnc_1627.A	12	lncrna	2	-0.500325	1.43953e-22
5fc_AFUBlnc_1627.A	12	lncrna	4	-1.07264	6.7952e-21
5fc_AFUBlnc_1650.A	1	lncrna	0.5	-1.49971	7.08917e-16
5fc_AFUBlnc_1650.A	1	lncrna	1	0.485101	5.55997e-21
5fc_AFUBlnc_1650.A	1	lncrna	2	0.487135	8.94247e-21
5fc_AFUBlnc_1650.A	1	lncrna	4	0.527479	6.03061e-21
5fc_AFUBlnc_1666.A	10	lncrna	0.5	0.898904	1.56796e-21
5fc_AFUBlnc_1666.A	10	lncrna	1	-1.43031	2.25809e-31
5fc_AFUBlnc_1666.A	10	lncrna	2	0.215681	1.82648e-23
5fc_AFUBlnc_1666.A	10	lncrna	4	0.31572	6.73171e-24
5fc_AFUBlnc_1666.C	1	lncrna	0.5	-1.11839	0.00139874
5fc_AFUBlnc_1666.C	1	lncrna	1	-0.534911	0.000170822
5fc_AFUBlnc_1666.C	1	lncrna	2	1.04615	5.04669e-07
5fc_AFUBlnc_1666.C	1	lncrna	4	0.60715	2.92457e-06
5fc_AFUBlnc_1666.D	9	lncrna	0.5	-1.16018	1.11826e-13
5fc_AFUBlnc_1666.D	9	lncrna	1	0.0996541	1.59682e-13
5fc_AFUBlnc_1666.D	9	lncrna	2	-0.205154	5.46161e-13
5fc_AFUBlnc_1666.D	9	lncrna	4	1.26568	2.52557e-12
5fc_AFUBlnc_1669.A	1	lncrna	0.5	-1.09767	3.57977e-11
5fc_AFUBlnc_1669.A	1	lncrna	1	-0.32599	6.77358e-13
5fc_AFUBlnc_1669.A	1	lncrna	2	1.29297	8.56154e-16
5fc_AFUBlnc_1669.A	1	lncrna	4	0.130682	1.5272e-13
5fc_AFUBlnc_1684.5	5	lncrna	0.5	1.46784	4.86108e-13
5fc_AFUBlnc_1684.5	5	lncrna	1	-0.393584	7.30139e-08
5fc_AFUBlnc_1684.5	5	lncrna	2	-0.298895	8.05021e-08
5fc_AFUBlnc_1684.5	5	lncrna	4	-0.775364	8.70352e-07
5fc_AFUBlnc_1702.21	11	lncrna	0.5	-0.419887	5.88737e-09
5fc_AFUBlnc_1702.21	11	lncrna	1	-0.435662	1.60279e-09
5fc_AFUBlnc_1702.21	11	lncrna	2	-0.637099	2.98583e-09
5fc_AFUBlnc_1702.21	11	lncrna	4	1.49265	4.03648e-05
5fc_AFUBlnc_1702.9	11	lncrna	0.5	-0.467507	1.53559e-185
5fc_AFUBlnc_1702.9	11	lncrna	1	-0.052187	4.59892e-183
5fc_AFUBlnc_1702.9	11	lncrna	2	-0.889865	3.57363e-192
5fc_AFUBlnc_1702.9	11	lncrna	4	1.40956	2.35987e-161
5fc_AFUBlnc_1718.8	5	lncrna	0.5	1.4944	4.03442e-07
5fc_AFUBlnc_1718.8	5	lncrna	1	-0.49747	3.85802e-13
5fc_AFUBlnc_1718.8	5	lncrna	2	-0.604169	2.10989e-12
5fc_AFUBlnc_1718.8	5	lncrna	4	-0.392764	2.86322e-12
5fc_AFUBlnc_1754.B	9	lncrna	0.5	-1.24385	1.97853e-06
5fc_AFUBlnc_1754.B	9	lncrna	1	-0.23782	1.11756e-08
5fc_AFUBlnc_1754.B	9	lncrna	2	0.354442	9.04617e-10
5fc_AFUBlnc_1754.B	9	lncrna	4	1.12723	8.50884e-12
5fc_AFUBlnc_1759.11	3	lncrna	0.5	-0.0815881	3.66395e-11
5fc_AFUBlnc_1759.11	3	lncrna	1	-1.10169	6.18917e-14
5fc_AFUBlnc_1759.11	3	lncrna	2	-0.143055	3.45255e-11
5fc_AFUBlnc_1759.11	3	lncrna	4	1.32633	1.25834e-08
5fc_AFUBlnc_1762.3	11	lncrna	0.5	-0.802944	9.62291e-06
5fc_AFUBlnc_1762.3	11	lncrna	1	-0.844015	3.85547e-06
5fc_AFUBlnc_1762.3	11	lncrna	2	0.444873	0.01695
5fc_AFUBlnc_1762.3	11	lncrna	4	1.20209	0.275089
5fc_AFUBlnc_1841.45	13	lncrna	0.5	0.786796	2.91928e-05
5fc_AFUBlnc_1841.45	13	lncrna	1	-0.280637	4.45739e-07
5fc_AFUBlnc_1841.45	13	lncrna	2	-1.2957	3.68422e-08
5fc_AFUBlnc_1841.45	13	lncrna	4	0.789537	2.51702e-05
5fc_AFUBlnc_1853.B	9	lncrna	0.5	-1.22603	1.25653e-05
5fc_AFUBlnc_1853.B	9	lncrna	1	-0.18417	4.29057e-08
5fc_AFUBlnc_1853.B	9	lncrna	2	0.221051	8.20605e-09
5fc_AFUBlnc_1853.B	9	lncrna	4	1.18915	1.34387e-11
5fc_AFUBlnc_1873.B	1	lncrna	0.5	-1.41954	3.13337e-11
5fc_AFUBlnc_1873.B	1	lncrna	1	0.097453	2.40139e-07
5fc_AFUBlnc_1873.B	1	lncrna	2	0.886268	2.86277e-05
5fc_AFUBlnc_1873.B	1	lncrna	4	0.435819	2.39971e-06
5fc_AFUBlnc_1915.28	12	lncrna	0.5	1.0166	0.00991161
5fc_AFUBlnc_1915.28	12	lncrna	1	0.669284	0.00157007
5fc_AFUBlnc_1915.28	12	lncrna	2	-1.06372	3.2871e-07
5fc_AFUBlnc_1915.28	12	lncrna	4	-0.622157	2.34954e-06
5fc_AFUBlnc_1917.17	12	lncrna	0.5	1.25544	4.1332e-168
5fc_AFUBlnc_1917.17	12	lncrna	1	0.339201	2.24461e-209
5fc_AFUBlnc_1917.17	12	lncrna	2	-0.660598	1.65487e-244
5fc_AFUBlnc_1917.17	12	lncrna	4	-0.93404	5.40375e-258
5fc_AFUBlnc_1918.8	3	lncrna	0.5	-0.296845	2.66128e-22
5fc_AFUBlnc_1918.8	3	lncrna	1	-0.848484	7.79446e-24
5fc_AFUBlnc_1918.8	3	lncrna	2	-0.303711	3.00933e-22
5fc_AFUBlnc_1918.8	3	lncrna	4	1.44904	2.10809e-21
5fc_AFUBlnc_1922.A	5	lncrna	0.5	1.45213	1.77159e-05
5fc_AFUBlnc_1922.A	5	lncrna	1	-0.174259	0.00245743
5fc_AFUBlnc_1922.A	5	lncrna	2	-0.489782	0.00728779
5fc_AFUBlnc_1922.A	5	lncrna	4	-0.788085	0.013349
5fc_AFUBlnc_1952.A	10	lncrna	0.5	1.21324	1.13438e-10
5fc_AFUBlnc_1952.A	10	lncrna	1	-0.862983	2.28018e-07
5fc_AFUBlnc_1952.A	10	lncrna	2	0.425686	3.14842e-09
5fc_AFUBlnc_1952.A	10	lncrna	4	-0.775946	2.41317e-07
5fc_AFUBlnc_1979.17	9	lncrna	0.5	-1.35006	3.22166e-14
5fc_AFUBlnc_1979.17	9	lncrna	1	-0.00422274	8.92615e-11
5fc_AFUBlnc_1979.17	9	lncrna	2	0.316387	1.57065e-09
5fc_AFUBlnc_1979.17	9	lncrna	4	1.03789	7.50265e-08
5fc_AFUBlnc_2045.12	9	lncrna	0.5	-1.13012	2.83641e-16
5fc_AFUBlnc_2045.12	9	lncrna	1	-0.522253	7.45688e-15
5fc_AFUBlnc_2045.12	9	lncrna	2	0.620118	1.07891e-09
5fc_AFUBlnc_2045.12	9	lncrna	4	1.03225	1.64151e-08
5fc_AFUBlnc_2047.A	13	lncrna	0.5	1.02365	1.17001e-09
5fc_AFUBlnc_2047.A	13	lncrna	1	-0.770547	2.74626e-07
5fc_AFUBlnc_2047.A	13	lncrna	2	-0.940914	7.47369e-07
5fc_AFUBlnc_2047.A	13	lncrna	4	0.687815	3.37494e-09
5fc_AFUBlnc_2048.16	10	lncrna	0.5	0.262322	8.58353e-15
5fc_AFUBlnc_2048.16	10	lncrna	1	-1.47064	4.16243e-17
5fc_AFUBlnc_2048.16	10	lncrna	2	0.465647	1.82475e-14
5fc_AFUBlnc_2048.16	10	lncrna	4	0.742675	1.15323e-14
5fc_AFUBlnc_2049.A	13	lncrna	0.5	1.09293	5.48324e-14
5fc_AFUBlnc_2049.A	13	lncrna	1	-0.940604	6.60417e-11
5fc_AFUBlnc_2049.A	13	lncrna	2	-0.75039	8.56093e-11
5fc_AFUBlnc_2049.A	13	lncrna	4	0.59806	3.16678e-13
5fc_AFUBlnc_2077.A	1	lncrna	0.5	-1.42979	3.91244e-05
5fc_AFUBlnc_2077.A	1	lncrna	1	0.0678335	6.36067e-09
5fc_AFUBlnc_2077.A	1	lncrna	2	0.789698	7.25883e-11
5fc_AFUBlnc_2077.A	1	lncrna	4	0.572258	2.91885e-10
5fc_AFUBlnc_2077.B	9	lncrna	0.5	-1.32464	1.86313e-06
5fc_AFUBlnc_2077.B	9	lncrna	1	-0.208281	1.39542e-10
5fc_AFUBlnc_2077.B	9	lncrna	2	0.65019	2.61572e-14
5fc_AFUBlnc_2077.B	9	lncrna	4	0.882728	1.76064e-15
5fc_AFUBlnc_2098.19	3	lncrna	0.5	0.57656	0.0178465
5fc_AFUBlnc_2098.19	3	lncrna	1	-0.766076	0.000182402
5fc_AFUBlnc_2098.19	3	lncrna	2	-0.920808	0.00018889
5fc_AFUBlnc_2098.19	3	lncrna	4	1.11032	0.0631549
5fc_AFUBlnc_2099.6	9	lncrna	0.5	-1.33231	2.32703e-06
5fc_AFUBlnc_2099.6	9	lncrna	1	0.0550548	3.31929e-06
5fc_AFUBlnc_2099.6	9	lncrna	2	0.18795	7.1394e-06
5fc_AFUBlnc_2099.6	9	lncrna	4	1.08931	1.04784e-05
5fc_AFUBlnc_212.A	7	lncrna	0.5	-0.68092	0.000177166
5fc_AFUBlnc_212.A	7	lncrna	1	-1.03153	0.000404494
5fc_AFUBlnc_212.A	7	lncrna	2	0.801146	6.08332e-07
5fc_AFUBlnc_212.A	7	lncrna	4	0.9113	3.24527e-07
5fc_AFUBlnc_2141.B	7	lncrna	0.5	-0.858519	1.31104e-10
5fc_AFUBlnc_2141.B	7	lncrna	1	-0.873464	7.56242e-11
5fc_AFUBlnc_2141.B	7	lncrna	2	0.858129	5.24955e-12
5fc_AFUBlnc_2141.B	7	lncrna	4	0.873854	3.98336e-12
5fc_AFUBlnc_2150.12	9	lncrna	0.5	-1.31197	3.16613e-23
5fc_AFUBlnc_2150.12	9	lncrna	1	-0.150215	7.71525e-33
5fc_AFUBlnc_2150.12	9	lncrna	2	0.425177	4.67945e-37
5fc_AFUBlnc_2150.12	9	lncrna	4	1.03701	4.15942e-43
5fc_AFUBlnc_2151.12	12	lncrna	0.5	0.834187	2.7247e-14
5fc_AFUBlnc_2151.12	12	lncrna	1	0.861338	1.21302e-14
5fc_AFUBlnc_2151.12	12	lncrna	2	-1.09759	8.40324e-11
5fc_AFUBlnc_2151.12	12	lncrna	4	-0.597936	9.47722e-12
5fc_AFUBlnc_2174.12	5	lncrna	0.5	1.48409	1.28892e-37
5fc_AFUBlnc_2174.12	5	lncrna	1	-0.414948	1.23362e-21
5fc_AFUBlnc_2174.12	5	lncrna	2	-0.698515	6.22878e-19
5fc_AFUBlnc_2174.12	5	lncrna	4	-0.37063	1.54762e-21
5fc_AFUBlnc_2188.7	1	lncrna	0.5	-1.33559	1.23998e-08
5fc_AFUBlnc_2188.7	1	lncrna	1	0.902926	3.507e-06
5fc_AFUBlnc_2188.7	1	lncrna	2	0.608325	3.58076e-06
5fc_AFUBlnc_2188.7	1	lncrna	4	-0.175657	2.91065e-07
5fc_AFUBlnc_2238.A	9	lncrna	0.5	-1.40188	2.40462e-10
5fc_AFUBlnc_2238.A	9	lncrna	1	0.617163	1.12374e-07
5fc_AFUBlnc_2238.A	9	lncrna	2	-0.0235447	3.58481e-08
5fc_AFUBlnc_2238.A	9	lncrna	4	0.808261	3.73783e-07
5fc_AFUBlnc_2239.A	5	lncrna	0.5	1.43316	0.0122068
5fc_AFUBlnc_2239.A	5	lncrna	1	-0.140134	7.27298e-13
5fc_AFUBlnc_2239.A	5	lncrna	2	-0.433832	1.041e-14
5fc_AFUBlnc_2239.A	5	lncrna	4	-0.859192	4.2914e-19
5fc_AFUBlnc_2262.2	13	lncrna	0.5	1.18619	0.000181676
5fc_AFUBlnc_2262.2	13	lncrna	1	-0.285213	4.69644e-08
5fc_AFUBlnc_2262.2	13	lncrna	2	-1.19404	4.83657e-10
5fc_AFUBlnc_2262.2	13	lncrna	4	0.293063	2.04855e-06
5fc_AFUBlnc_2346.A	8	lncrna	0.5	-0.183043	1.71412e-08
5fc_AFUBlnc_2346.A	8	lncrna	1	1.21197	2.02419e-06
5fc_AFUBlnc_2346.A	8	lncrna	2	-1.21027	3.32746e-10
5fc_AFUBlnc_2346.A	8	lncrna	4	0.181344	5.94008e-08
5fc_AFUBlnc_236.A	9	lncrna	0.5	-1.22628	3.41437e-10
5fc_AFUBlnc_236.A	9	lncrna	1	-0.367007	4.38937e-13
5fc_AFUBlnc_236.A	9	lncrna	2	0.581848	3.19945e-16
5fc_AFUBlnc_236.A	9	lncrna	4	1.01144	6.09457e-18
5fc_AFUBlnc_2419.A	3	lncrna	0.5	0.202002	2.07932e-12
5fc_AFUBlnc_2419.A	3	lncrna	1	-1.40473	3.9143e-16
5fc_AFUBlnc_2419.A	3	lncrna	2	0.238966	4.57044e-12
5fc_AFUBlnc_2419.A	3	lncrna	4	0.96376	3.03126e-11
5fc_AFUBlnc_248.1	6	lncrna	0.5	-0.639153	1.01802e-14
5fc_AFUBlnc_248.1	6	lncrna	1	0.354217	6.90058e-18
5fc_AFUBlnc_248.1	6	lncrna	2	1.2437	7.18705e-20
5fc_AFUBlnc_248.1	6	lncrna	4	-0.958763	4.44922e-14
5fc_AFUBlnc_2506.A	11	lncrna	0.5	-0.434683	2.74087e-08
5fc_AFUBlnc_2506.A	11	lncrna	1	-0.869255	2.05608e-09
5fc_AFUBlnc_2506.A	11	lncrna	2	-0.124343	9.05548e-08
5fc_AFUBlnc_2506.A	11	lncrna	4	1.42828	7.30799e-06
5fc_AFUBlnc_2510.A	9	lncrna	0.5	-1.26223	4.5309e-12
5fc_AFUBlnc_2510.A	9	lncrna	1	-0.343245	8.81747e-13
5fc_AFUBlnc_2510.A	9	lncrna	2	0.812801	3.08968e-13
5fc_AFUBlnc_2510.A	9	lncrna	4	0.792669	2.71212e-13
5fc_AFUBlnc_2512.A	14	lncrna	0.5	-1.0243	5.28386e-06
5fc_AFUBlnc_2512.A	14	lncrna	1	1.26699	0.00370451
5fc_AFUBlnc_2512.A	14	lncrna	2	-0.518898	2.98122e-05
5fc_AFUBlnc_2512.A	14	lncrna	4	0.2762	0.00028434
5fc_AFUBlnc_2520.B	9	lncrna	0.5	-1.17897	0.365771
5fc_AFUBlnc_2520.B	9	lncrna	1	-0.433919	0.0104768
5fc_AFUBlnc_2520.B	9	lncrna	2	0.56042	1.80545e-06
5fc_AFUBlnc_2520.B	9	lncrna	4	1.05247	2.5715e-09
5fc_AFUBlnc_2538.B	10	lncrna	0.5	0.270054	4.00705e-57
5fc_AFUBlnc_2538.B	10	lncrna	1	-1.48057	5.28618e-52
5fc_AFUBlnc_2538.B	10	lncrna	2	0.639184	2.13708e-58
5fc_AFUBlnc_2538.B	10	lncrna	4	0.571334	1.89486e-58
5fc_AFUBlnc_2544.A	5	lncrna	0.5	1.42913	1.44195e-28
5fc_AFUBlnc_2544.A	5	lncrna	1	-0.901185	2.04762e-23
5fc_AFUBlnc_2544.A	5	lncrna	2	-0.208817	1.64233e-24
5fc_AFUBlnc_2544.A	5	lncrna	4	-0.31913	1.94382e-24
5fc_AFUBlnc_2549.2	12	lncrna	0.5	1.2826	2.06347e-08
5fc_AFUBlnc_2549.2	12	lncrna	1	0.291789	1.29017e-07
5fc_AFUBlnc_2549.2	12	lncrna	2	-0.663797	1.62283e-06
5fc_AFUBlnc_2549.2	12	lncrna	4	-0.91059	2.28426e-06
5fc_AFUBlnc_256.A	8	lncrna	0.5	0.766575	1.05581e-56
5fc_AFUBlnc_256.A	8	lncrna	1	0.884762	1.66783e-58
5fc_AFUBlnc_256.A	8	lncrna	2	-1.19043	3.31775e-66
5fc_AFUBlnc_256.A	8	lncrna	4	-0.460906	1.15094e-63
5fc_AFUBlnc_2573.B	9	lncrna	0.5	-1.26784	1.07892e-12
5fc_AFUBlnc_2573.B	9	lncrna	1	-0.18065	3.54299e-10
5fc_AFUBlnc_2573.B	9	lncrna	2	0.32997	4.93421e-08
5fc_AFUBlnc_2573.B	9	lncrna	4	1.11852	4.69369e-06
5fc_AFUBlnc_2581.9	1	lncrna	0.5	-1.42276	7.39793e-10
5fc_AFUBlnc_2581.9	1	lncrna	1	0.0345519	0.00071142
5fc_AFUBlnc_2581.9	1	lncrna	2	0.76829	0.0709756
5fc_AFUBlnc_2581.9	1	lncrna	4	0.619916	0.0336731
5fc_AFUBlnc_2603.10	6	lncrna	0.5	-0.712991	5.42074e-05
5fc_AFUBlnc_2603.10	6	lncrna	1	0.390615	5.40386e-08
5fc_AFUBlnc_2603.10	6	lncrna	2	1.23056	1.99921e-10
5fc_AFUBlnc_2603.10	6	lncrna	4	-0.908181	0.000129293
5fc_AFUBlnc_2616.8	2	lncrna	0.5	-0.826611	6.09329e-09
5fc_AFUBlnc_2616.8	2	lncrna	1	1.09743	1.52064e-07
5fc_AFUBlnc_2616.8	2	lncrna	2	0.597976	1.47556e-07
5fc_AFUBlnc_2616.8	2	lncrna	4	-0.86879	4.13245e-09
5fc_AFUBlnc_2624.B	1	lncrna	0.5	-1.49941	1.46657e-08
5fc_AFUBlnc_2624.B	1	lncrna	1	0.48223	3.96805e-13
5fc_AFUBlnc_2624.B	1	lncrna	2	0.477712	7.53767e-13
5fc_AFUBlnc_2624.B	1	lncrna	4	0.539466	4.40909e-13
5fc_AFUBlnc_2642.A	10	lncrna	0.5	0.437489	0.00398677
5fc_AFUBlnc_2642.A	10	lncrna	1	-1.06071	0.000150515
5fc_AFUBlnc_2642.A	10	lncrna	2	1.17454	0.0137199
5fc_AFUBlnc_2642.A	10	lncrna	4	-0.551321	0.000594618
5fc_AFUBlnc_265.B	9	lncrna	0.5	-1.31811	3.91209e-07
5fc_AFUBlnc_265.B	9	lncrna	1	-0.212438	4.16618e-12
5fc_AFUBlnc_265.B	9	lncrna	2	0.613362	2.33222e-16
5fc_AFUBlnc_265.B	9	lncrna	4	0.917189	2.81263e-18
5fc_AFUBlnc_2665.A	13	lncrna	0.5	1.36463	1.19273e-13
5fc_AFUBlnc_2665.A	13	lncrna	1	-0.796938	5.69069e-19
5fc_AFUBlnc_2665.A	13	lncrna	2	-0.697084	4.71886e-17
5fc_AFUBlnc_2665.A	13	lncrna	4	0.129388	2.90177e-16
5fc_AFUBlnc_2674.A	5	lncrna	0.5	1.41348	1.75173e-15
5fc_AFUBlnc_2674.A	5	lncrna	1	-0.864163	1.93259e-12
5fc_AFUBlnc_2674.A	5	lncrna	2	-0.0461639	2.78357e-13
5fc_AFUBlnc_2674.A	5	lncrna	4	-0.503154	9.57042e-13
5fc_AFUBlnc_268.A	11	lncrna	0.5	-0.880712	6.44072e-50
5fc_AFUBlnc_268.A	11	lncrna	1	-0.717788	4.4828e-52
5fc_AFUBlnc_268.A	11	lncrna	2	0.334747	8.20109e-61
5fc_AFUBlnc_268.A	11	lncrna	4	1.26375	5.16781e-70
5fc_AFUBlnc_2696.A	5	lncrna	0.5	1.3813	8.42925e-05
5fc_AFUBlnc_2696.A	5	lncrna	1	-0.299289	0.458618
5fc_AFUBlnc_2696.A	5	lncrna	2	-0.0843517	0.287256
5fc_AFUBlnc_2696.A	5	lncrna	4	-0.997659	0.761578
5fc_AFUBlnc_2703.5	4	lncrna	0.5	0.631497	2.57507e-05
5fc_AFUBlnc_2703.5	4	lncrna	1	0.172901	1.0468e-05
5fc_AFUBlnc_2703.5	4	lncrna	2	0.65794	2.95825e-05
5fc_AFUBlnc_2703.5	4	lncrna	4	-1.46234	6.47726e-06
5fc_AFUBlnc_2706.A	7	lncrna	0.5	-1.01784	3.89086e-07
5fc_AFUBlnc_2706.A	7	lncrna	1	-0.699502	4.07182e-07
5fc_AFUBlnc_2706.A	7	lncrna	2	0.852881	6.15618e-05
5fc_AFUBlnc_2706.A	7	lncrna	4	0.864461	4.94077e-05
5fc_AFUBlnc_2729.9	11	lncrna	0.5	-0.870167	0.00256735
5fc_AFUBlnc_2729.9	11	lncrna	1	-0.0601446	0.000133635
5fc_AFUBlnc_2729.9	11	lncrna	2	-0.485227	0.000787639
5fc_AFUBlnc_2729.9	11	lncrna	4	1.41554	3.09763e-07
5fc_AFUBlnc_2731.A	7	lncrna	0.5	-0.77943	0.00573244
5fc_AFUBlnc_2731.A	7	lncrna	1	-0.948162	0.00621532
5fc_AFUBlnc_2731.A	7	lncrna	2	0.839416	0.000190327
5fc_AFUBlnc_2731.A	7	lncrna	4	0.888176	0.00014864
5fc_AFUBlnc_2761.3	9	lncrna	0.5	-1.39127	2.36694e-11
5fc_AFUBlnc_2761.3	9	lncrna	1	0.185289	6.90015e-16
5fc_AFUBlnc_2761.3	9	lncrna	2	0.213873	1.07926e-15
5fc_AFUBlnc_2761.3	9	lncrna	4	0.992111	3.398e-18
5fc_AFUBlnc_2830.A	11	lncrna	0.5	-0.450068	2.73698e-19
5fc_AFUBlnc_2830.A	11	lncrna	1	-0.857819	1.60485e-18
5fc_AFUBlnc_2830.A	11	lncrna	2	-0.122684	2.6661e-20
5fc_AFUBlnc_2830.A	11	lncrna	4	1.43057	2.45931e-25
5fc_AFUBlnc_2961.A	13	lncrna	0.5	0.868267	1.03973e-07
5fc_AFUBlnc_2961.A	13	lncrna	1	-0.837934	5.69306e-12
5fc_AFUBlnc_2961.A	13	lncrna	2	-0.893665	3.11581e-11
5fc_AFUBlnc_2961.A	13	lncrna	4	0.863332	7.84324e-08
5fc_AFUBlnc_299.B	4	lncrna	0.5	0.962417	2.38705e-16
5fc_AFUBlnc_299.B	4	lncrna	1	0.201954	1.12015e-14
5fc_AFUBlnc_299.B	4	lncrna	2	0.240945	1.93361e-14
5fc_AFUBlnc_299.B	4	lncrna	4	-1.40532	1.1327e-10
5fc_AFUBlnc_3039.A	5	lncrna	0.5	1.3437	6.15872e-12
5fc_AFUBlnc_3039.A	5	lncrna	1	0.0490347	1.28782e-16
5fc_AFUBlnc_3039.A	5	lncrna	2	-1.0297	8.78061e-18
5fc_AFUBlnc_3039.A	5	lncrna	4	-0.363036	6.50019e-17
5fc_AFUBlnc_3060.2	11	lncrna	0.5	-0.847762	4.25674e-31
5fc_AFUBlnc_3060.2	11	lncrna	1	0.252536	1.7495e-28
5fc_AFUBlnc_3060.2	11	lncrna	2	-0.712431	1.30506e-29
5fc_AFUBlnc_3060.2	11	lncrna	4	1.30766	2.12834e-22
5fc_AFUBlnc_3085.15	5	lncrna	0.5	1.2841	7.15191e-14
5fc_AFUBlnc_3085.15	5	lncrna	1	0.300251	1.48298e-25
5fc_AFUBlnc_3085.15	5	lncrna	2	-0.846248	6.07286e-31
5fc_AFUBlnc_3085.15	5	lncrna	4	-0.738105	4.76468e-32
5fc_AFUBlnc_3106.A	14	lncrna	0.5	-1.2586	9.46919e-20
5fc_AFUBlnc_3106.A	14	lncrna	1	0.831143	2.69203e-16
5fc_AFUBlnc_3106.A	14	lncrna	2	-0.34919	8.96432e-18
5fc_AFUBlnc_3106.A	14	lncrna	4	0.77665	6.91297e-16
5fc_AFUBlnc_3121.A	11	lncrna	0.5	-0.820991	7.89959e-27
5fc_AFUBlnc_3121.A	11	lncrna	1	0.498458	1.71038e-20
5fc_AFUBlnc_3121.A	11	lncrna	2	-0.845088	4.98575e-27
5fc_AFUBlnc_3121.A	11	lncrna	4	1.16762	7.44508e-17
5fc_AFUBlnc_3211.3	1	lncrna	0.5	-1.29053	4.825e-10
5fc_AFUBlnc_3211.3	1	lncrna	1	0.131539	2.76887e-13
5fc_AFUBlnc_3211.3	1	lncrna	2	1.14765	2.39159e-15
5fc_AFUBlnc_3211.3	1	lncrna	4	0.011337	8.32092e-13
5fc_AFUBlnc_3220.3	5	lncrna	0.5	1.36686	6.0992e-06
5fc_AFUBlnc_3220.3	5	lncrna	1	0.126634	1.52211e-10
5fc_AFUBlnc_3220.3	5	lncrna	2	-0.760891	4.716e-13
5fc_AFUBlnc_3220.3	5	lncrna	4	-0.732602	2.41956e-13
5fc_AFUBlnc_3294.18	6	lncrna	0.5	0.00278671	0.00809455
5fc_AFUBlnc_3294.18	6	lncrna	1	-0.729496	0.0248929
5fc_AFUBlnc_3294.18	6	lncrna	2	1.41306	0.000352754
5fc_AFUBlnc_3294.18	6	lncrna	4	-0.686354	0.0267571
5fc_AFUBlnc_3294.A	14	lncrna	0.5	-1.01644	3.02069e-06
5fc_AFUBlnc_3294.A	14	lncrna	1	0.955559	8.14198e-08
5fc_AFUBlnc_3294.A	14	lncrna	2	-0.694779	1.91939e-06
5fc_AFUBlnc_3294.A	14	lncrna	4	0.755664	1.60003e-07
5fc_AFUBlnc_3304.A	11	lncrna	0.5	-0.746822	0.0484647
5fc_AFUBlnc_3304.A	11	lncrna	1	-0.848072	0.050575
5fc_AFUBlnc_3304.A	11	lncrna	2	0.32248	0.00483199
5fc_AFUBlnc_3304.A	11	lncrna	4	1.27241	0.000293671
5fc_AFUBlnc_3326.A	13	lncrna	0.5	1.24609	3.94289e-21
5fc_AFUBlnc_3326.A	13	lncrna	1	-0.828455	7.9404e-16
5fc_AFUBlnc_3326.A	13	lncrna	2	-0.789208	1.50185e-15
5fc_AFUBlnc_3326.A	13	lncrna	4	0.371569	9.53168e-19
5fc_AFUBlnc_3327.A	11	lncrna	0.5	-0.986407	8.50262e-15
5fc_AFUBlnc_3327.A	11	lncrna	1	-0.640893	6.70701e-16
5fc_AFUBlnc_3327.A	11	lncrna	2	0.431416	5.30975e-19
5fc_AFUBlnc_3327.A	11	lncrna	4	1.19588	1.62419e-21
5fc_AFUBlnc_3330.12	1	lncrna	0.5	-1.47875	9.39241e-07
5fc_AFUBlnc_3330.12	1	lncrna	1	0.484472	3.59823e-14
5fc_AFUBlnc_3330.12	1	lncrna	2	0.702417	7.15502e-15
5fc_AFUBlnc_3330.12	1	lncrna	4	0.291865	3.88312e-13
5fc_AFUBlnc_3330.13	9	lncrna	0.5	-1.41437	0.870925
5fc_AFUBlnc_3330.13	9	lncrna	1	0.056187	0.00725588
5fc_AFUBlnc_3330.13	9	lncrna	2	0.486657	0.00035909
5fc_AFUBlnc_3330.13	9	lncrna	4	0.871528	8.49066e-06
5fc_AFUBlnc_3337.5	5	lncrna	0.5	1.44858	1.57165e-14
5fc_AFUBlnc_3337.5	5	lncrna	1	-0.585629	3.21355e-05
5fc_AFUBlnc_3337.5	5	lncrna	2	-0.736692	0.00014479
5fc_AFUBlnc_3337.5	5	lncrna	4	-0.126258	9.51612e-07
5fc_AFUBlnc_3583.13	13	lncrna	0.5	1.41235	5.62869e-14
5fc_AFUBlnc_3583.13	13	lncrna	1	-0.741715	1.66293e-12
5fc_AFUBlnc_3583.13	13	lncrna	2	-0.674618	3.41395e-12
5fc_AFUBlnc_3583.13	13	lncrna	4	0.0039834	6.94476e-13
5fc_AFUBlnc_3587.2	9	lncrna	0.5	-1.31295	3.88336e-21
5fc_AFUBlnc_3587.2	9	lncrna	1	0.251409	6.70234e-23
5fc_AFUBlnc_3587.2	9	lncrna	2	-0.0391152	1.67268e-22
5fc_AFUBlnc_3587.2	9	lncrna	4	1.10065	8.87716e-24
5fc_AFUBlnc_3588.A	1	lncrna	0.5	-1.16627	0.000483053
5fc_AFUBlnc_3588.A	1	lncrna	1	-0.478182	4.612e-06
5fc_AFUBlnc_3588.A	1	lncrna	2	0.994057	2.90181e-11
5fc_AFUBlnc_3588.A	1	lncrna	4	0.650393	6.43899e-10
5fc_AFUBlnc_368.A	5	lncrna	0.5	1.49357	1.00613e-11
5fc_AFUBlnc_368.A	5	lncrna	1	-0.38306	3.39476e-07
5fc_AFUBlnc_368.A	5	lncrna	2	-0.500905	1.06622e-06
5fc_AFUBlnc_368.A	5	lncrna	4	-0.609603	1.47373e-06
5fc_AFUBlnc_3767.18	6	lncrna	0.5	-0.158408	1.26939e-10
5fc_AFUBlnc_3767.18	6	lncrna	1	-0.583042	8.80081e-12
5fc_AFUBlnc_3767.18	6	lncrna	2	1.45702	1.55341e-08
5fc_AFUBlnc_3767.18	6	lncrna	4	-0.715575	1.5602e-11
5fc_AFUBlnc_3779.5	5	lncrna	0.5	1.46964	5.7342e-07
5fc_AFUBlnc_3779.5	5	lncrna	1	-0.759981	0.00635252
5fc_AFUBlnc_3779.5	5	lncrna	2	-0.428204	0.0029359
5fc_AFUBlnc_3779.5	5	lncrna	4	-0.281458	0.00157072
5fc_AFUBlnc_3790.6	13	lncrna	0.5	1.41168	0.00029215
5fc_AFUBlnc_3790.6	13	lncrna	1	-0.583273	1.91313e-08
5fc_AFUBlnc_3790.6	13	lncrna	2	-0.816587	2.32315e-08
5fc_AFUBlnc_3790.6	13	lncrna	4	-0.0118201	6.23874e-07
5fc_AFUBlnc_3834.A	8	lncrna	0.5	-0.531867	6.11249e-08
5fc_AFUBlnc_3834.A	8	lncrna	1	0.901206	3.72652e-07
5fc_AFUBlnc_3834.A	8	lncrna	2	-1.14299	2.40797e-08
5fc_AFUBlnc_3834.A	8	lncrna	4	0.773647	5.20852e-07
5fc_AFUBlnc_3882.1	7	lncrna	0.5	-0.438885	1.23196e-51
5fc_AFUBlnc_3882.1	7	lncrna	1	-1.14884	2.85229e-49
5fc_AFUBlnc_3882.1	7	lncrna	2	0.456892	8.40048e-56
5fc_AFUBlnc_3882.1	7	lncrna	4	1.13084	3.32e-59
5fc_AFUBlnc_3883.21	5	lncrna	0.5	1.39494	4.25905e-11
5fc_AFUBlnc_3883.21	5	lncrna	1	-0.250743	2.09138e-08
5fc_AFUBlnc_3883.21	5	lncrna	2	-0.161795	2.51088e-08
5fc_AFUBlnc_3883.21	5	lncrna	4	-0.982398	3.87238e-07
5fc_AFUBlnc_3886.2	5	lncrna	0.5	1.47007	1.80169e-21
5fc_AFUBlnc_3886.2	5	lncrna	1	-0.27649	4.60903e-10
5fc_AFUBlnc_3886.2	5	lncrna	2	-0.438485	6.98058e-09
5fc_AFUBlnc_3886.2	5	lncrna	4	-0.755097	1.70236e-07
5fc_AFUBlnc_3918.A	7	lncrna	0.5	-0.899966	0.0218877
5fc_AFUBlnc_3918.A	7	lncrna	1	-0.826697	0.0165892
5fc_AFUBlnc_3918.A	7	lncrna	2	0.952638	0.0013393
5fc_AFUBlnc_3918.A	7	lncrna	4	0.774025	0.00166776
5fc_AFUBlnc_3931.1	11	lncrna	0.5	-0.91864	1.30926e-06
5fc_AFUBlnc_3931.1	11	lncrna	1	-0.241191	4.34397e-08
5fc_AFUBlnc_3931.1	11	lncrna	2	-0.264278	8.65024e-08
5fc_AFUBlnc_3931.1	11	lncrna	4	1.42411	1.56792e-11
5fc_AFUBlnc_3935.5	13	lncrna	0.5	1.42266	0.00838173
5fc_AFUBlnc_3935.5	13	lncrna	1	-0.592245	2.27954e-07
5fc_AFUBlnc_3935.5	13	lncrna	2	-0.789705	2.32527e-07
5fc_AFUBlnc_3935.5	13	lncrna	4	-0.0407068	9.36915e-06
5fc_AFUBlnc_3987.A	12	lncrna	0.5	0.996287	1.68657e-05
5fc_AFUBlnc_3987.A	12	lncrna	1	0.614712	6.38587e-05
5fc_AFUBlnc_3987.A	12	lncrna	2	-0.398142	0.00339162
5fc_AFUBlnc_3987.A	12	lncrna	4	-1.21286	0.0299159
5fc_AFUBlnc_3990.21	5	lncrna	0.5	1.39744	3.62653e-11
5fc_AFUBlnc_3990.21	5	lncrna	1	0.0419179	2.17148e-20
5fc_AFUBlnc_3990.21	5	lncrna	2	-0.788761	8.34422e-24
5fc_AFUBlnc_3990.21	5	lncrna	4	-0.650594	9.55314e-24
5fc_AFUBlnc_4019.A	6	lncrna	0.5	-0.87485	0.00777596
5fc_AFUBlnc_4019.A	6	lncrna	1	-0.112129	0.00319306
5fc_AFUBlnc_4019.A	6	lncrna	2	1.42489	0.000967101
5fc_AFUBlnc_4019.A	6	lncrna	4	-0.437907	0.00509704
5fc_AFUBlnc_4034.1	12	lncrna	0.5	0.650197	2.00898e-11
5fc_AFUBlnc_4034.1	12	lncrna	1	0.793658	3.22088e-12
5fc_AFUBlnc_4034.1	12	lncrna	2	-0.0492478	3.27401e-09
5fc_AFUBlnc_4034.1	12	lncrna	4	-1.39461	6.8729e-06
5fc_AFUBlnc_4136.A	11	lncrna	0.5	-0.558402	2.05887e-06
5fc_AFUBlnc_4136.A	11	lncrna	1	-0.911012	4.62126e-08
5fc_AFUBlnc_4136.A	11	lncrna	2	0.110745	0.000286702
5fc_AFUBlnc_4136.A	11	lncrna	4	1.35867	0.163954
5fc_AFUBlnc_4140.5	11	lncrna	0.5	-0.50633	2.12253e-21
5fc_AFUBlnc_4140.5	11	lncrna	1	-0.9582	1.33497e-20
5fc_AFUBlnc_4140.5	11	lncrna	2	0.118645	4.20157e-23
5fc_AFUBlnc_4140.5	11	lncrna	4	1.34588	8.7818e-27
5fc_AFUBlnc_4156.6	7	lncrna	0.5	-1.06653	8.02348e-24
5fc_AFUBlnc_4156.6	7	lncrna	1	-0.638657	1.688e-26
5fc_AFUBlnc_4156.6	7	lncrna	2	0.832513	3.7719e-34
5fc_AFUBlnc_4156.6	7	lncrna	4	0.872672	1.40573e-34
5fc_AFUBlnc_4160.4	9	lncrna	0.5	-1.16037	0.0276269
5fc_AFUBlnc_4160.4	9	lncrna	1	-0.0261894	0.000890727
5fc_AFUBlnc_4160.4	9	lncrna	2	-0.0955277	0.0015472
5fc_AFUBlnc_4160.4	9	lncrna	4	1.28208	6.50115e-06
5fc_AFUBlnc_4197.A	1	lncrna	0.5	-1.28426	8.17777e-06
5fc_AFUBlnc_4197.A	1	lncrna	1	-0.293431	0.00192317
5fc_AFUBlnc_4197.A	1	lncrna	2	0.888845	0.245066
5fc_AFUBlnc_4197.A	1	lncrna	4	0.688852	0.136971
5fc_AFUBlnc_42.A	5	lncrna	0.5	1.45437	4.89344e-06
5fc_AFUBlnc_42.A	5	lncrna	1	-0.789497	0.0470178
5fc_AFUBlnc_42.A	5	lncrna	2	-0.190146	0.00917601
5fc_AFUBlnc_42.A	5	lncrna	4	-0.474722	0.0216155
5fc_AFUBlnc_4203.B	10	lncrna	0.5	0.362662	0.00030288
5fc_AFUBlnc_4203.B	10	lncrna	1	-1.45915	0.0069993
5fc_AFUBlnc_4203.B	10	lncrna	2	0.811137	0.000114462
5fc_AFUBlnc_4203.B	10	lncrna	4	0.285349	0.000326646
5fc_AFUBlnc_4226.2	7	lncrna	0.5	-0.399038	0.00574875
5fc_AFUBlnc_4226.2	7	lncrna	1	-1.23007	0.0188411
5fc_AFUBlnc_4226.2	7	lncrna	2	0.795749	0.000539963
5fc_AFUBlnc_4226.2	7	lncrna	4	0.833357	0.000445223
5fc_AFUBlnc_4228.18	5	lncrna	0.5	1.44819	2.87349e-117
5fc_AFUBlnc_4228.18	5	lncrna	1	-0.553596	4.32698e-113
5fc_AFUBlnc_4228.18	5	lncrna	2	-0.760454	1.65983e-112
5fc_AFUBlnc_4228.18	5	lncrna	4	-0.134139	6.89109e-114
5fc_AFUBlnc_4239.8	11	lncrna	0.5	-0.786293	0.157243
5fc_AFUBlnc_4239.8	11	lncrna	1	-0.659058	0.115631
5fc_AFUBlnc_4239.8	11	lncrna	2	0.0507875	0.0356796
5fc_AFUBlnc_4239.8	11	lncrna	4	1.39456	0.00106177
5fc_AFUBlnc_4241.13	9	lncrna	0.5	-1.42965	4.72989e-07
5fc_AFUBlnc_4241.13	9	lncrna	1	0.163056	0.000198325
5fc_AFUBlnc_4241.13	9	lncrna	2	0.380929	0.000778673
5fc_AFUBlnc_4241.13	9	lncrna	4	0.885666	0.00365646
5fc_AFUBlnc_4281.A	9	lncrna	0.5	-1.19741	4.95335e-22
5fc_AFUBlnc_4281.A	9	lncrna	1	-0.203485	5.88025e-17
5fc_AFUBlnc_4281.A	9	lncrna	2	0.179127	4.20246e-14
5fc_AFUBlnc_4281.A	9	lncrna	4	1.22177	3.10741e-09
5fc_AFUBlnc_4299.A	9	lncrna	0.5	-1.17509	4.70837e-21
5fc_AFUBlnc_4299.A	9	lncrna	1	-0.271646	2.28568e-15
5fc_AFUBlnc_4299.A	9	lncrna	2	0.223951	7.3727e-12
5fc_AFUBlnc_4299.A	9	lncrna	4	1.22279	7.69627e-07
5fc_AFUBlnc_431.32	3	lncrna	0.5	0.342971	0.00101805
5fc_AFUBlnc_431.32	3	lncrna	1	-1.19637	0.0289112
5fc_AFUBlnc_431.32	3	lncrna	2	-0.310493	0.00552115
5fc_AFUBlnc_431.32	3	lncrna	4	1.1639	7.80899e-05
5fc_AFUBlnc_4315.7	11	lncrna	0.5	-1.00138	0.01765
5fc_AFUBlnc_4315.7	11	lncrna	1	-0.676694	0.00373054
5fc_AFUBlnc_4315.7	11	lncrna	2	0.582769	3.23886e-06
5fc_AFUBlnc_4315.7	11	lncrna	4	1.09531	5.35927e-08
5fc_AFUBlnc_438.A	11	lncrna	0.5	-1.0308	3.41675e-26
5fc_AFUBlnc_438.A	11	lncrna	1	-0.352692	7.00687e-22
5fc_AFUBlnc_438.A	11	lncrna	2	0.0375238	3.70028e-18
5fc_AFUBlnc_438.A	11	lncrna	4	1.34597	3.98301e-10
5fc_AFUBlnc_4449.30	13	lncrna	0.5	1.24914	1.12087e-105
5fc_AFUBlnc_4449.30	13	lncrna	1	-1.10222	4.93821e-97
5fc_AFUBlnc_4449.30	13	lncrna	2	-0.400531	3.68247e-99
5fc_AFUBlnc_4449.30	13	lncrna	4	0.253611	6.25142e-102
5fc_AFUBlnc_4455.A	8	lncrna	0.5	0.308882	1.57552e-13
5fc_AFUBlnc_4455.A	8	lncrna	1	0.355919	9.43502e-14
5fc_AFUBlnc_4455.A	8	lncrna	2	-1.46309	6.40608e-11
5fc_AFUBlnc_4455.A	8	lncrna	4	0.798293	2.55215e-14
5fc_AFUBlnc_4466.3	14	lncrna	0.5	-0.884782	0.000371638
5fc_AFUBlnc_4466.3	14	lncrna	1	1.412	2.01771e-06
5fc_AFUBlnc_4466.3	14	lncrna	2	-0.469066	0.000181678
5fc_AFUBlnc_4466.3	14	lncrna	4	-0.0581562	7.01467e-05
5fc_AFUBlnc_4519.1	3	lncrna	0.5	-0.208328	3.72084e-15
5fc_AFUBlnc_4519.1	3	lncrna	1	-1.1558	2.54836e-12
5fc_AFUBlnc_4519.1	3	lncrna	2	0.0945637	2.90574e-16
5fc_AFUBlnc_4519.1	3	lncrna	4	1.26956	6.48844e-21
5fc_AFUBlnc_4521.A	12	lncrna	0.5	0.911307	7.81779e-10
5fc_AFUBlnc_4521.A	12	lncrna	1	0.786594	1.13931e-09
5fc_AFUBlnc_4521.A	12	lncrna	2	-0.615116	2.15832e-05
5fc_AFUBlnc_4521.A	12	lncrna	4	-1.08278	0.00020043
5fc_AFUBlnc_4530.2	3	lncrna	0.5	0.0844051	7.20827e-29
5fc_AFUBlnc_4530.2	3	lncrna	1	-1.03932	3.11155e-26
5fc_AFUBlnc_4530.2	3	lncrna	2	-0.376	1.45492e-27
5fc_AFUBlnc_4530.2	3	lncrna	4	1.33091	8.3642e-33
5fc_AFUBlnc_4547.28	1	lncrna	0.5	-1.22574	1.11149e-85
5fc_AFUBlnc_4547.28	1	lncrna	1	-0.374884	2.82997e-77
5fc_AFUBlnc_4547.28	1	lncrna	2	0.995289	3.95203e-64
5fc_AFUBlnc_4547.28	1	lncrna	4	0.605334	9.81525e-68
5fc_AFUBlnc_4550.3	3	lncrna	0.5	0.205305	0.000786715
5fc_AFUBlnc_4550.3	3	lncrna	1	-0.232124	0.00024522
5fc_AFUBlnc_4550.3	3	lncrna	2	-1.1915	6.25936e-05
5fc_AFUBlnc_4550.3	3	lncrna	4	1.21832	0.00379614
5fc_AFUBlnc_4552.A	5	lncrna	0.5	1.39283	1.28387e-05
5fc_AFUBlnc_4552.A	5	lncrna	1	-0.0611553	9.36033e-16
5fc_AFUBlnc_4552.A	5	lncrna	2	-0.374636	4.72954e-17
5fc_AFUBlnc_4552.A	5	lncrna	4	-0.957041	6.11335e-22
5fc_AFUBlnc_4557.A	2	lncrna	0.5	-0.92695	1.10717e-27
5fc_AFUBlnc_4557.A	2	lncrna	1	1.32397	7.85495e-22
5fc_AFUBlnc_4557.A	2	lncrna	2	0.19458	1.96633e-24
5fc_AFUBlnc_4557.A	2	lncrna	4	-0.591604	5.24284e-27
5fc_AFUBlnc_4560.A	12	lncrna	0.5	0.31024	6.69759e-32
5fc_AFUBlnc_4560.A	12	lncrna	1	1.20271	7.70698e-31
5fc_AFUBlnc_4560.A	12	lncrna	2	-0.361055	1.05396e-33
5fc_AFUBlnc_4560.A	12	lncrna	4	-1.1519	1.73449e-36
5fc_AFUBlnc_4639.D	3	lncrna	0.5	0.203814	1.31302e-09
5fc_AFUBlnc_4639.D	3	lncrna	1	-1.2234	1.30778e-08
5fc_AFUBlnc_4639.D	3	lncrna	2	-0.176492	3.04451e-09
5fc_AFUBlnc_4639.D	3	lncrna	4	1.19608	1.46199e-10
5fc_AFUBlnc_4651.2	14	lncrna	0.5	-1.23897	4.19758e-75
5fc_AFUBlnc_4651.2	14	lncrna	1	0.814794	9.27417e-66
5fc_AFUBlnc_4651.2	14	lncrna	2	-0.384201	1.49754e-70
5fc_AFUBlnc_4651.2	14	lncrna	4	0.808372	1.35568e-64
5fc_AFUBlnc_4669.11	3	lncrna	0.5	-0.11786	3.92705e-17
5fc_AFUBlnc_4669.11	3	lncrna	1	-1.19522	4.27958e-14
5fc_AFUBlnc_4669.11	3	lncrna	2	0.0668579	8.85504e-18
5fc_AFUBlnc_4669.11	3	lncrna	4	1.24623	2.03404e-22
5fc_AFUBlnc_4717.8	7	lncrna	0.5	-0.485065	5.27433e-17
5fc_AFUBlnc_4717.8	7	lncrna	1	-1.17558	2.51024e-15
5fc_AFUBlnc_4717.8	7	lncrna	2	0.78654	2.98703e-21
5fc_AFUBlnc_4717.8	7	lncrna	4	0.874109	9.0846e-22
5fc_AFUBlnc_472.18	3	lncrna	0.5	-0.174422	2.2017e-19
5fc_AFUBlnc_472.18	3	lncrna	1	-0.934182	4.81252e-23
5fc_AFUBlnc_472.18	3	lncrna	2	-0.306622	1.0935e-19
5fc_AFUBlnc_472.18	3	lncrna	4	1.41523	8.81956e-15
5fc_AFUBlnc_4777.A	9	lncrna	0.5	-1.2879	0.0253685
5fc_AFUBlnc_4777.A	9	lncrna	1	-0.0491456	0.000459901
5fc_AFUBlnc_4777.A	9	lncrna	2	0.196799	0.000252494
5fc_AFUBlnc_4777.A	9	lncrna	4	1.14025	3.54731e-06
5fc_AFUBlnc_4788.A	9	lncrna	0.5	-1.05075	7.23733e-34
5fc_AFUBlnc_4788.A	9	lncrna	1	0.22564	5.71853e-31
5fc_AFUBlnc_4788.A	9	lncrna	2	-0.454803	3.5381e-31
5fc_AFUBlnc_4788.A	9	lncrna	4	1.27991	2.03655e-25
5fc_AFUBlnc_4818.A	6	lncrna	0.5	-0.989892	1.53724e-06
5fc_AFUBlnc_4818.A	6	lncrna	1	0.010989	6.7097e-05
5fc_AFUBlnc_4818.A	6	lncrna	2	1.3672	0.0113368
5fc_AFUBlnc_4818.A	6	lncrna	4	-0.388292	1.794e-05
5fc_AFUBlnc_4840.A	2	lncrna	0.5	-0.979366	2.14963e-17
5fc_AFUBlnc_4840.A	2	lncrna	1	1.34424	2.31587e-18
5fc_AFUBlnc_4840.A	2	lncrna	2	0.106774	8.52232e-18
5fc_AFUBlnc_4840.A	2	lncrna	4	-0.47165	1.36416e-17
5fc_AFUBlnc_4869.7	3	lncrna	0.5	0.10447	1.66592e-98
5fc_AFUBlnc_4869.7	3	lncrna	1	-1.34075	3.85233e-87
5fc_AFUBlnc_4869.7	3	lncrna	2	0.155934	3.12893e-99
5fc_AFUBlnc_4869.7	3	lncrna	4	1.08035	7.911e-109
5fc_AFUBlnc_4870.A	5	lncrna	0.5	1.48829	2.29401e-07
5fc_AFUBlnc_4870.A	5	lncrna	1	-0.649071	0.0165277
5fc_AFUBlnc_4870.A	5	lncrna	2	-0.343613	0.00680866
5fc_AFUBlnc_4870.A	5	lncrna	4	-0.495607	0.0111504
5fc_AFUBlnc_4890.3	8	lncrna	0.5	0.297556	1.101e-17
5fc_AFUBlnc_4890.3	8	lncrna	1	0.838227	1.39849e-17
5fc_AFUBlnc_4890.3	8	lncrna	2	-1.45215	1.13703e-20
5fc_AFUBlnc_4890.3	8	lncrna	4	0.316369	6.06203e-18
5fc_AFUBlnc_4901.A	5	lncrna	0.5	1.49171	0.000498409
5fc_AFUBlnc_4901.A	5	lncrna	1	-0.626201	1.1958e-05
5fc_AFUBlnc_4901.A	5	lncrna	2	-0.496462	3.13148e-05
5fc_AFUBlnc_4901.A	5	lncrna	4	-0.369048	2.85154e-05
5fc_AFUBlnc_4901.B	5	lncrna	0.5	1.3357	0.00701748
5fc_AFUBlnc_4901.B	5	lncrna	1	-0.123046	0.000606844
5fc_AFUBlnc_4901.B	5	lncrna	2	-1.08878	0.000217707
5fc_AFUBlnc_4901.B	5	lncrna	4	-0.123873	0.00081009
5fc_AFUBlnc_4915.A	7	lncrna	0.5	-0.525808	1.14312e-08
5fc_AFUBlnc_4915.A	7	lncrna	1	-1.12423	1.71276e-09
5fc_AFUBlnc_4915.A	7	lncrna	2	1.04673	8.98552e-08
5fc_AFUBlnc_4915.A	7	lncrna	4	0.603314	3.14783e-08
5fc_AFUBlnc_4940.A	13	lncrna	0.5	0.797438	0.00220769
5fc_AFUBlnc_4940.A	13	lncrna	1	-0.37273	0.0512613
5fc_AFUBlnc_4940.A	13	lncrna	2	-1.24555	0.289068
5fc_AFUBlnc_4940.A	13	lncrna	4	0.820839	0.00192159
5fc_AFUBlnc_4940.C	5	lncrna	0.5	1.48	2.4685e-16
5fc_AFUBlnc_4940.C	5	lncrna	1	-0.602586	2.98638e-06
5fc_AFUBlnc_4940.C	5	lncrna	2	-0.614148	5.70797e-06
5fc_AFUBlnc_4940.C	5	lncrna	4	-0.263267	2.21037e-07
5fc_AFUBlnc_4947.6	11	lncrna	0.5	-0.916483	7.20309e-06
5fc_AFUBlnc_4947.6	11	lncrna	1	-0.348622	0.000656816
5fc_AFUBlnc_4947.6	11	lncrna	2	-0.154301	0.00409153
5fc_AFUBlnc_4947.6	11	lncrna	4	1.41941	0.614253
5fc_AFUBlnc_4967.5	7	lncrna	0.5	-0.435801	3.7179e-05
5fc_AFUBlnc_4967.5	7	lncrna	1	-1.20694	0.00014956
5fc_AFUBlnc_4967.5	7	lncrna	2	0.776333	1.7782e-06
5fc_AFUBlnc_4967.5	7	lncrna	4	0.866413	1.15104e-06
5fc_AFUBlnc_5009.3	9	lncrna	0.5	-1.38463	0.000192598
5fc_AFUBlnc_5009.3	9	lncrna	1	0.618051	0.0840126
5fc_AFUBlnc_5009.3	9	lncrna	2	-0.0678236	0.0172111
5fc_AFUBlnc_5009.3	9	lncrna	4	0.834399	0.153178
5fc_AFUBlnc_5066.A	9	lncrna	0.5	-1.30867	0.44111
5fc_AFUBlnc_5066.A	9	lncrna	1	-0.18612	0.306139
5fc_AFUBlnc_5066.A	9	lncrna	2	0.487061	0.0214802
5fc_AFUBlnc_5066.A	9	lncrna	4	1.00773	0.000634213
5fc_AFUBlnc_5079.4	11	lncrna	0.5	-0.902913	0.27742
5fc_AFUBlnc_5079.4	11	lncrna	1	-0.578742	0.0674681
5fc_AFUBlnc_5079.4	11	lncrna	2	0.127576	0.000823089
5fc_AFUBlnc_5079.4	11	lncrna	4	1.35408	7.25883e-10
5fc_AFUBlnc_5088.1	1	lncrna	0.5	-0.807346	4.84387e-06
5fc_AFUBlnc_5088.1	1	lncrna	1	-0.541938	1.06818e-06
5fc_AFUBlnc_5088.1	1	lncrna	2	1.43102	2.01365e-10
5fc_AFUBlnc_5088.1	1	lncrna	4	-0.0817352	2.2487e-07
5fc_AFUBlnc_509.A	9	lncrna	0.5	-1.24224	5.27527e-20
5fc_AFUBlnc_509.A	9	lncrna	1	0.313198	6.97292e-17
5fc_AFUBlnc_509.A	9	lncrna	2	-0.216356	4.13134e-17
5fc_AFUBlnc_509.A	9	lncrna	4	1.1454	3.82291e-14
5fc_AFUBlnc_5138.2	11	lncrna	0.5	-0.326907	2.90496e-36
5fc_AFUBlnc_5138.2	11	lncrna	1	-0.321125	4.53243e-37
5fc_AFUBlnc_5138.2	11	lncrna	2	-0.811774	2.09453e-34
5fc_AFUBlnc_5138.2	11	lncrna	4	1.45981	1.06397e-43
5fc_AFUBlnc_5152.56	1	lncrna	0.5	-0.862123	7.32815e-09
5fc_AFUBlnc_5152.56	1	lncrna	1	-0.587969	2.0105e-09
5fc_AFUBlnc_5152.56	1	lncrna	2	1.38066	4.54412e-11
5fc_AFUBlnc_5152.56	1	lncrna	4	0.0694342	7.52855e-10
5fc_AFUBlnc_5212.31	5	lncrna	0.5	1.24894	1.23316e-17
5fc_AFUBlnc_5212.31	5	lncrna	1	0.145317	1.89788e-19
5fc_AFUBlnc_5212.31	5	lncrna	2	-1.16991	3.09909e-19
5fc_AFUBlnc_5212.31	5	lncrna	4	-0.224351	5.0676e-19
5fc_AFUBlnc_5261.2	9	lncrna	0.5	-1.31491	2.1429e-06
5fc_AFUBlnc_5261.2	9	lncrna	1	0.0872969	0.000243859
5fc_AFUBlnc_5261.2	9	lncrna	2	0.108886	0.000452558
5fc_AFUBlnc_5261.2	9	lncrna	4	1.11872	0.00929045
5fc_AFUBlnc_5305.A	3	lncrna	0.5	0.478172	0.00195108
5fc_AFUBlnc_5305.A	3	lncrna	1	-1.21864	0.0308125
5fc_AFUBlnc_5305.A	3	lncrna	2	-0.341153	0.00913077
5fc_AFUBlnc_5305.A	3	lncrna	4	1.08162	0.000498909
5fc_AFUBlnc_5359.A	2	lncrna	0.5	-0.255559	2.64358e-14
5fc_AFUBlnc_5359.A	2	lncrna	1	1.26859	8.22833e-13
5fc_AFUBlnc_5359.A	2	lncrna	2	0.130773	2.02003e-13
5fc_AFUBlnc_5359.A	2	lncrna	4	-1.1438	9.06043e-16
5fc_AFUBlnc_5372.A	7	lncrna	0.5	-0.740623	9.21436e-05
5fc_AFUBlnc_5372.A	7	lncrna	1	-0.9613	1.00145e-05
5fc_AFUBlnc_5372.A	7	lncrna	2	0.652079	0.173587
5fc_AFUBlnc_5372.A	7	lncrna	4	1.04984	0.54773
5fc_AFUBlnc_539.A	3	lncrna	0.5	0.457004	4.26309e-05
5fc_AFUBlnc_539.A	3	lncrna	1	-0.477749	0.00175627
5fc_AFUBlnc_539.A	3	lncrna	2	-1.12159	0.0187671
5fc_AFUBlnc_539.A	3	lncrna	4	1.14234	9.80668e-07
5fc_AFUBlnc_5427.20	1	lncrna	0.5	-1.29597	0.120782
5fc_AFUBlnc_5427.20	1	lncrna	1	-0.269918	0.00158994
5fc_AFUBlnc_5427.20	1	lncrna	2	0.886887	7.86058e-07
5fc_AFUBlnc_5427.20	1	lncrna	4	0.679	3.90967e-06
5fc_AFUBlnc_5428.A	9	lncrna	0.5	-1.34568	0.0120094
5fc_AFUBlnc_5428.A	9	lncrna	1	-0.119757	1.65604e-05
5fc_AFUBlnc_5428.A	9	lncrna	2	0.507925	2.17922e-07
5fc_AFUBlnc_5428.A	9	lncrna	4	0.957509	5.14709e-09
5fc_AFUBlnc_5482.A	11	lncrna	0.5	-0.664749	6.28647e-07
5fc_AFUBlnc_5482.A	11	lncrna	1	-0.0156037	1.31978e-08
5fc_AFUBlnc_5482.A	11	lncrna	2	-0.738347	9.23859e-07
5fc_AFUBlnc_5482.A	11	lncrna	4	1.4187	2.93108e-12
5fc_AFUBlnc_5500.A	3	lncrna	0.5	0.296348	1.31167e-24
5fc_AFUBlnc_5500.A	3	lncrna	1	-0.942353	1.76958e-28
5fc_AFUBlnc_5500.A	3	lncrna	2	-0.629754	6.81501e-25
5fc_AFUBlnc_5500.A	3	lncrna	4	1.27576	5.11813e-23
5fc_AFUBlnc_551.A	8	lncrna	0.5	0.330237	7.06591e-40
5fc_AFUBlnc_551.A	8	lncrna	1	0.899594	2.07185e-38
5fc_AFUBlnc_551.A	8	lncrna	2	-1.42899	1.3114e-47
5fc_AFUBlnc_551.A	8	lncrna	4	0.199157	8.31552e-41
5fc_AFUBlnc_5517.2	12	lncrna	0.5	0.87651	1.16531e-20
5fc_AFUBlnc_5517.2	12	lncrna	1	0.765093	2.51332e-22
5fc_AFUBlnc_5517.2	12	lncrna	2	-0.434194	3.25861e-22
5fc_AFUBlnc_5517.2	12	lncrna	4	-1.20741	2.12508e-24
5fc_AFUBlnc_563.21	11	lncrna	0.5	-0.859625	6.92246e-30
5fc_AFUBlnc_563.21	11	lncrna	1	-0.727493	4.7534e-31
5fc_AFUBlnc_563.21	11	lncrna	2	0.307592	4.58167e-27
5fc_AFUBlnc_563.21	11	lncrna	4	1.27953	3.01177e-25
5fc_AFUBlnc_5664.A	8	lncrna	0.5	0.958777	4.63105e-18
5fc_AFUBlnc_5664.A	8	lncrna	1	0.352814	1.40837e-20
5fc_AFUBlnc_5664.A	8	lncrna	2	-1.39611	8.51276e-25
5fc_AFUBlnc_5664.A	8	lncrna	4	0.0845196	8.19646e-21
5fc_AFUBlnc_5690.12	13	lncrna	0.5	0.593303	1.04239e-05
5fc_AFUBlnc_5690.12	13	lncrna	1	0.0230483	3.73025e-07
5fc_AFUBlnc_5690.12	13	lncrna	2	-1.41667	5.62088e-10
5fc_AFUBlnc_5690.12	13	lncrna	4	0.800318	2.14255e-05
5fc_AFUBlnc_5736.2	11	lncrna	0.5	-0.998005	1.35791e-10
5fc_AFUBlnc_5736.2	11	lncrna	1	-0.670703	9.28047e-12
5fc_AFUBlnc_5736.2	11	lncrna	2	0.549881	1.61989e-15
5fc_AFUBlnc_5736.2	11	lncrna	4	1.11883	1.12343e-17
5fc_AFUBlnc_5774.A	11	lncrna	0.5	-0.808482	7.02943e-13
5fc_AFUBlnc_5774.A	11	lncrna	1	-0.017807	1.70979e-11
5fc_AFUBlnc_5774.A	11	lncrna	2	-0.588021	2.29936e-12
5fc_AFUBlnc_5774.A	11	lncrna	4	1.41431	3.5167e-08
5fc_AFUBlnc_5918.A	7	lncrna	0.5	-0.566054	1.27545e-39
5fc_AFUBlnc_5918.A	7	lncrna	1	-1.12007	1.00477e-42
5fc_AFUBlnc_5918.A	7	lncrna	2	0.801092	8.87872e-37
5fc_AFUBlnc_5918.A	7	lncrna	4	0.885031	3.25703e-37
5fc_AFUBlnc_599.A	7	lncrna	0.5	-0.982293	2.0834e-05
5fc_AFUBlnc_599.A	7	lncrna	1	-0.731111	8.12175e-06
5fc_AFUBlnc_599.A	7	lncrna	2	0.728832	3.41534e-07
5fc_AFUBlnc_599.A	7	lncrna	4	0.984572	1.41642e-07
5fc_AFUBlnc_6023.A	12	lncrna	0.5	1.22585	1.69402e-05
5fc_AFUBlnc_6023.A	12	lncrna	1	0.0413072	0.000371009
5fc_AFUBlnc_6023.A	12	lncrna	2	-0.0450422	0.000660812
5fc_AFUBlnc_6023.A	12	lncrna	4	-1.22211	0.00826655
5fc_AFUBlnc_6049.6	3	lncrna	0.5	0.253957	4.54641e-11
5fc_AFUBlnc_6049.6	3	lncrna	1	-1.42009	1.83564e-08
5fc_AFUBlnc_6049.6	3	lncrna	2	0.237446	5.2441e-11
5fc_AFUBlnc_6049.6	3	lncrna	4	0.928689	1.8923e-12
5fc_AFUBlnc_6050.3	6	lncrna	0.5	-0.0874685	1.55321e-35
5fc_AFUBlnc_6050.3	6	lncrna	1	-0.214088	1.68374e-35
5fc_AFUBlnc_6050.3	6	lncrna	2	1.35516	1.05291e-41
5fc_AFUBlnc_6050.3	6	lncrna	4	-1.0536	7.94987e-32
5fc_AFUBlnc_6162.A	13	lncrna	0.5	0.614969	3.4891e-14
5fc_AFUBlnc_6162.A	13	lncrna	1	-0.480855	1.07798e-17
5fc_AFUBlnc_6162.A	13	lncrna	2	-1.15829	1.0374e-17
5fc_AFUBlnc_6162.A	13	lncrna	4	1.02418	1.81776e-13
5fc_AFUBlnc_6267.20	2	lncrna	0.5	-0.848886	5.16828e-08
5fc_AFUBlnc_6267.20	2	lncrna	1	1.42831	0.0281879
5fc_AFUBlnc_6267.20	2	lncrna	2	-0.100711	1.17411e-05
5fc_AFUBlnc_6267.20	2	lncrna	4	-0.478717	6.10336e-07
5fc_AFUBlnc_629.A	1	lncrna	0.5	-1.38024	0.000791395
5fc_AFUBlnc_629.A	1	lncrna	1	-0.0859946	0.0973163
5fc_AFUBlnc_629.A	1	lncrna	2	0.812585	0.663274
5fc_AFUBlnc_629.A	1	lncrna	4	0.653647	0.52182
5fc_AFUBlnc_6301.67	5	lncrna	0.5	1.46168	1.89884e-120
5fc_AFUBlnc_6301.67	5	lncrna	1	-0.293253	5.43699e-70
5fc_AFUBlnc_6301.67	5	lncrna	2	-0.366417	8.6309e-67
5fc_AFUBlnc_6301.67	5	lncrna	4	-0.802013	8.15378e-57
5fc_AFUBlnc_6359.3	8	lncrna	0.5	0.490658	9.84158e-18
5fc_AFUBlnc_6359.3	8	lncrna	1	0.809352	7.45163e-18
5fc_AFUBlnc_6359.3	8	lncrna	2	-1.44348	1.77707e-22
5fc_AFUBlnc_6359.3	8	lncrna	4	0.143466	5.69552e-19
5fc_AFUBlnc_647.A	4	lncrna	0.5	1.06698	1.08069e-16
5fc_AFUBlnc_647.A	4	lncrna	1	-0.450154	5.19915e-14
5fc_AFUBlnc_647.A	4	lncrna	2	0.54852	1.39686e-15
5fc_AFUBlnc_647.A	4	lncrna	4	-1.16535	2.0721e-12
5fc_AFUBlnc_6537.5	14	lncrna	0.5	-1.35245	3.30759e-41
5fc_AFUBlnc_6537.5	14	lncrna	1	0.903286	6.1686e-37
5fc_AFUBlnc_6537.5	14	lncrna	2	-0.131847	3.41051e-37
5fc_AFUBlnc_6537.5	14	lncrna	4	0.58101	2.34295e-36
5fc_AFUBlnc_6557.B	5	lncrna	0.5	1.45239	2.96864e-15
5fc_AFUBlnc_6557.B	5	lncrna	1	-0.826004	1.13784e-10
5fc_AFUBlnc_6557.B	5	lncrna	2	-0.39102	3.38546e-11
5fc_AFUBlnc_6557.B	5	lncrna	4	-0.235362	1.23972e-11
5fc_AFUBlnc_6559.A	1	lncrna	0.5	-1.48891	4.15587e-14
5fc_AFUBlnc_6559.A	1	lncrna	1	0.324817	3.73853e-09
5fc_AFUBlnc_6559.A	1	lncrna	2	0.588731	2.83862e-08
5fc_AFUBlnc_6559.A	1	lncrna	4	0.575361	2.30806e-08
5fc_AFUBlnc_6577.A	9	lncrna	0.5	-1.28121	7.45668e-08
5fc_AFUBlnc_6577.A	9	lncrna	1	-0.192955	0.000595773
5fc_AFUBlnc_6577.A	9	lncrna	2	0.394537	0.0311226
5fc_AFUBlnc_6577.A	9	lncrna	4	1.07963	0.444141
5fc_AFUBlnc_6577.B	10	lncrna	0.5	1.26719	4.74336e-27
5fc_AFUBlnc_6577.B	10	lncrna	1	-1.1789	4.59267e-17
5fc_AFUBlnc_6577.B	10	lncrna	2	-0.0602261	4.8313e-21
5fc_AFUBlnc_6577.B	10	lncrna	4	-0.0280592	2.35856e-21
5fc_AFUBlnc_6707.19	5	lncrna	0.5	1.44418	8.71705e-17
5fc_AFUBlnc_6707.19	5	lncrna	1	-0.387272	7.36973e-11
5fc_AFUBlnc_6707.19	5	lncrna	2	-0.207633	4.46205e-11
5fc_AFUBlnc_6707.19	5	lncrna	4	-0.849272	2.47756e-09
5fc_AFUBlnc_6715.A	2	lncrna	0.5	-1.10746	6.40498e-18
5fc_AFUBlnc_6715.A	2	lncrna	1	0.927587	4.183e-19
5fc_AFUBlnc_6715.A	2	lncrna	2	0.759614	1.05461e-18
5fc_AFUBlnc_6715.A	2	lncrna	4	-0.579742	3.14728e-18
5fc_AFUBlnc_6718.B	11	lncrna	0.5	-0.784996	2.66177e-22
5fc_AFUBlnc_6718.B	11	lncrna	1	0.130691	2.73188e-17
5fc_AFUBlnc_6718.B	11	lncrna	2	-0.710307	1.36238e-21
5fc_AFUBlnc_6718.B	11	lncrna	4	1.36461	9.91906e-10
5fc_AFUBlnc_6721.A	9	lncrna	0.5	-1.28835	0.000854763
5fc_AFUBlnc_6721.A	9	lncrna	1	-0.287466	0.0214121
5fc_AFUBlnc_6721.A	9	lncrna	2	0.698705	0.304102
5fc_AFUBlnc_6721.A	9	lncrna	4	0.877112	0.40864
5fc_AFUBlnc_6729.21	5	lncrna	0.5	1.39564	1.46352e-05
5fc_AFUBlnc_6729.21	5	lncrna	1	-0.362668	9.76066e-10
5fc_AFUBlnc_6729.21	5	lncrna	2	-0.0765267	1.81751e-08
5fc_AFUBlnc_6729.21	5	lncrna	4	-0.956449	9.54972e-11
5fc_AFUBlnc_6740.5	11	lncrna	0.5	-0.757527	4.15587e-14
5fc_AFUBlnc_6740.5	11	lncrna	1	-0.884541	3.77947e-15
5fc_AFUBlnc_6740.5	11	lncrna	2	0.43662	2.72426e-10
5fc_AFUBlnc_6740.5	11	lncrna	4	1.20545	3.1577e-08
5fc_AFUBlnc_6743.A	9	lncrna	0.5	-1.1881	4.01441e-24
5fc_AFUBlnc_6743.A	9	lncrna	1	-0.348761	1.29515e-17
5fc_AFUBlnc_6743.A	9	lncrna	2	0.390397	2.12304e-11
5fc_AFUBlnc_6743.A	9	lncrna	4	1.14646	7.39947e-07
5fc_AFUBlnc_6751.26	11	lncrna	0.5	-0.454312	4.86368e-05
5fc_AFUBlnc_6751.26	11	lncrna	1	-0.728241	4.62822e-05
5fc_AFUBlnc_6751.26	11	lncrna	2	-0.293045	4.35486e-05
5fc_AFUBlnc_6751.26	11	lncrna	4	1.4756	4.98794e-06
5fc_AFUBlnc_6767.A	3	lncrna	0.5	-0.182802	5.32042e-54
5fc_AFUBlnc_6767.A	3	lncrna	1	-0.903907	7.224e-64
5fc_AFUBlnc_6767.A	3	lncrna	2	-0.339558	8.20874e-56
5fc_AFUBlnc_6767.A	3	lncrna	4	1.42627	1.23402e-38
5fc_AFUBlnc_6770.A	5	lncrna	0.5	1.3789	2.41437e-07
5fc_AFUBlnc_6770.A	5	lncrna	1	0.0652439	3.7207e-05
5fc_AFUBlnc_6770.A	5	lncrna	2	-0.56142	0.000457558
5fc_AFUBlnc_6770.A	5	lncrna	4	-0.882721	0.0010763
5fc_AFUBlnc_6791.A	2	lncrna	0.5	-0.459691	2.819e-32
5fc_AFUBlnc_6791.A	2	lncrna	1	0.914053	2.2505e-29
5fc_AFUBlnc_6791.A	2	lncrna	2	0.73458	1.10358e-27
5fc_AFUBlnc_6791.A	2	lncrna	4	-1.18894	3.56244e-35
5fc_AFUBlnc_6839.5	9	lncrna	0.5	-1.34985	1.75487e-14
5fc_AFUBlnc_6839.5	9	lncrna	1	0.00439252	3.22295e-16
5fc_AFUBlnc_6839.5	9	lncrna	2	0.30342	4.71206e-16
5fc_AFUBlnc_6839.5	9	lncrna	4	1.04203	5.25549e-17
5fc_AFUBlnc_6842.1	6	lncrna	0.5	-0.623168	1.73747e-10
5fc_AFUBlnc_6842.1	6	lncrna	1	-0.296699	2.93469e-11
5fc_AFUBlnc_6842.1	6	lncrna	2	1.48476	4.60722e-14
5fc_AFUBlnc_6842.1	6	lncrna	4	-0.564896	1.16459e-10
5fc_AFUBlnc_6874.3	3	lncrna	0.5	0.723426	4.53236e-09
5fc_AFUBlnc_6874.3	3	lncrna	1	-1.36686	5.09972e-12
5fc_AFUBlnc_6874.3	3	lncrna	2	-0.126254	8.48658e-10
5fc_AFUBlnc_6874.3	3	lncrna	4	0.769686	3.85326e-09
5fc_AFUBlnc_6899.14	7	lncrna	0.5	-0.695482	7.20309e-06
5fc_AFUBlnc_6899.14	7	lncrna	1	-1.02119	1.20837e-06
5fc_AFUBlnc_6899.14	7	lncrna	2	0.856483	0.00070031
5fc_AFUBlnc_6899.14	7	lncrna	4	0.860186	0.000610713
5fc_AFUBlnc_6905.16	2	lncrna	0.5	-1.03258	8.05154e-12
5fc_AFUBlnc_6905.16	2	lncrna	1	0.975214	3.61555e-20
5fc_AFUBlnc_6905.16	2	lncrna	2	0.729072	1.34518e-18
5fc_AFUBlnc_6905.16	2	lncrna	4	-0.671706	3.51142e-13
5fc_AFUBlnc_6971.A	9	lncrna	0.5	-1.16462	1.73167e-12
5fc_AFUBlnc_6971.A	9	lncrna	1	-0.333144	2.59004e-15
5fc_AFUBlnc_6971.A	9	lncrna	2	0.295553	4.99772e-17
5fc_AFUBlnc_6971.A	9	lncrna	4	1.20221	2.12829e-20
5fc_AFUBlnc_6995.A	10	lncrna	0.5	1.20057	1.80034e-53
5fc_AFUBlnc_6995.A	10	lncrna	1	-1.24785	1.27682e-85
5fc_AFUBlnc_6995.A	10	lncrna	2	0.0375078	5.06558e-66
5fc_AFUBlnc_6995.A	10	lncrna	4	0.00977584	7.14999e-68
5fc_AFUBlnc_7024.A	13	lncrna	0.5	1.32953	1.86383e-14
5fc_AFUBlnc_7024.A	13	lncrna	1	-0.854164	2.69046e-10
5fc_AFUBlnc_7024.A	13	lncrna	2	-0.679145	2.41169e-10
5fc_AFUBlnc_7024.A	13	lncrna	4	0.203782	3.76499e-12
5fc_AFUBlnc_7051.5	8	lncrna	0.5	0.5372	5.60208e-23
5fc_AFUBlnc_7051.5	8	lncrna	1	0.319466	5.86675e-23
5fc_AFUBlnc_7051.5	8	lncrna	2	-1.4872	4.11822e-22
5fc_AFUBlnc_7051.5	8	lncrna	4	0.630539	5.05373e-23
5fc_AFUBlnc_7069.A	7	lncrna	0.5	-0.654505	3.64478e-05
5fc_AFUBlnc_7069.A	7	lncrna	1	-1.04896	5.45896e-05
5fc_AFUBlnc_7069.A	7	lncrna	2	0.75071	1.7867e-06
5fc_AFUBlnc_7069.A	7	lncrna	4	0.952755	9.31824e-07
5fc_AFUBlnc_7080.27	13	lncrna	0.5	0.939001	1.55494e-14
5fc_AFUBlnc_7080.27	13	lncrna	1	0.102691	2.91481e-11
5fc_AFUBlnc_7080.27	13	lncrna	2	-1.40548	2.8493e-06
5fc_AFUBlnc_7080.27	13	lncrna	4	0.363792	3.48525e-12
5fc_AFUBlnc_7084.12	9	lncrna	0.5	-1.27034	1.66086e-18
5fc_AFUBlnc_7084.12	9	lncrna	1	-0.259825	5.69318e-21
5fc_AFUBlnc_7084.12	9	lncrna	2	0.49304	1.53659e-22
5fc_AFUBlnc_7084.12	9	lncrna	4	1.03713	6.06525e-24
5fc_AFUBlnc_7087.A	5	lncrna	0.5	1.43245	8.10086e-07
5fc_AFUBlnc_7087.A	5	lncrna	1	-0.853526	1.68048e-12
5fc_AFUBlnc_7087.A	5	lncrna	2	-0.450705	1.02663e-10
5fc_AFUBlnc_7087.A	5	lncrna	4	-0.128221	2.84688e-10
5fc_AFUBlnc_7112.A	9	lncrna	0.5	-1.17911	2.1785e-09
5fc_AFUBlnc_7112.A	9	lncrna	1	-0.480331	3.37777e-11
5fc_AFUBlnc_7112.A	9	lncrna	2	0.862225	4.95267e-14
5fc_AFUBlnc_7112.A	9	lncrna	4	0.797215	5.18603e-14
5fc_AFUBlnc_7148.B	13	lncrna	0.5	0.984136	8.67926e-95
5fc_AFUBlnc_7148.B	13	lncrna	1	-0.30037	7.82067e-106
5fc_AFUBlnc_7148.B	13	lncrna	2	-1.26587	7.78346e-110
5fc_AFUBlnc_7148.B	13	lncrna	4	0.582099	2.12988e-98
5fc_AFUBlnc_7162.B	1	lncrna	0.5	-1.41339	4.7314e-05
5fc_AFUBlnc_7162.B	1	lncrna	1	0.0018287	0.0603595
5fc_AFUBlnc_7162.B	1	lncrna	2	0.760876	0.644176
5fc_AFUBlnc_7162.B	1	lncrna	4	0.650686	0.508403
5fc_AFUBlnc_7184.A	10	lncrna	0.5	1.01935	6.27253e-13
5fc_AFUBlnc_7184.A	10	lncrna	1	-1.20277	4.36685e-09
5fc_AFUBlnc_7184.A	10	lncrna	2	0.590439	4.59273e-12
5fc_AFUBlnc_7184.A	10	lncrna	4	-0.407015	2.7866e-10
5fc_AFUBlnc_7212.13	5	lncrna	0.5	1.47528	2.75323e-09
5fc_AFUBlnc_7212.13	5	lncrna	1	-0.732056	0.000256634
5fc_AFUBlnc_7212.13	5	lncrna	2	-0.447253	0.000117125
5fc_AFUBlnc_7212.13	5	lncrna	4	-0.295973	5.04279e-05
5fc_AFUBlnc_724.21	11	lncrna	0.5	-0.559518	1.85846e-16
5fc_AFUBlnc_724.21	11	lncrna	1	-0.8761	1.29831e-15
5fc_AFUBlnc_724.21	11	lncrna	2	0.0511414	4.09676e-19
5fc_AFUBlnc_724.21	11	lncrna	4	1.38448	8.00705e-26
5fc_AFUBlnc_7249.10	9	lncrna	0.5	-1.09292	0.801784
5fc_AFUBlnc_7249.10	9	lncrna	1	-0.542595	0.145045
5fc_AFUBlnc_7249.10	9	lncrna	2	0.523079	0.000106269
5fc_AFUBlnc_7249.10	9	lncrna	4	1.11243	1.53458e-07
5fc_AFUBlnc_7249.11	2	lncrna	0.5	-0.38818	0.000307507
5fc_AFUBlnc_7249.11	2	lncrna	1	1.36595	7.06e-05
5fc_AFUBlnc_7249.11	2	lncrna	2	0.0138476	0.000227115
5fc_AFUBlnc_7249.11	2	lncrna	4	-0.991617	0.000463238
5fc_AFUBlnc_7250.A	3	lncrna	0.5	0.296352	1.72305e-19
5fc_AFUBlnc_7250.A	3	lncrna	1	-1.15902	1.02397e-25
5fc_AFUBlnc_7250.A	3	lncrna	2	-0.342219	4.68826e-21
5fc_AFUBlnc_7250.A	3	lncrna	4	1.20488	9.82951e-17
5fc_AFUBlnc_7285.B	7	lncrna	0.5	-0.658995	1.11117e-05
5fc_AFUBlnc_7285.B	7	lncrna	1	-1.04422	5.07234e-05
5fc_AFUBlnc_7285.B	7	lncrna	2	0.963131	6.27197e-10
5fc_AFUBlnc_7285.B	7	lncrna	4	0.74008	2.55823e-09
5fc_AFUBlnc_7285.C	11	lncrna	0.5	-0.692199	5.60577e-05
5fc_AFUBlnc_7285.C	11	lncrna	1	-0.607157	2.51174e-05
5fc_AFUBlnc_7285.C	11	lncrna	2	-0.159043	3.63579e-06
5fc_AFUBlnc_7285.C	11	lncrna	4	1.4584	5.53554e-11
5fc_AFUBlnc_730.A	4	lncrna	0.5	0.753451	6.3764e-13
5fc_AFUBlnc_730.A	4	lncrna	1	-0.0907127	5.30857e-11
5fc_AFUBlnc_730.A	4	lncrna	2	0.718505	8.40263e-13
5fc_AFUBlnc_730.A	4	lncrna	4	-1.38124	7.28751e-08
5fc_AFUBlnc_7327.4	8	lncrna	0.5	0.713579	8.82274e-08
5fc_AFUBlnc_7327.4	8	lncrna	1	0.411307	3.76591e-07
5fc_AFUBlnc_7327.4	8	lncrna	2	-1.4814	0.00483402
5fc_AFUBlnc_7327.4	8	lncrna	4	0.35651	7.03876e-07
5fc_AFUBlnc_744.35	11	lncrna	0.5	-0.911823	3.42037e-36
5fc_AFUBlnc_744.35	11	lncrna	1	-0.675572	5.95091e-41
5fc_AFUBlnc_744.35	11	lncrna	2	0.31816	1.04221e-59
5fc_AFUBlnc_744.35	11	lncrna	4	1.26923	2.9443e-82
5fc_AFUBlnc_7564.1	3	lncrna	0.5	-0.124985	0.00336185
5fc_AFUBlnc_7564.1	3	lncrna	1	-0.913366	0.0121433
5fc_AFUBlnc_7564.1	3	lncrna	2	-0.378336	0.00575249
5fc_AFUBlnc_7564.1	3	lncrna	4	1.41669	7.79822e-05
5fc_AFUBlnc_7576.A	9	lncrna	0.5	-1.21322	5.26683e-25
5fc_AFUBlnc_7576.A	9	lncrna	1	-0.342806	1.47665e-27
5fc_AFUBlnc_7576.A	9	lncrna	2	0.461793	2.28843e-29
5fc_AFUBlnc_7576.A	9	lncrna	4	1.09423	3.2557e-31
5fc_AFUBlnc_759.A	9	lncrna	0.5	-1.31054	0.000387104
5fc_AFUBlnc_759.A	9	lncrna	1	-0.241943	1.829e-06
5fc_AFUBlnc_759.A	9	lncrna	2	0.679202	1.34935e-08
5fc_AFUBlnc_759.A	9	lncrna	4	0.873284	3.09106e-09
5fc_AFUBlnc_7626.2	9	lncrna	0.5	-1.40146	0.000304533
5fc_AFUBlnc_7626.2	9	lncrna	1	0.0140288	1.50683e-09
5fc_AFUBlnc_7626.2	9	lncrna	2	0.502375	1.27533e-11
5fc_AFUBlnc_7626.2	9	lncrna	4	0.885058	8.96801e-14
5fc_AFUBlnc_7627.A	4	lncrna	0.5	0.0546429	4.13022e-06
5fc_AFUBlnc_7627.A	4	lncrna	1	-0.0166124	1.77564e-06
5fc_AFUBlnc_7627.A	4	lncrna	2	1.20492	3.1607e-05
5fc_AFUBlnc_7627.A	4	lncrna	4	-1.24295	3.18722e-07
5fc_AFUBlnc_768.5	9	lncrna	0.5	-1.32724	6.53871e-25
5fc_AFUBlnc_768.5	9	lncrna	1	-0.0392848	2.10316e-18
5fc_AFUBlnc_768.5	9	lncrna	2	0.293912	1.34196e-15
5fc_AFUBlnc_768.5	9	lncrna	4	1.07261	5.29976e-12
5fc_AFUBlnc_7783.A	11	lncrna	0.5	-1.00372	5.61787e-28
5fc_AFUBlnc_7783.A	11	lncrna	1	-0.663151	7.47983e-31
5fc_AFUBlnc_7783.A	11	lncrna	2	0.54746	7.00253e-40
5fc_AFUBlnc_7783.A	11	lncrna	4	1.11941	6.47873e-45
5fc_AFUBlnc_7787.A	9	lncrna	0.5	-1.28004	0.951508
5fc_AFUBlnc_7787.A	9	lncrna	1	-0.26198	0.0135029
5fc_AFUBlnc_7787.A	9	lncrna	2	0.543046	6.20826e-06
5fc_AFUBlnc_7787.A	9	lncrna	4	0.998978	8.71071e-09
5fc_AFUBlnc_7814.A	5	lncrna	0.5	1.4034	1.08645e-42
5fc_AFUBlnc_7814.A	5	lncrna	1	-0.0732205	1.4392e-36
5fc_AFUBlnc_7814.A	5	lncrna	2	-0.400111	6.60657e-35
5fc_AFUBlnc_7814.A	5	lncrna	4	-0.930067	6.94669e-33
5fc_AFUBlnc_7876.C	10	lncrna	0.5	1.17541	6.60188e-09
5fc_AFUBlnc_7876.C	10	lncrna	1	-1.11383	5.62789e-05
5fc_AFUBlnc_7876.C	10	lncrna	2	0.402732	2.49247e-07
5fc_AFUBlnc_7876.C	10	lncrna	4	-0.464313	7.13317e-06
5fc_AFUBlnc_7882.B	4	lncrna	0.5	0.507419	0.000445788
5fc_AFUBlnc_7882.B	4	lncrna	1	0.43008	0.000376454
5fc_AFUBlnc_7882.B	4	lncrna	2	0.560353	0.000420972
5fc_AFUBlnc_7882.B	4	lncrna	4	-1.49785	0.00726499
5fc_AFUBlnc_798.A	8	lncrna	0.5	0.186434	7.66811e-14
5fc_AFUBlnc_798.A	8	lncrna	1	0.879096	7.58407e-12
5fc_AFUBlnc_798.A	8	lncrna	2	-1.43408	2.85718e-20
5fc_AFUBlnc_798.A	8	lncrna	4	0.368554	2.37815e-13
5fc_AFUBlnc_874.13	5	lncrna	0.5	1.25197	1.15476e-07
5fc_AFUBlnc_874.13	5	lncrna	1	0.0622263	4.1378e-06
5fc_AFUBlnc_874.13	5	lncrna	2	-1.18868	0.000202262
5fc_AFUBlnc_874.13	5	lncrna	4	-0.125516	9.4737e-06
5fc_AFUBlnc_903.17	11	lncrna	0.5	-1.00174	5.97071e-11
5fc_AFUBlnc_903.17	11	lncrna	1	-0.539332	1.01652e-10
5fc_AFUBlnc_903.17	11	lncrna	2	0.261517	1.28522e-08
5fc_AFUBlnc_903.17	11	lncrna	4	1.27955	4.11146e-07
5fc_AFUBlnc_93.A	11	lncrna	0.5	-0.163726	1.18367e-05
5fc_AFUBlnc_93.A	11	lncrna	1	-0.358774	1.88996e-05
5fc_AFUBlnc_93.A	11	lncrna	2	-0.902359	0.000281946
5fc_AFUBlnc_93.A	11	lncrna	4	1.42486	1.69832e-09
5fc_AFUBlnc_930.5	5	lncrna	0.5	1.48922	6.11979e-41
5fc_AFUBlnc_930.5	5	lncrna	1	-0.375095	6.91871e-33
5fc_AFUBlnc_930.5	5	lncrna	2	-0.454836	5.17009e-32
5fc_AFUBlnc_930.5	5	lncrna	4	-0.659287	2.48032e-31
5fc_AFUBlnc_961.37	11	lncrna	0.5	-0.0643551	1.10782e-15
5fc_AFUBlnc_961.37	11	lncrna	1	-0.52895	2.82151e-15
5fc_AFUBlnc_961.37	11	lncrna	2	-0.830304	2.36574e-14
5fc_AFUBlnc_961.37	11	lncrna	4	1.42361	1.62029e-18
dodin_AFUBlnc_1047.3	11	lncrna	0.5	-0.720381	0.956008
dodin_AFUBlnc_1047.3	11	lncrna	1	-0.769465	0.987024
dodin_AFUBlnc_1047.3	11	lncrna	2	0.120763	0.0278114
dodin_AFUBlnc_1047.3	11	lncrna	4	1.36908	2.35131e-09
dodin_AFUBlnc_1051.1	3	lncrna	0.5	-0.242083	0.0432332
dodin_AFUBlnc_1051.1	3	lncrna	1	-0.836728	0.000122686
dodin_AFUBlnc_1051.1	3	lncrna	2	-0.371463	0.0109613
dodin_AFUBlnc_1051.1	3	lncrna	4	1.45027	0.0523136
dodin_AFUBlnc_1060.28	5	lncrna	0.5	1.19752	0.000165736
dodin_AFUBlnc_1060.28	5	lncrna	1	0.187029	1.43894e-14
dodin_AFUBlnc_1060.28	5	lncrna	2	-1.22729	7.85744e-34
dodin_AFUBlnc_1060.28	5	lncrna	4	-0.157256	1.88338e-17
dodin_AFUBlnc_1062.17	13	lncrna	0.5	0.928772	0.548955
dodin_AFUBlnc_1062.17	13	lncrna	1	-0.271153	0.00857287
dodin_AFUBlnc_1062.17	13	lncrna	2	-1.28996	9.48639e-05
dodin_AFUBlnc_1062.17	13	lncrna	4	0.632343	0.251615
dodin_AFUBlnc_1062.B	13	lncrna	0.5	0.973419	0.47489
dodin_AFUBlnc_1062.B	13	lncrna	1	-0.658161	7.22761e-10
dodin_AFUBlnc_1062.B	13	lncrna	2	-1.04351	3.38993e-12
dodin_AFUBlnc_1062.B	13	lncrna	4	0.728257	0.109268
dodin_AFUBlnc_1079.12	12	lncrna	0.5	1.24641	0.00062932
dodin_AFUBlnc_1079.12	12	lncrna	1	0.371233	0.578918
dodin_AFUBlnc_1079.12	12	lncrna	2	-0.797524	1.43517e-08
dodin_AFUBlnc_1079.12	12	lncrna	4	-0.820121	1.78301e-08
dodin_AFUBlnc_1099.A	11	lncrna	0.5	-1.04962	0.718036
dodin_AFUBlnc_1099.A	11	lncrna	1	-0.412509	0.0174928
dodin_AFUBlnc_1099.A	11	lncrna	2	0.156944	2.10254e-08
dodin_AFUBlnc_1099.A	11	lncrna	4	1.30518	3.67707e-35
dodin_AFUBlnc_111.11	5	lncrna	0.5	1.45081	0.239466
dodin_AFUBlnc_111.11	5	lncrna	1	-0.776321	1.31612e-08
dodin_AFUBlnc_111.11	5	lncrna	2	-0.517527	7.58266e-07
dodin_AFUBlnc_111.11	5	lncrna	4	-0.156962	1.95615e-05
dodin_AFUBlnc_1165.18	11	lncrna	0.5	-0.968042	0.228359
dodin_AFUBlnc_1165.18	11	lncrna	1	-0.192755	0.0620566
dodin_AFUBlnc_1165.18	11	lncrna	2	-0.241798	0.109505
dodin_AFUBlnc_1165.18	11	lncrna	4	1.4026	1.83863e-24
dodin_AFUBlnc_1167.25	9	lncrna	0.5	-1.2285	0.694442
dodin_AFUBlnc_1167.25	9	lncrna	1	-0.164286	0.00282709
dodin_AFUBlnc_1167.25	9	lncrna	2	0.199478	0.000114172
dodin_AFUBlnc_1167.25	9	lncrna	4	1.19331	1.38304e-10
dodin_AFUBlnc_1204.A	13	lncrna	0.5	0.641462	0.00588169
dodin_AFUBlnc_1204.A	13	lncrna	1	-0.519385	2.05086e-15
dodin_AFUBlnc_1204.A	13	lncrna	2	-1.13605	8.36849e-24
dodin_AFUBlnc_1204.A	13	lncrna	4	1.01398	0.159138
dodin_AFUBlnc_1217.A	11	lncrna	0.5	-0.740578	0.000838858
dodin_AFUBlnc_1217.A	11	lncrna	1	-0.545645	0.00335835
dodin_AFUBlnc_1217.A	11	lncrna	2	-0.171331	0.131528
dodin_AFUBlnc_1217.A	11	lncrna	4	1.45755	1.79275e-06
dodin_AFUBlnc_1218.B	11	lncrna	0.5	-1.00137	0.421976
dodin_AFUBlnc_1218.B	11	lncrna	1	-0.258067	7.64321e-10
dodin_AFUBlnc_1218.B	11	lncrna	2	-0.124463	1.98482e-12
dodin_AFUBlnc_1218.B	11	lncrna	4	1.3839	9.27301e-72
dodin_AFUBlnc_1218.C	9	lncrna	0.5	-1.21017	0.0173626
dodin_AFUBlnc_1218.C	9	lncrna	1	0.539419	2.89939e-06
dodin_AFUBlnc_1218.C	9	lncrna	2	-0.378607	0.000400236
dodin_AFUBlnc_1218.C	9	lncrna	4	1.04936	2.4588e-07
dodin_AFUBlnc_1321.24	5	lncrna	0.5	1.4002	0.0198217
dodin_AFUBlnc_1321.24	5	lncrna	1	-0.0201123	0.00108015
dodin_AFUBlnc_1321.24	5	lncrna	2	-0.898267	1.3166e-09
dodin_AFUBlnc_1321.24	5	lncrna	4	-0.481821	2.81378e-06
dodin_AFUBlnc_1329.2	11	lncrna	0.5	-0.173472	0.646389
dodin_AFUBlnc_1329.2	11	lncrna	1	-0.513469	0.883644
dodin_AFUBlnc_1329.2	11	lncrna	2	-0.767906	0.905352
dodin_AFUBlnc_1329.2	11	lncrna	4	1.45485	0.00190073
dodin_AFUBlnc_1381.A	11	lncrna	0.5	-0.915207	0.881572
dodin_AFUBlnc_1381.A	11	lncrna	1	-0.401988	0.00910713
dodin_AFUBlnc_1381.A	11	lncrna	2	-0.0941641	6.22534e-06
dodin_AFUBlnc_1381.A	11	lncrna	4	1.41136	8.79408e-46
dodin_AFUBlnc_1384.5	5	lncrna	0.5	1.27853	0.0666934
dodin_AFUBlnc_1384.5	5	lncrna	1	0.260732	2.20356e-06
dodin_AFUBlnc_1384.5	5	lncrna	2	-1.00702	4.62389e-40
dodin_AFUBlnc_1384.5	5	lncrna	4	-0.532245	2.74054e-23
dodin_AFUBlnc_1389.A	9	lncrna	0.5	-1.14688	0.954879
dodin_AFUBlnc_1389.A	9	lncrna	1	-0.0668401	0.0220969
dodin_AFUBlnc_1389.A	9	lncrna	2	-0.0800268	0.0265048
dodin_AFUBlnc_1389.A	9	lncrna	4	1.29375	5.68633e-09
dodin_AFUBlnc_1397.A	9	lncrna	0.5	-1.16437	0.361147
dodin_AFUBlnc_1397.A	9	lncrna	1	-0.190734	0.0345142
dodin_AFUBlnc_1397.A	9	lncrna	2	0.0903023	0.00118484
dodin_AFUBlnc_1397.A	9	lncrna	4	1.2648	6.76729e-17
dodin_AFUBlnc_1419.A	9	lncrna	0.5	-1.28078	0.366298
dodin_AFUBlnc_1419.A	9	lncrna	1	-0.0752372	2.62403e-05
dodin_AFUBlnc_1419.A	9	lncrna	2	0.211884	2.53965e-08
dodin_AFUBlnc_1419.A	9	lncrna	4	1.14413	1.63699e-24
dodin_AFUBlnc_1422.19	11	lncrna	0.5	-0.859742	0.812934
dodin_AFUBlnc_1422.19	11	lncrna	1	-0.558681	0.502094
dodin_AFUBlnc_1422.19	11	lncrna	2	0.022641	0.00145583
dodin_AFUBlnc_1422.19	11	lncrna	4	1.39578	1.79294e-22
dodin_AFUBlnc_1425.25	14	lncrna	0.5	-1.07313	0.00312766
dodin_AFUBlnc_1425.25	14	lncrna	1	1.24377	1.10555e-33
dodin_AFUBlnc_1425.25	14	lncrna	2	-0.464058	5.67109e-08
dodin_AFUBlnc_1425.25	14	lncrna	4	0.293414	2.90256e-16
dodin_AFUBlnc_1467.A	12	lncrna	0.5	1.15119	5.50769e-06
dodin_AFUBlnc_1467.A	12	lncrna	1	0.51573	2.14702e-15
dodin_AFUBlnc_1467.A	12	lncrna	2	-0.932093	4.22305e-42
dodin_AFUBlnc_1467.A	12	lncrna	4	-0.734832	5.26507e-36
dodin_AFUBlnc_149.2	11	lncrna	0.5	-0.961772	0.108001
dodin_AFUBlnc_149.2	11	lncrna	1	-0.333248	0.000174343
dodin_AFUBlnc_149.2	11	lncrna	2	-0.102624	1.08082e-05
dodin_AFUBlnc_149.2	11	lncrna	4	1.39764	5.22923e-20
dodin_AFUBlnc_1554.A	9	lncrna	0.5	-1.21418	0.864323
dodin_AFUBlnc_1554.A	9	lncrna	1	-0.11789	1.84171e-07
dodin_AFUBlnc_1554.A	9	lncrna	2	0.107168	1.53165e-10
dodin_AFUBlnc_1554.A	9	lncrna	4	1.2249	7.65198e-38
dodin_AFUBlnc_1615.A	11	lncrna	0.5	-0.990601	0.947331
dodin_AFUBlnc_1615.A	11	lncrna	1	-0.306402	7.96433e-13
dodin_AFUBlnc_1615.A	11	lncrna	2	-0.0876096	2.50333e-21
dodin_AFUBlnc_1615.A	11	lncrna	4	1.38461	6.91654e-151
dodin_AFUBlnc_1632.A	11	lncrna	0.5	-0.588671	0.151879
dodin_AFUBlnc_1632.A	11	lncrna	1	-0.908584	0.450707
dodin_AFUBlnc_1632.A	11	lncrna	2	0.154046	8.3984e-05
dodin_AFUBlnc_1632.A	11	lncrna	4	1.34321	6.19579e-15
dodin_AFUBlnc_1652.A	11	lncrna	0.5	-0.935629	0.487443
dodin_AFUBlnc_1652.A	11	lncrna	1	-0.614313	0.629476
dodin_AFUBlnc_1652.A	11	lncrna	2	0.252449	5.93387e-08
dodin_AFUBlnc_1652.A	11	lncrna	4	1.29749	7.32618e-33
dodin_AFUBlnc_1666.D	12	lncrna	0.5	1.32649	0.123937
dodin_AFUBlnc_1666.D	12	lncrna	1	0.192209	6.87892e-10
dodin_AFUBlnc_1666.D	12	lncrna	2	-0.600809	1.31491e-15
dodin_AFUBlnc_1666.D	12	lncrna	4	-0.917887	3.12326e-17
dodin_AFUBlnc_1675.A	11	lncrna	0.5	-0.833981	0.00222286
dodin_AFUBlnc_1675.A	11	lncrna	1	-0.559951	1.21094e-06
dodin_AFUBlnc_1675.A	11	lncrna	2	-0.0169694	4.89921e-15
dodin_AFUBlnc_1675.A	11	lncrna	4	1.4109	2.38429e-58
dodin_AFUBlnc_1675.B	11	lncrna	0.5	-0.928681	0.0637428
dodin_AFUBlnc_1675.B	11	lncrna	1	-0.431212	6.61251e-05
dodin_AFUBlnc_1675.B	11	lncrna	2	-0.0366258	4.2662e-08
dodin_AFUBlnc_1675.B	11	lncrna	4	1.39652	1.50805e-28
dodin_AFUBlnc_1680.B	11	lncrna	0.5	-0.997765	0.203067
dodin_AFUBlnc_1680.B	11	lncrna	1	-0.175112	3.58957e-19
dodin_AFUBlnc_1680.B	11	lncrna	2	-0.215428	2.96299e-17
dodin_AFUBlnc_1680.B	11	lncrna	4	1.38831	1.4954e-121
dodin_AFUBlnc_1711.A	9	lncrna	0.5	-1.18059	0.137166
dodin_AFUBlnc_1711.A	9	lncrna	1	-0.0314519	3.69165e-27
dodin_AFUBlnc_1711.A	9	lncrna	2	-0.0537944	1.09508e-25
dodin_AFUBlnc_1711.A	9	lncrna	4	1.26583	1.16434e-100
dodin_AFUBlnc_1718.8	12	lncrna	0.5	1.06145	0.300414
dodin_AFUBlnc_1718.8	12	lncrna	1	0.58717	0.934912
dodin_AFUBlnc_1718.8	12	lncrna	2	-0.533128	0.0138305
dodin_AFUBlnc_1718.8	12	lncrna	4	-1.11549	0.00028521
dodin_AFUBlnc_1754.A	11	lncrna	0.5	-0.660368	0.442118
dodin_AFUBlnc_1754.A	11	lncrna	1	-0.473622	0.792753
dodin_AFUBlnc_1754.A	11	lncrna	2	-0.354046	0.919622
dodin_AFUBlnc_1754.A	11	lncrna	4	1.48804	5.32544e-20
dodin_AFUBlnc_1754.B	11	lncrna	0.5	-0.962166	0.021609
dodin_AFUBlnc_1754.B	11	lncrna	1	-0.450163	0.0575391
dodin_AFUBlnc_1754.B	11	lncrna	2	0.0450095	1.13235e-12
dodin_AFUBlnc_1754.B	11	lncrna	4	1.36732	3.49054e-107
dodin_AFUBlnc_1803.A	11	lncrna	0.5	-1.08082	1.54294e-05
dodin_AFUBlnc_1803.A	11	lncrna	1	-0.351504	7.92959e-22
dodin_AFUBlnc_1803.A	11	lncrna	2	0.131993	8.90489e-38
dodin_AFUBlnc_1803.A	11	lncrna	4	1.30033	4.82366e-98
dodin_AFUBlnc_1838.7	13	lncrna	0.5	1.27453	0.264188
dodin_AFUBlnc_1838.7	13	lncrna	1	-0.17411	1.2689e-10
dodin_AFUBlnc_1838.7	13	lncrna	2	-1.1584	1.76183e-19
dodin_AFUBlnc_1838.7	13	lncrna	4	0.0579803	1.16573e-07
dodin_AFUBlnc_1843.8	11	lncrna	0.5	-0.38236	3.72253e-13
dodin_AFUBlnc_1843.8	11	lncrna	1	-0.823207	3.62004e-19
dodin_AFUBlnc_1843.8	11	lncrna	2	-0.248521	1.95064e-11
dodin_AFUBlnc_1843.8	11	lncrna	4	1.45409	0.544619
dodin_AFUBlnc_1844.B	11	lncrna	0.5	-0.628443	0.857941
dodin_AFUBlnc_1844.B	11	lncrna	1	-0.497573	0.602786
dodin_AFUBlnc_1844.B	11	lncrna	2	-0.365304	0.40015
dodin_AFUBlnc_1844.B	11	lncrna	4	1.49132	4.88084e-10
dodin_AFUBlnc_1844.C	12	lncrna	0.5	1.01463	0.550163
dodin_AFUBlnc_1844.C	12	lncrna	1	0.683917	0.178097
dodin_AFUBlnc_1844.C	12	lncrna	2	-0.675675	0.000150773
dodin_AFUBlnc_1844.C	12	lncrna	4	-1.02287	2.00293e-05
dodin_AFUBlnc_1853.B	11	lncrna	0.5	-0.623464	0.718036
dodin_AFUBlnc_1853.B	11	lncrna	1	-0.310989	0.3099
dodin_AFUBlnc_1853.B	11	lncrna	2	-0.552082	0.567117
dodin_AFUBlnc_1853.B	11	lncrna	4	1.48653	1.57088e-06
dodin_AFUBlnc_1873.B	11	lncrna	0.5	-0.731742	0.0261714
dodin_AFUBlnc_1873.B	11	lncrna	1	-0.63465	0.00456505
dodin_AFUBlnc_1873.B	11	lncrna	2	-0.0678905	1.13113e-06
dodin_AFUBlnc_1873.B	11	lncrna	4	1.43428	1.41075e-25
dodin_AFUBlnc_1915.28	8	lncrna	0.5	0.75743	0.99196
dodin_AFUBlnc_1915.28	8	lncrna	1	0.631614	0.861055
dodin_AFUBlnc_1915.28	8	lncrna	2	-1.42344	9.71464e-05
dodin_AFUBlnc_1915.28	8	lncrna	4	0.0343965	0.219363
dodin_AFUBlnc_1917.17	5	lncrna	0.5	1.37113	0.238752
dodin_AFUBlnc_1917.17	5	lncrna	1	0.0838208	3.77136e-58
dodin_AFUBlnc_1917.17	5	lncrna	2	-0.892594	2.84585e-150
dodin_AFUBlnc_1917.17	5	lncrna	4	-0.562359	3.05416e-111
dodin_AFUBlnc_1918.8	5	lncrna	0.5	1.28949	0.741477
dodin_AFUBlnc_1918.8	5	lncrna	1	-0.0583036	1.03181e-07
dodin_AFUBlnc_1918.8	5	lncrna	2	-1.1522	4.83519e-21
dodin_AFUBlnc_1918.8	5	lncrna	4	-0.0789899	2.90531e-07
dodin_AFUBlnc_1922.A	11	lncrna	0.5	-0.870404	0.99529
dodin_AFUBlnc_1922.A	11	lncrna	1	-0.63402	0.36216
dodin_AFUBlnc_1922.A	11	lncrna	2	0.15691	7.77594e-07
dodin_AFUBlnc_1922.A	11	lncrna	4	1.34751	6.12613e-31
dodin_AFUBlnc_2003.A	9	lncrna	0.5	-1.20283	0.578495
dodin_AFUBlnc_2003.A	9	lncrna	1	-0.150142	0.30243
dodin_AFUBlnc_2003.A	9	lncrna	2	0.121777	0.1139
dodin_AFUBlnc_2003.A	9	lncrna	4	1.23119	6.22363e-05
dodin_AFUBlnc_2022.2	11	lncrna	0.5	-0.978075	0.240643
dodin_AFUBlnc_2022.2	11	lncrna	1	-0.694271	0.959883
dodin_AFUBlnc_2022.2	11	lncrna	2	0.550704	2.00088e-16
dodin_AFUBlnc_2022.2	11	lncrna	4	1.12164	1.6361e-34
dodin_AFUBlnc_2045.25	9	lncrna	0.5	-1.30449	0.653711
dodin_AFUBlnc_2045.25	9	lncrna	1	0.0467223	0.0534128
dodin_AFUBlnc_2045.25	9	lncrna	2	0.126333	0.0367381
dodin_AFUBlnc_2045.25	9	lncrna	4	1.13144	1.05963e-05
dodin_AFUBlnc_2046.37	5	lncrna	0.5	1.26554	0.086423
dodin_AFUBlnc_2046.37	5	lncrna	1	0.330286	1.95913e-08
dodin_AFUBlnc_2046.37	5	lncrna	2	-0.887331	6.03004e-20
dodin_AFUBlnc_2046.37	5	lncrna	4	-0.708494	3.37784e-17
dodin_AFUBlnc_2047.A	11	lncrna	0.5	-1.06822	0.0018774
dodin_AFUBlnc_2047.A	11	lncrna	1	-0.470268	0.295447
dodin_AFUBlnc_2047.A	11	lncrna	2	0.292641	0.056162
dodin_AFUBlnc_2047.A	11	lncrna	4	1.24584	2.89033e-11
dodin_AFUBlnc_2048.15	11	lncrna	0.5	-1.12348	0.500632
dodin_AFUBlnc_2048.15	11	lncrna	1	-0.320615	0.0647075
dodin_AFUBlnc_2048.15	11	lncrna	2	0.177858	0.000113987
dodin_AFUBlnc_2048.15	11	lncrna	4	1.26624	2.22801e-17
dodin_AFUBlnc_2048.16	5	lncrna	0.5	1.47857	0.354855
dodin_AFUBlnc_2048.16	5	lncrna	1	-0.265623	4.099e-17
dodin_AFUBlnc_2048.16	5	lncrna	2	-0.668274	4.39692e-17
dodin_AFUBlnc_2048.16	5	lncrna	4	-0.544677	1.00914e-15
dodin_AFUBlnc_2064.A	13	lncrna	0.5	1.22812	0.34355
dodin_AFUBlnc_2064.A	13	lncrna	1	-0.690321	0.000900419
dodin_AFUBlnc_2064.A	13	lncrna	2	-0.928656	0.000294244
dodin_AFUBlnc_2064.A	13	lncrna	4	0.390853	0.507822
dodin_AFUBlnc_2073.A	9	lncrna	0.5	-1.20261	0.518144
dodin_AFUBlnc_2073.A	9	lncrna	1	-0.101514	0.00279821
dodin_AFUBlnc_2073.A	9	lncrna	2	0.063398	0.000300921
dodin_AFUBlnc_2073.A	9	lncrna	4	1.24073	3.43034e-18
dodin_AFUBlnc_2097.B	5	lncrna	0.5	1.25321	0.618263
dodin_AFUBlnc_2097.B	5	lncrna	1	0.0596836	1.63047e-18
dodin_AFUBlnc_2097.B	5	lncrna	2	-1.18751	9.79833e-53
dodin_AFUBlnc_2097.B	5	lncrna	4	-0.125378	5.66605e-21
dodin_AFUBlnc_2098.19	8	lncrna	0.5	0.924845	0.576755
dodin_AFUBlnc_2098.19	8	lncrna	1	0.59661	0.268656
dodin_AFUBlnc_2098.19	8	lncrna	2	-1.32256	0.000501657
dodin_AFUBlnc_2098.19	8	lncrna	4	-0.198897	0.0382307
dodin_AFUBlnc_2103.9	9	lncrna	0.5	-1.15144	0.208329
dodin_AFUBlnc_2103.9	9	lncrna	1	0.110382	0.00155221
dodin_AFUBlnc_2103.9	9	lncrna	2	-0.22784	0.0914357
dodin_AFUBlnc_2103.9	9	lncrna	4	1.2689	3.21991e-16
dodin_AFUBlnc_2104.B	9	lncrna	0.5	-1.05452	0.543015
dodin_AFUBlnc_2104.B	9	lncrna	1	0.0132908	0.0624191
dodin_AFUBlnc_2104.B	9	lncrna	2	-0.299671	0.341016
dodin_AFUBlnc_2104.B	9	lncrna	4	1.3409	3.31052e-09
dodin_AFUBlnc_2104.C	11	lncrna	0.5	-0.0615343	0.00238959
dodin_AFUBlnc_2104.C	11	lncrna	1	-0.41515	4.49792e-05
dodin_AFUBlnc_2104.C	11	lncrna	2	-0.925756	9.76874e-07
dodin_AFUBlnc_2104.C	11	lncrna	4	1.40244	0.891978
dodin_AFUBlnc_2125.A	11	lncrna	0.5	-1.04424	0.971103
dodin_AFUBlnc_2125.A	11	lncrna	1	-0.401398	0.0284535
dodin_AFUBlnc_2125.A	11	lncrna	2	0.12974	2.00248e-05
dodin_AFUBlnc_2125.A	11	lncrna	4	1.3159	4.44524e-20
dodin_AFUBlnc_2126.1	11	lncrna	0.5	-1.10241	0.61298
dodin_AFUBlnc_2126.1	11	lncrna	1	-0.323691	6.34691e-05
dodin_AFUBlnc_2126.1	11	lncrna	2	0.137283	1.18693e-09
dodin_AFUBlnc_2126.1	11	lncrna	4	1.28882	4.61935e-31
dodin_AFUBlnc_2127.A	9	lncrna	0.5	-1.1727	0.00103905
dodin_AFUBlnc_2127.A	9	lncrna	1	-0.452602	2.40098e-08
dodin_AFUBlnc_2127.A	9	lncrna	2	0.590035	1.53627e-17
dodin_AFUBlnc_2127.A	9	lncrna	4	1.03527	1.8533e-22
dodin_AFUBlnc_2150.12	11	lncrna	0.5	-1.04253	0.825164
dodin_AFUBlnc_2150.12	11	lncrna	1	-0.392342	0.0142693
dodin_AFUBlnc_2150.12	11	lncrna	2	0.113384	6.46857e-07
dodin_AFUBlnc_2150.12	11	lncrna	4	1.32149	6.66591e-30
dodin_AFUBlnc_2162.A	9	lncrna	0.5	-1.29975	0.893219
dodin_AFUBlnc_2162.A	9	lncrna	1	0.42569	2.75006e-09
dodin_AFUBlnc_2162.A	9	lncrna	2	-0.174307	0.000208486
dodin_AFUBlnc_2162.A	9	lncrna	4	1.04836	4.11257e-16
dodin_AFUBlnc_2174.12	1	lncrna	0.5	-1.44361	0.260893
dodin_AFUBlnc_2174.12	1	lncrna	1	0.1114	6.08328e-12
dodin_AFUBlnc_2174.12	1	lncrna	2	0.57608	1.5389e-17
dodin_AFUBlnc_2174.12	1	lncrna	4	0.756126	9.27785e-20
dodin_AFUBlnc_2188.7	5	lncrna	0.5	1.47856	0.942773
dodin_AFUBlnc_2188.7	5	lncrna	1	-0.255609	0.000820302
dodin_AFUBlnc_2188.7	5	lncrna	2	-0.592429	0.00013828
dodin_AFUBlnc_2188.7	5	lncrna	4	-0.63052	0.000151848
dodin_AFUBlnc_2238.A	12	lncrna	0.5	1.20076	0.0765341
dodin_AFUBlnc_2238.A	12	lncrna	1	0.435321	0.646739
dodin_AFUBlnc_2238.A	12	lncrna	2	-0.694957	3.22694e-05
dodin_AFUBlnc_2238.A	12	lncrna	4	-0.941122	1.65998e-06
dodin_AFUBlnc_2346.A	12	lncrna	0.5	1.01108	0.822508
dodin_AFUBlnc_2346.A	12	lncrna	1	0.67014	0.269642
dodin_AFUBlnc_2346.A	12	lncrna	2	-0.600408	3.98828e-05
dodin_AFUBlnc_2346.A	12	lncrna	4	-1.08081	7.03979e-07
dodin_AFUBlnc_238.1	13	lncrna	0.5	0.924022	0.649256
dodin_AFUBlnc_238.1	13	lncrna	1	-0.0589559	6.13418e-05
dodin_AFUBlnc_238.1	13	lncrna	2	-1.37289	1.65668e-16
dodin_AFUBlnc_238.1	13	lncrna	4	0.507823	0.0525989
dodin_AFUBlnc_2419.A	13	lncrna	0.5	1.28073	0.125757
dodin_AFUBlnc_2419.A	13	lncrna	1	-0.144098	0.0202559
dodin_AFUBlnc_2419.A	13	lncrna	2	-1.15696	4.71123e-07
dodin_AFUBlnc_2419.A	13	lncrna	4	0.0203275	0.0827979
dodin_AFUBlnc_2420.A	11	lncrna	0.5	-0.969164	0.660657
dodin_AFUBlnc_2420.A	11	lncrna	1	-0.462539	2.59572e-05
dodin_AFUBlnc_2420.A	11	lncrna	2	0.0748015	1.54858e-16
dodin_AFUBlnc_2420.A	11	lncrna	4	1.3569	2.381e-75
dodin_AFUBlnc_2432.B	11	lncrna	0.5	-0.817843	0.397742
dodin_AFUBlnc_2432.B	11	lncrna	1	-0.0508999	0.000671184
dodin_AFUBlnc_2432.B	11	lncrna	2	-0.553349	0.0799642
dodin_AFUBlnc_2432.B	11	lncrna	4	1.42209	1.70667e-16
dodin_AFUBlnc_2493.3	11	lncrna	0.5	-1.04122	0.836891
dodin_AFUBlnc_2493.3	11	lncrna	1	-0.535397	0.0140412
dodin_AFUBlnc_2493.3	11	lncrna	2	0.348781	4.93623e-12
dodin_AFUBlnc_2493.3	11	lncrna	4	1.22783	1.53324e-30
dodin_AFUBlnc_2544.A	9	lncrna	0.5	-1.34144	0.128046
dodin_AFUBlnc_2544.A	9	lncrna	1	0.111114	1.95538e-12
dodin_AFUBlnc_2544.A	9	lncrna	2	0.150756	1.14804e-12
dodin_AFUBlnc_2544.A	9	lncrna	4	1.07957	4.61978e-26
dodin_AFUBlnc_2574.9	11	lncrna	0.5	-1.0363	0.180021
dodin_AFUBlnc_2574.9	11	lncrna	1	-0.357659	0.481194
dodin_AFUBlnc_2574.9	11	lncrna	2	0.054096	0.0118744
dodin_AFUBlnc_2574.9	11	lncrna	4	1.33986	1.84428e-19
dodin_AFUBlnc_2581.9	3	lncrna	0.5	0.312074	0.000188166
dodin_AFUBlnc_2581.9	3	lncrna	1	-0.468536	0.0317032
dodin_AFUBlnc_2581.9	3	lncrna	2	-1.07737	0.420744
dodin_AFUBlnc_2581.9	3	lncrna	4	1.23384	1.02172e-09
dodin_AFUBlnc_2583.A	3	lncrna	0.5	0.652814	0.445473
dodin_AFUBlnc_2583.A	3	lncrna	1	-1.38352	8.08882e-07
dodin_AFUBlnc_2583.A	3	lncrna	2	-0.0777915	0.0198903
dodin_AFUBlnc_2583.A	3	lncrna	4	0.808494	0.555545
dodin_AFUBlnc_2600.5	7	lncrna	0.5	-0.911033	0.873472
dodin_AFUBlnc_2600.5	7	lncrna	1	-0.789847	0.554777
dodin_AFUBlnc_2600.5	7	lncrna	2	0.627209	1.66323e-11
dodin_AFUBlnc_2600.5	7	lncrna	4	1.07367	2.12015e-18
dodin_AFUBlnc_2603.10	9	lncrna	0.5	-1.16597	0.900682
dodin_AFUBlnc_2603.10	9	lncrna	1	-0.433361	0.00250017
dodin_AFUBlnc_2603.10	9	lncrna	2	0.504888	3.95308e-13
dodin_AFUBlnc_2603.10	9	lncrna	4	1.09444	2.2435e-23
dodin_AFUBlnc_2603.A	9	lncrna	0.5	-1.21176	0.613573
dodin_AFUBlnc_2603.A	9	lncrna	1	-0.387055	0.0304236
dodin_AFUBlnc_2603.A	9	lncrna	2	0.571664	1.16435e-10
dodin_AFUBlnc_2603.A	9	lncrna	4	1.02715	1.89211e-17
dodin_AFUBlnc_2604.A	11	lncrna	0.5	-1.02298	0.93846
dodin_AFUBlnc_2604.A	11	lncrna	1	-0.610443	0.235816
dodin_AFUBlnc_2604.A	11	lncrna	2	0.465404	1.05502e-08
dodin_AFUBlnc_2604.A	11	lncrna	4	1.16802	1.01594e-18
dodin_AFUBlnc_2620.A	9	lncrna	0.5	-1.22663	0.612859
dodin_AFUBlnc_2620.A	9	lncrna	1	0.0421996	6.97108e-07
dodin_AFUBlnc_2620.A	9	lncrna	2	-0.0371307	3.97239e-06
dodin_AFUBlnc_2620.A	9	lncrna	4	1.22156	2.93723e-20
dodin_AFUBlnc_2631.A	3	lncrna	0.5	-0.105491	0.187702
dodin_AFUBlnc_2631.A	3	lncrna	1	-0.923234	0.419851
dodin_AFUBlnc_2631.A	3	lncrna	2	-0.382122	0.202724
dodin_AFUBlnc_2631.A	3	lncrna	4	1.41085	0.00329545
dodin_AFUBlnc_2647.58	9	lncrna	0.5	-1.09288	0.452964
dodin_AFUBlnc_2647.58	9	lncrna	1	0.198689	0.00627924
dodin_AFUBlnc_2647.58	9	lncrna	2	-0.379449	0.0639876
dodin_AFUBlnc_2647.58	9	lncrna	4	1.27364	2.19708e-05
dodin_AFUBlnc_2652.A	9	lncrna	0.5	-1.23752	0.954869
dodin_AFUBlnc_2652.A	9	lncrna	1	0.0695331	9.42296e-07
dodin_AFUBlnc_2652.A	9	lncrna	2	-0.041142	1.36392e-05
dodin_AFUBlnc_2652.A	9	lncrna	4	1.20913	1.63779e-21
dodin_AFUBlnc_2665.A	11	lncrna	0.5	-0.759205	0.0172191
dodin_AFUBlnc_2665.A	11	lncrna	1	-0.868587	0.0176976
dodin_AFUBlnc_2665.A	11	lncrna	2	0.398981	2.58335e-08
dodin_AFUBlnc_2665.A	11	lncrna	4	1.22881	1.75633e-14
dodin_AFUBlnc_2686.A	11	lncrna	0.5	-0.906094	0.219152
dodin_AFUBlnc_2686.A	11	lncrna	1	-0.729378	0.507642
dodin_AFUBlnc_2686.A	11	lncrna	2	0.42428	3.39515e-07
dodin_AFUBlnc_2686.A	11	lncrna	4	1.21119	1.60612e-22
dodin_AFUBlnc_2706.A	13	lncrna	0.5	0.644607	0.256724
dodin_AFUBlnc_2706.A	13	lncrna	1	-0.202831	0.339942
dodin_AFUBlnc_2706.A	13	lncrna	2	-1.32673	5.89468e-05
dodin_AFUBlnc_2706.A	13	lncrna	4	0.88495	0.0358466
dodin_AFUBlnc_2729.9	13	lncrna	0.5	0.898838	0.060232
dodin_AFUBlnc_2729.9	13	lncrna	1	-0.340463	3.91066e-05
dodin_AFUBlnc_2729.9	13	lncrna	2	-1.25906	3.12794e-07
dodin_AFUBlnc_2729.9	13	lncrna	4	0.700681	0.0194542
dodin_AFUBlnc_2792.A	9	lncrna	0.5	-1.26113	0.976864
dodin_AFUBlnc_2792.A	9	lncrna	1	0.282153	1.01381e-06
dodin_AFUBlnc_2792.A	9	lncrna	2	-0.162725	0.00115181
dodin_AFUBlnc_2792.A	9	lncrna	4	1.1417	1.93761e-15
dodin_AFUBlnc_2815.A	11	lncrna	0.5	-0.887378	0.212465
dodin_AFUBlnc_2815.A	11	lncrna	1	-0.155067	0.0199003
dodin_AFUBlnc_2815.A	11	lncrna	2	-0.385741	0.0431508
dodin_AFUBlnc_2815.A	11	lncrna	4	1.42819	2.82061e-05
dodin_AFUBlnc_2830.A	11	lncrna	0.5	-0.823993	0.131115
dodin_AFUBlnc_2830.A	11	lncrna	1	-0.273109	1.77264e-08
dodin_AFUBlnc_2830.A	11	lncrna	2	-0.358265	7.67024e-07
dodin_AFUBlnc_2830.A	11	lncrna	4	1.45537	3.46927e-73
dodin_AFUBlnc_2951.A	5	lncrna	0.5	1.30101	0.00100208
dodin_AFUBlnc_2951.A	5	lncrna	1	0.170058	1.32616e-14
dodin_AFUBlnc_2951.A	5	lncrna	2	-1.04893	1.5246e-31
dodin_AFUBlnc_2951.A	5	lncrna	4	-0.422145	4.2091e-21
dodin_AFUBlnc_299.B	11	lncrna	0.5	-1.01183	0.574939
dodin_AFUBlnc_299.B	11	lncrna	1	-0.311784	0.00947086
dodin_AFUBlnc_299.B	11	lncrna	2	-0.0463588	4.66411e-05
dodin_AFUBlnc_299.B	11	lncrna	4	1.36998	8.55627e-37
dodin_AFUBlnc_304.15	5	lncrna	0.5	1.42555	0.130465
dodin_AFUBlnc_304.15	5	lncrna	1	-0.0373218	8.76936e-08
dodin_AFUBlnc_304.15	5	lncrna	2	-0.656575	4.79224e-10
dodin_AFUBlnc_304.15	5	lncrna	4	-0.731655	6.40062e-10
dodin_AFUBlnc_3060.2	3	lncrna	0.5	0.794237	5.65538e-11
dodin_AFUBlnc_3060.2	3	lncrna	1	-0.941182	0.00594288
dodin_AFUBlnc_3060.2	3	lncrna	2	-0.784597	0.00236582
dodin_AFUBlnc_3060.2	3	lncrna	4	0.931542	5.04451e-12
dodin_AFUBlnc_3071.1	11	lncrna	0.5	-0.792288	0.899034
dodin_AFUBlnc_3071.1	11	lncrna	1	-0.75172	0.745744
dodin_AFUBlnc_3071.1	11	lncrna	2	0.217379	3.50483e-08
dodin_AFUBlnc_3071.1	11	lncrna	4	1.32663	3.05997e-33
dodin_AFUBlnc_3085.15	5	lncrna	0.5	1.31949	0.0018346
dodin_AFUBlnc_3085.15	5	lncrna	1	0.0463764	3.12848e-49
dodin_AFUBlnc_3085.15	5	lncrna	2	-1.08542	1.04692e-69
dodin_AFUBlnc_3085.15	5	lncrna	4	-0.280447	6.60763e-53
dodin_AFUBlnc_3106.A	5	lncrna	0.5	1.46885	0.543446
dodin_AFUBlnc_3106.A	5	lncrna	1	-0.446531	1.66464e-14
dodin_AFUBlnc_3106.A	5	lncrna	2	-0.756648	3.82012e-16
dodin_AFUBlnc_3106.A	5	lncrna	4	-0.265668	5.39092e-11
dodin_AFUBlnc_3109.23	11	lncrna	0.5	-0.959589	0.800223
dodin_AFUBlnc_3109.23	11	lncrna	1	-0.151721	0.00564528
dodin_AFUBlnc_3109.23	11	lncrna	2	-0.29248	0.023631
dodin_AFUBlnc_3109.23	11	lncrna	4	1.40379	3.25708e-15
dodin_AFUBlnc_3116.A	11	lncrna	0.5	-0.903969	0.384707
dodin_AFUBlnc_3116.A	11	lncrna	1	-0.444718	0.000149927
dodin_AFUBlnc_3116.A	11	lncrna	2	-0.059	9.12975e-10
dodin_AFUBlnc_3116.A	11	lncrna	4	1.40769	4.82779e-54
dodin_AFUBlnc_3120.39	9	lncrna	0.5	-1.26904	2.84961e-05
dodin_AFUBlnc_3120.39	9	lncrna	1	0.230203	1.17755e-24
dodin_AFUBlnc_3120.39	9	lncrna	2	-0.111823	1.30219e-18
dodin_AFUBlnc_3120.39	9	lncrna	4	1.15066	4.47535e-42
dodin_AFUBlnc_3211.3	11	lncrna	0.5	-1.07071	0.00340858
dodin_AFUBlnc_3211.3	11	lncrna	1	-0.313559	5.59156e-14
dodin_AFUBlnc_3211.3	11	lncrna	2	0.0607998	8.88468e-22
dodin_AFUBlnc_3211.3	11	lncrna	4	1.32347	4.71294e-65
dodin_AFUBlnc_3220.3	13	lncrna	0.5	1.10885	0.660641
dodin_AFUBlnc_3220.3	13	lncrna	1	-0.13196	0.00971146
dodin_AFUBlnc_3220.3	13	lncrna	2	-1.28715	8.28462e-08
dodin_AFUBlnc_3220.3	13	lncrna	4	0.310261	0.191172
dodin_AFUBlnc_3268.A	11	lncrna	0.5	-0.982059	0.872459
dodin_AFUBlnc_3268.A	11	lncrna	1	-0.367255	0.29138
dodin_AFUBlnc_3268.A	11	lncrna	2	-0.0290321	0.0530177
dodin_AFUBlnc_3268.A	11	lncrna	4	1.37835	3.39371e-09
dodin_AFUBlnc_3294.18	11	lncrna	0.5	-0.854965	0.706433
dodin_AFUBlnc_3294.18	11	lncrna	1	-0.697979	0.237544
dodin_AFUBlnc_3294.18	11	lncrna	2	0.239796	4.80236e-10
dodin_AFUBlnc_3294.18	11	lncrna	4	1.31315	8.4679e-35
dodin_AFUBlnc_3294.A	11	lncrna	0.5	-1.07378	0.968047
dodin_AFUBlnc_3294.A	11	lncrna	1	-0.479167	0.104421
dodin_AFUBlnc_3294.A	11	lncrna	2	0.322833	2.39291e-05
dodin_AFUBlnc_3294.A	11	lncrna	4	1.23011	2.64675e-13
dodin_AFUBlnc_3304.A	9	lncrna	0.5	-1.23468	0.905379
dodin_AFUBlnc_3304.A	9	lncrna	1	0.255657	3.83582e-07
dodin_AFUBlnc_3304.A	9	lncrna	2	-0.192759	0.00069667
dodin_AFUBlnc_3304.A	9	lncrna	4	1.17178	1.10206e-16
dodin_AFUBlnc_3330.12	9	lncrna	0.5	-1.22523	0.770864
dodin_AFUBlnc_3330.12	9	lncrna	1	-0.00286875	5.71656e-16
dodin_AFUBlnc_3330.12	9	lncrna	2	0.00385468	1.05052e-15
dodin_AFUBlnc_3330.12	9	lncrna	4	1.22425	2.50604e-59
dodin_AFUBlnc_3330.13	9	lncrna	0.5	-1.05962	0.600036
dodin_AFUBlnc_3330.13	9	lncrna	1	0.17215	0.0149927
dodin_AFUBlnc_3330.13	9	lncrna	2	-0.40884	0.44711
dodin_AFUBlnc_3330.13	9	lncrna	4	1.29631	5.08288e-09
dodin_AFUBlnc_3344.35	11	lncrna	0.5	-0.651047	0.921253
dodin_AFUBlnc_3344.35	11	lncrna	1	-0.587845	0.81282
dodin_AFUBlnc_3344.35	11	lncrna	2	-0.235876	0.354796
dodin_AFUBlnc_3344.35	11	lncrna	4	1.47477	4.20964e-07
dodin_AFUBlnc_3468.A	11	lncrna	0.5	-1.09097	1.44837e-35
dodin_AFUBlnc_3468.A	11	lncrna	1	-0.24878	2.89956e-66
dodin_AFUBlnc_3468.A	11	lncrna	2	0.017796	1.57618e-76
dodin_AFUBlnc_3468.A	11	lncrna	4	1.32196	1.46162e-142
dodin_AFUBlnc_3479.16	13	lncrna	0.5	0.940682	0.803383
dodin_AFUBlnc_3479.16	13	lncrna	1	0.0739279	0.27568
dodin_AFUBlnc_3479.16	13	lncrna	2	-1.40032	0.000238282
dodin_AFUBlnc_3479.16	13	lncrna	4	0.385706	0.618191
dodin_AFUBlnc_3583.13	11	lncrna	0.5	-0.858575	0.616506
dodin_AFUBlnc_3583.13	11	lncrna	1	-0.295714	0.742535
dodin_AFUBlnc_3583.13	11	lncrna	2	-0.291535	0.73347
dodin_AFUBlnc_3583.13	11	lncrna	4	1.44582	1.32554e-05
dodin_AFUBlnc_3588.A	11	lncrna	0.5	-0.8526	0.752363
dodin_AFUBlnc_3588.A	11	lncrna	1	-0.470811	0.197854
dodin_AFUBlnc_3588.A	11	lncrna	2	-0.105009	0.0263495
dodin_AFUBlnc_3588.A	11	lncrna	4	1.42842	1.58009e-10
dodin_AFUBlnc_3741.1	11	lncrna	0.5	-0.763929	0.342537
dodin_AFUBlnc_3741.1	11	lncrna	1	-0.540179	0.0371782
dodin_AFUBlnc_3741.1	11	lncrna	2	-0.146153	0.000162665
dodin_AFUBlnc_3741.1	11	lncrna	4	1.45026	2.48706e-28
dodin_AFUBlnc_3767.18	5	lncrna	0.5	1.45628	0.536724
dodin_AFUBlnc_3767.18	5	lncrna	1	-0.380708	1.63665e-12
dodin_AFUBlnc_3767.18	5	lncrna	2	-0.816963	3.6408e-15
dodin_AFUBlnc_3767.18	5	lncrna	4	-0.258609	1.65697e-09
dodin_AFUBlnc_3790.6	13	lncrna	0.5	1.19772	0.242039
dodin_AFUBlnc_3790.6	13	lncrna	1	-0.340901	1.65815e-07
dodin_AFUBlnc_3790.6	13	lncrna	2	-1.164	2.5247e-11
dodin_AFUBlnc_3790.6	13	lncrna	4	0.307183	0.000554317
dodin_AFUBlnc_381.32	3	lncrna	0.5	0.623462	0.500632
dodin_AFUBlnc_381.32	3	lncrna	1	-1.403	7.33131e-05
dodin_AFUBlnc_381.32	3	lncrna	2	-0.0219518	0.0737185
dodin_AFUBlnc_381.32	3	lncrna	4	0.801494	0.592198
dodin_AFUBlnc_3823.A	5	lncrna	0.5	1.25019	0.153345
dodin_AFUBlnc_3823.A	5	lncrna	1	0.0960517	8.27337e-07
dodin_AFUBlnc_3823.A	5	lncrna	2	-1.18382	3.93258e-15
dodin_AFUBlnc_3823.A	5	lncrna	4	-0.162416	1.26951e-07
dodin_AFUBlnc_3835.10	11	lncrna	0.5	-0.932186	0.346494
dodin_AFUBlnc_3835.10	11	lncrna	1	-0.109399	0.00628833
dodin_AFUBlnc_3835.10	11	lncrna	2	-0.367074	0.0296823
dodin_AFUBlnc_3835.10	11	lncrna	4	1.40866	7.46713e-09
dodin_AFUBlnc_3882.1	9	lncrna	0.5	-1.19662	0.786942
dodin_AFUBlnc_3882.1	9	lncrna	1	-0.324221	8.67444e-05
dodin_AFUBlnc_3882.1	9	lncrna	2	0.368944	2.63854e-12
dodin_AFUBlnc_3882.1	9	lncrna	4	1.1519	3.83883e-26
dodin_AFUBlnc_3927.1	11	lncrna	0.5	-0.968145	0.176253
dodin_AFUBlnc_3927.1	11	lncrna	1	-0.308133	1.51949e-16
dodin_AFUBlnc_3927.1	11	lncrna	2	-0.121238	8.78866e-24
dodin_AFUBlnc_3927.1	11	lncrna	4	1.39752	1.03368e-151
dodin_AFUBlnc_3984.A	11	lncrna	0.5	-0.966605	0.661755
dodin_AFUBlnc_3984.A	11	lncrna	1	-0.0514947	0.000232386
dodin_AFUBlnc_3984.A	11	lncrna	2	-0.369802	0.0135181
dodin_AFUBlnc_3984.A	11	lncrna	4	1.3879	1.43806e-18
dodin_AFUBlnc_3990.21	5	lncrna	0.5	1.22867	0.0388699
dodin_AFUBlnc_3990.21	5	lncrna	1	0.276605	3.6652e-16
dodin_AFUBlnc_3990.21	5	lncrna	2	-1.12743	4.47548e-41
dodin_AFUBlnc_3990.21	5	lncrna	4	-0.377845	1.10685e-26
dodin_AFUBlnc_4026.28	8	lncrna	0.5	0.813389	1.93444e-17
dodin_AFUBlnc_4026.28	8	lncrna	1	0.607444	5.26816e-17
dodin_AFUBlnc_4026.28	8	lncrna	2	-1.40325	5.98958e-07
dodin_AFUBlnc_4026.28	8	lncrna	4	-0.0175874	1.26952e-12
dodin_AFUBlnc_4029.2	11	lncrna	0.5	-0.845556	1.38872e-15
dodin_AFUBlnc_4029.2	11	lncrna	1	-0.412804	2.00858e-30
dodin_AFUBlnc_4029.2	11	lncrna	2	-0.184114	6.19415e-39
dodin_AFUBlnc_4029.2	11	lncrna	4	1.44247	3.82102e-142
dodin_AFUBlnc_403.A	11	lncrna	0.5	-0.938627	0.00546765
dodin_AFUBlnc_403.A	11	lncrna	1	-0.300871	5.56333e-11
dodin_AFUBlnc_403.A	11	lncrna	2	-0.174064	8.2625e-13
dodin_AFUBlnc_403.A	11	lncrna	4	1.41356	1.16411e-58
dodin_AFUBlnc_4090.A	11	lncrna	0.5	-0.688448	0.290173
dodin_AFUBlnc_4090.A	11	lncrna	1	-0.788304	0.0913443
dodin_AFUBlnc_4090.A	11	lncrna	2	0.100327	0.0665616
dodin_AFUBlnc_4090.A	11	lncrna	4	1.37643	3.39277e-15
dodin_AFUBlnc_4106.A	11	lncrna	0.5	-0.923558	0.945868
dodin_AFUBlnc_4106.A	11	lncrna	1	-0.683368	0.2161
dodin_AFUBlnc_4106.A	11	lncrna	2	0.362475	5.09292e-14
dodin_AFUBlnc_4106.A	11	lncrna	4	1.24445	3.71459e-39
dodin_AFUBlnc_4136.A	12	lncrna	0.5	1.36367	0.875362
dodin_AFUBlnc_4136.A	12	lncrna	1	0.107825	5.02397e-05
dodin_AFUBlnc_4136.A	12	lncrna	2	-0.583905	2.23894e-08
dodin_AFUBlnc_4136.A	12	lncrna	4	-0.887594	9.86628e-10
dodin_AFUBlnc_4160.4	9	lncrna	0.5	-1.16865	0.505937
dodin_AFUBlnc_4160.4	9	lncrna	1	-0.385582	9.11879e-05
dodin_AFUBlnc_4160.4	9	lncrna	2	0.404461	5.5146e-13
dodin_AFUBlnc_4160.4	9	lncrna	4	1.14978	2.63302e-25
dodin_AFUBlnc_4299.A	3	lncrna	0.5	0.175336	9.15907e-08
dodin_AFUBlnc_4299.A	3	lncrna	1	-0.687418	0.00540285
dodin_AFUBlnc_4299.A	3	lncrna	2	-0.831525	0.0217793
dodin_AFUBlnc_4299.A	3	lncrna	4	1.34361	2.8751e-20
dodin_AFUBlnc_4315.7	11	lncrna	0.5	-0.860724	0.880472
dodin_AFUBlnc_4315.7	11	lncrna	1	-0.656004	0.564888
dodin_AFUBlnc_4315.7	11	lncrna	2	0.175879	6.68291e-07
dodin_AFUBlnc_4315.7	11	lncrna	4	1.34085	7.3142e-31
dodin_AFUBlnc_438.A	3	lncrna	0.5	0.200779	0.00256476
dodin_AFUBlnc_438.A	3	lncrna	1	-0.55506	0.242043
dodin_AFUBlnc_438.A	3	lncrna	2	-0.960585	0.000239897
dodin_AFUBlnc_438.A	3	lncrna	4	1.31487	2.25874e-27
dodin_AFUBlnc_4383.1	12	lncrna	0.5	1.16569	0.489406
dodin_AFUBlnc_4383.1	12	lncrna	1	0.474445	0.0125723
dodin_AFUBlnc_4383.1	12	lncrna	2	-0.631609	2.63396e-06
dodin_AFUBlnc_4383.1	12	lncrna	4	-1.00853	1.71297e-07
dodin_AFUBlnc_4404.10	11	lncrna	0.5	-0.60431	0.881572
dodin_AFUBlnc_4404.10	11	lncrna	1	-0.459803	0.832097
dodin_AFUBlnc_4404.10	11	lncrna	2	-0.431588	0.761799
dodin_AFUBlnc_4404.10	11	lncrna	4	1.4957	5.32818e-17
dodin_AFUBlnc_4406.3	11	lncrna	0.5	-0.535122	0.352365
dodin_AFUBlnc_4406.3	11	lncrna	1	-0.765808	0.47442
dodin_AFUBlnc_4406.3	11	lncrna	2	-0.149839	0.0736755
dodin_AFUBlnc_4406.3	11	lncrna	4	1.45077	1.03262e-06
dodin_AFUBlnc_4449.30	11	lncrna	0.5	-0.610993	0.808398
dodin_AFUBlnc_4449.30	11	lncrna	1	0.000325842	0.209548
dodin_AFUBlnc_4449.30	11	lncrna	2	-0.799255	0.939535
dodin_AFUBlnc_4449.30	11	lncrna	4	1.40992	0.000183013
dodin_AFUBlnc_4457.A	13	lncrna	0.5	1.16891	0.554121
dodin_AFUBlnc_4457.A	13	lncrna	1	-0.294177	6.32817e-07
dodin_AFUBlnc_4457.A	13	lncrna	2	-1.20043	2.53245e-11
dodin_AFUBlnc_4457.A	13	lncrna	4	0.325693	0.00240176
dodin_AFUBlnc_4459.1	13	lncrna	0.5	0.907455	0.39523
dodin_AFUBlnc_4459.1	13	lncrna	1	-0.249137	0.00155
dodin_AFUBlnc_4459.1	13	lncrna	2	-1.30326	2.91355e-06
dodin_AFUBlnc_4459.1	13	lncrna	4	0.644947	0.147968
dodin_AFUBlnc_4472.48	9	lncrna	0.5	-1.08939	0.108295
dodin_AFUBlnc_4472.48	9	lncrna	1	-0.199763	0.00659389
dodin_AFUBlnc_4472.48	9	lncrna	2	-0.0418568	0.000296934
dodin_AFUBlnc_4472.48	9	lncrna	4	1.33101	2.38292e-34
dodin_AFUBlnc_4530.2	11	lncrna	0.5	-1.09201	0.216995
dodin_AFUBlnc_4530.2	11	lncrna	1	-0.275505	7.36044e-19
dodin_AFUBlnc_4530.2	11	lncrna	2	0.0526537	1.75611e-32
dodin_AFUBlnc_4530.2	11	lncrna	4	1.31486	2.39971e-126
dodin_AFUBlnc_4547.28	5	lncrna	0.5	1.33941	0.696701
dodin_AFUBlnc_4547.28	5	lncrna	1	0.1893	1.02522e-45
dodin_AFUBlnc_4547.28	5	lncrna	2	-0.735521	1.3426e-149
dodin_AFUBlnc_4547.28	5	lncrna	4	-0.793191	1.87975e-155
dodin_AFUBlnc_4550.3	5	lncrna	0.5	1.32522	0.509268
dodin_AFUBlnc_4550.3	5	lncrna	1	0.0265405	0.000119259
dodin_AFUBlnc_4550.3	5	lncrna	2	-1.08175	2.13877e-08
dodin_AFUBlnc_4550.3	5	lncrna	4	-0.270017	3.59533e-05
dodin_AFUBlnc_4552.A	12	lncrna	0.5	1.28057	0.591706
dodin_AFUBlnc_4552.A	12	lncrna	1	0.306742	9.49656e-06
dodin_AFUBlnc_4552.A	12	lncrna	2	-0.737749	1.44532e-12
dodin_AFUBlnc_4552.A	12	lncrna	4	-0.849567	9.19055e-13
dodin_AFUBlnc_4557.A	5	lncrna	0.5	1.34697	0.931077
dodin_AFUBlnc_4557.A	5	lncrna	1	0.12364	1.11617e-11
dodin_AFUBlnc_4557.A	5	lncrna	2	-0.94632	1.16948e-33
dodin_AFUBlnc_4557.A	5	lncrna	4	-0.524286	1.40404e-22
dodin_AFUBlnc_456.17	11	lncrna	0.5	-0.614666	0.884511
dodin_AFUBlnc_456.17	11	lncrna	1	-0.841089	0.530995
dodin_AFUBlnc_456.17	11	lncrna	2	0.0739877	0.234853
dodin_AFUBlnc_456.17	11	lncrna	4	1.38177	6.55394e-06
dodin_AFUBlnc_4560.A	5	lncrna	0.5	1.39764	0.786479
dodin_AFUBlnc_4560.A	5	lncrna	1	0.0239166	2.71456e-17
dodin_AFUBlnc_4560.A	5	lncrna	2	-0.844255	5.16539e-35
dodin_AFUBlnc_4560.A	5	lncrna	4	-0.577298	2.00918e-27
dodin_AFUBlnc_4605.5	14	lncrna	0.5	-1.06193	0.201356
dodin_AFUBlnc_4605.5	14	lncrna	1	1.331	2.47227e-06
dodin_AFUBlnc_4605.5	14	lncrna	2	0.0451164	0.0038321
dodin_AFUBlnc_4605.5	14	lncrna	4	-0.314192	0.016876
dodin_AFUBlnc_465.2	9	lncrna	0.5	-1.34999	0.751921
dodin_AFUBlnc_465.2	9	lncrna	1	0.216863	3.14853e-05
dodin_AFUBlnc_465.2	9	lncrna	2	0.0723424	0.000302105
dodin_AFUBlnc_465.2	9	lncrna	4	1.06078	3.22171e-12
dodin_AFUBlnc_4651.2	5	lncrna	0.5	1.39518	1.3419e-32
dodin_AFUBlnc_4651.2	5	lncrna	1	-0.158637	0.170494
dodin_AFUBlnc_4651.2	5	lncrna	2	-0.981455	0.000445738
dodin_AFUBlnc_4651.2	5	lncrna	4	-0.255084	0.437245
dodin_AFUBlnc_4681.A	5	lncrna	0.5	1.27418	0.902744
dodin_AFUBlnc_4681.A	5	lncrna	1	0.297314	0.000906959
dodin_AFUBlnc_4681.A	5	lncrna	2	-0.94894	3.07371e-10
dodin_AFUBlnc_4681.A	5	lncrna	4	-0.622556	2.73609e-08
dodin_AFUBlnc_4700.5	11	lncrna	0.5	-0.858773	0.23041
dodin_AFUBlnc_4700.5	11	lncrna	1	-0.572971	0.544556
dodin_AFUBlnc_4700.5	11	lncrna	2	0.0416065	0.35618
dodin_AFUBlnc_4700.5	11	lncrna	4	1.39014	9.50351e-08
dodin_AFUBlnc_4717.8	3	lncrna	0.5	0.188395	0.343323
dodin_AFUBlnc_4717.8	3	lncrna	1	-0.608123	0.00857287
dodin_AFUBlnc_4717.8	3	lncrna	2	-0.909646	0.00237839
dodin_AFUBlnc_4717.8	3	lncrna	4	1.32937	0.47167
dodin_AFUBlnc_4775.A	3	lncrna	0.5	0.456215	0.000431595
dodin_AFUBlnc_4775.A	3	lncrna	1	-0.500042	0.846213
dodin_AFUBlnc_4775.A	3	lncrna	2	-1.10522	0.0117218
dodin_AFUBlnc_4775.A	3	lncrna	4	1.14905	5.31877e-12
dodin_AFUBlnc_4788.A	13	lncrna	0.5	1.01801	0.336077
dodin_AFUBlnc_4788.A	13	lncrna	1	-0.758132	4.09802e-05
dodin_AFUBlnc_4788.A	13	lncrna	2	-0.95308	7.07873e-06
dodin_AFUBlnc_4788.A	13	lncrna	4	0.693197	0.85499
dodin_AFUBlnc_4792.1	8	lncrna	0.5	0.0422038	9.62386e-07
dodin_AFUBlnc_4792.1	8	lncrna	1	0.870321	5.27825e-09
dodin_AFUBlnc_4792.1	8	lncrna	2	-1.41136	9.68914e-05
dodin_AFUBlnc_4792.1	8	lncrna	4	0.498831	7.09956e-08
dodin_AFUBlnc_4818.A	3	lncrna	0.5	0.56155	0.192687
dodin_AFUBlnc_4818.A	3	lncrna	1	-1.28596	1.21285e-08
dodin_AFUBlnc_4818.A	3	lncrna	2	-0.257716	0.000843521
dodin_AFUBlnc_4818.A	3	lncrna	4	0.982121	0.6309
dodin_AFUBlnc_4869.7	9	lncrna	0.5	-1.30668	0.648691
dodin_AFUBlnc_4869.7	9	lncrna	1	0.065028	0.000103892
dodin_AFUBlnc_4869.7	9	lncrna	2	0.112144	7.26075e-05
dodin_AFUBlnc_4869.7	9	lncrna	4	1.12951	9.82194e-11
dodin_AFUBlnc_4888.A	11	lncrna	0.5	-0.908392	0.0343051
dodin_AFUBlnc_4888.A	11	lncrna	1	-0.477023	0.259368
dodin_AFUBlnc_4888.A	11	lncrna	2	-0.00999733	0.962555
dodin_AFUBlnc_4888.A	11	lncrna	4	1.39541	8.55646e-06
dodin_AFUBlnc_490.A	11	lncrna	0.5	-0.546028	0.197217
dodin_AFUBlnc_490.A	11	lncrna	1	0.171291	0.00731037
dodin_AFUBlnc_490.A	11	lncrna	2	-0.953311	0.375062
dodin_AFUBlnc_490.A	11	lncrna	4	1.32805	5.20908e-06
dodin_AFUBlnc_4901.A	3	lncrna	0.5	0.624339	0.000152022
dodin_AFUBlnc_4901.A	3	lncrna	1	-0.752072	8.17364e-09
dodin_AFUBlnc_4901.A	3	lncrna	2	-0.9452	2.35484e-08
dodin_AFUBlnc_4901.A	3	lncrna	4	1.07293	0.00108184
dodin_AFUBlnc_4903.2	11	lncrna	0.5	-0.916906	0.531947
dodin_AFUBlnc_4903.2	11	lncrna	1	-0.350148	0.81128
dodin_AFUBlnc_4903.2	11	lncrna	2	-0.151955	0.526484
dodin_AFUBlnc_4903.2	11	lncrna	4	1.41901	5.92703e-06
dodin_AFUBlnc_4917.55	5	lncrna	0.5	1.48129	4.56613e-05
dodin_AFUBlnc_4917.55	5	lncrna	1	-0.710561	6.99916e-12
dodin_AFUBlnc_4917.55	5	lncrna	2	-0.341457	9.94861e-10
dodin_AFUBlnc_4917.55	5	lncrna	4	-0.429276	1.55452e-09
dodin_AFUBlnc_4940.A	11	lncrna	0.5	-1.11344	0.337856
dodin_AFUBlnc_4940.A	11	lncrna	1	-0.306859	1.09579e-08
dodin_AFUBlnc_4940.A	11	lncrna	2	0.136788	2.25954e-16
dodin_AFUBlnc_4940.A	11	lncrna	4	1.28351	1.25245e-51
dodin_AFUBlnc_4940.B	9	lncrna	0.5	-1.30467	0.860743
dodin_AFUBlnc_4940.B	9	lncrna	1	-0.136642	0.00109453
dodin_AFUBlnc_4940.B	9	lncrna	2	0.373917	3.33064e-06
dodin_AFUBlnc_4940.B	9	lncrna	4	1.0674	6.85554e-11
dodin_AFUBlnc_4940.C	14	lncrna	0.5	-1.34403	1.50911e-05
dodin_AFUBlnc_4940.C	14	lncrna	1	0.99856	1.3538e-11
dodin_AFUBlnc_4940.C	14	lncrna	2	-0.088778	1.18484e-08
dodin_AFUBlnc_4940.C	14	lncrna	4	0.43425	1.04967e-09
dodin_AFUBlnc_4947.6	13	lncrna	0.5	1.30433	0.0384109
dodin_AFUBlnc_4947.6	13	lncrna	1	-0.151018	0.159529
dodin_AFUBlnc_4947.6	13	lncrna	2	-1.12931	0.000106912
dodin_AFUBlnc_4947.6	13	lncrna	4	-0.0240111	0.298801
dodin_AFUBlnc_5036.21	11	lncrna	0.5	-0.694587	6.68172e-09
dodin_AFUBlnc_5036.21	11	lncrna	1	-0.336963	1.59038e-13
dodin_AFUBlnc_5036.21	11	lncrna	2	-0.451685	9.43204e-12
dodin_AFUBlnc_5036.21	11	lncrna	4	1.48323	5.89689e-45
dodin_AFUBlnc_5040.A	11	lncrna	0.5	-0.756652	0.464448
dodin_AFUBlnc_5040.A	11	lncrna	1	-0.256216	0.0716036
dodin_AFUBlnc_5040.A	11	lncrna	2	-0.455044	0.160486
dodin_AFUBlnc_5040.A	11	lncrna	4	1.46791	2.83557e-07
dodin_AFUBlnc_5066.A	11	lncrna	0.5	-0.934991	0.739131
dodin_AFUBlnc_5066.A	11	lncrna	1	-0.575663	0.167576
dodin_AFUBlnc_5066.A	11	lncrna	2	0.183766	0.000201491
dodin_AFUBlnc_5066.A	11	lncrna	4	1.32689	9.16638e-14
dodin_AFUBlnc_507.56	3	lncrna	0.5	0.638315	0.0149083
dodin_AFUBlnc_507.56	3	lncrna	1	-0.846283	7.82351e-17
dodin_AFUBlnc_507.56	3	lncrna	2	-0.859015	1.25351e-15
dodin_AFUBlnc_507.56	3	lncrna	4	1.06698	0.305907
dodin_AFUBlnc_5079.4	12	lncrna	0.5	1.24652	0.926955
dodin_AFUBlnc_5079.4	12	lncrna	1	0.232142	0.00313443
dodin_AFUBlnc_5079.4	12	lncrna	2	-0.352627	3.35927e-06
dodin_AFUBlnc_5079.4	12	lncrna	4	-1.12603	3.34863e-11
dodin_AFUBlnc_5088.1	6	lncrna	0.5	-0.639631	0.345368
dodin_AFUBlnc_5088.1	6	lncrna	1	0.41519	0.00369126
dodin_AFUBlnc_5088.1	6	lncrna	2	1.20614	2.15757e-05
dodin_AFUBlnc_5088.1	6	lncrna	4	-0.981695	0.55823
dodin_AFUBlnc_5138.2	11	lncrna	0.5	-0.943475	0.282588
dodin_AFUBlnc_5138.2	11	lncrna	1	-0.296524	0.563046
dodin_AFUBlnc_5138.2	11	lncrna	2	-0.17156	0.321244
dodin_AFUBlnc_5138.2	11	lncrna	4	1.41156	5.24164e-13
dodin_AFUBlnc_514.A	12	lncrna	0.5	1.22614	0.389812
dodin_AFUBlnc_514.A	12	lncrna	1	0.384828	1.30684e-11
dodin_AFUBlnc_514.A	12	lncrna	2	-0.645995	3.06851e-37
dodin_AFUBlnc_514.A	12	lncrna	4	-0.964975	8.56127e-45
dodin_AFUBlnc_5152.56	9	lncrna	0.5	-1.07703	0.850827
dodin_AFUBlnc_5152.56	9	lncrna	1	0.211752	6.68601e-12
dodin_AFUBlnc_5152.56	9	lncrna	2	-0.410217	0.00073328
dodin_AFUBlnc_5152.56	9	lncrna	4	1.2755	1.41807e-36
dodin_AFUBlnc_5212.31	11	lncrna	0.5	-0.453559	0.0230102
dodin_AFUBlnc_5212.31	11	lncrna	1	-0.619703	0.0674222
dodin_AFUBlnc_5212.31	11	lncrna	2	-0.42105	0.00828627
dodin_AFUBlnc_5212.31	11	lncrna	4	1.49431	1.56383e-28
dodin_AFUBlnc_5261.2	11	lncrna	0.5	-0.686845	0.29548
dodin_AFUBlnc_5261.2	11	lncrna	1	-0.873802	0.459671
dodin_AFUBlnc_5261.2	11	lncrna	2	0.257396	4.75974e-05
dodin_AFUBlnc_5261.2	11	lncrna	4	1.30325	1.85785e-13
dodin_AFUBlnc_5266.56	11	lncrna	0.5	-0.95917	0.264747
dodin_AFUBlnc_5266.56	11	lncrna	1	-0.543438	0.0024716
dodin_AFUBlnc_5266.56	11	lncrna	2	0.178699	1.1508e-09
dodin_AFUBlnc_5266.56	11	lncrna	4	1.32391	6.92726e-29
dodin_AFUBlnc_5274.A	11	lncrna	0.5	-0.453599	0.054295
dodin_AFUBlnc_5274.A	11	lncrna	1	-0.247682	0.0055972
dodin_AFUBlnc_5274.A	11	lncrna	2	-0.764483	0.193062
dodin_AFUBlnc_5274.A	11	lncrna	4	1.46576	6.95922e-15
dodin_AFUBlnc_5291.A	9	lncrna	0.5	-1.22966	0.168639
dodin_AFUBlnc_5291.A	9	lncrna	1	0.0954536	6.0924e-23
dodin_AFUBlnc_5291.A	9	lncrna	2	-0.0792793	5.97534e-18
dodin_AFUBlnc_5291.A	9	lncrna	4	1.21348	2.19933e-64
dodin_AFUBlnc_5292.A	9	lncrna	0.5	-1.19752	0.528936
dodin_AFUBlnc_5292.A	9	lncrna	1	0.0801656	0.166419
dodin_AFUBlnc_5292.A	9	lncrna	2	-0.125156	0.335649
dodin_AFUBlnc_5292.A	9	lncrna	4	1.24252	9.92255e-05
dodin_AFUBlnc_5299.68	9	lncrna	0.5	-1.02908	0.000554235
dodin_AFUBlnc_5299.68	9	lncrna	1	0.144682	4.57934e-05
dodin_AFUBlnc_5299.68	9	lncrna	2	-0.432151	0.904388
dodin_AFUBlnc_5299.68	9	lncrna	4	1.31655	7.59932e-37
dodin_AFUBlnc_5305.A	11	lncrna	0.5	-0.933654	0.48268
dodin_AFUBlnc_5305.A	11	lncrna	1	-0.130957	0.00828508
dodin_AFUBlnc_5305.A	11	lncrna	2	-0.346455	0.0345267
dodin_AFUBlnc_5305.A	11	lncrna	4	1.41107	2.99773e-10
dodin_AFUBlnc_539.A	11	lncrna	0.5	-0.931858	0.562832
dodin_AFUBlnc_539.A	11	lncrna	1	-0.427722	5.56908e-06
dodin_AFUBlnc_539.A	11	lncrna	2	-0.0359145	2.84105e-14
dodin_AFUBlnc_539.A	11	lncrna	4	1.39549	1.69745e-85
dodin_AFUBlnc_5427.20	11	lncrna	0.5	-0.715987	0.664939
dodin_AFUBlnc_5427.20	11	lncrna	1	-0.614129	0.986668
dodin_AFUBlnc_5427.20	11	lncrna	2	-0.11776	0.00166878
dodin_AFUBlnc_5427.20	11	lncrna	4	1.44787	4.35064e-49
dodin_AFUBlnc_5428.A	11	lncrna	0.5	-0.895974	0.341158
dodin_AFUBlnc_5428.A	11	lncrna	1	-0.627749	0.936483
dodin_AFUBlnc_5428.A	11	lncrna	2	0.195163	2.92913e-06
dodin_AFUBlnc_5428.A	11	lncrna	4	1.32856	3.13682e-31
dodin_AFUBlnc_5449.A	5	lncrna	0.5	1.47968	0.027382
dodin_AFUBlnc_5449.A	5	lncrna	1	-0.270787	5.80753e-13
dodin_AFUBlnc_5449.A	5	lncrna	2	-0.661533	1.95787e-13
dodin_AFUBlnc_5449.A	5	lncrna	4	-0.547358	2.73862e-12
dodin_AFUBlnc_5457.23	11	lncrna	0.5	-0.714425	0.0290228
dodin_AFUBlnc_5457.23	11	lncrna	1	-0.548566	0.337855
dodin_AFUBlnc_5457.23	11	lncrna	2	-0.202501	0.0775028
dodin_AFUBlnc_5457.23	11	lncrna	4	1.46549	4.60723e-72
dodin_AFUBlnc_5459.A	9	lncrna	0.5	-1.31033	0.0543875
dodin_AFUBlnc_5459.A	9	lncrna	1	-0.116636	1.77189e-14
dodin_AFUBlnc_5459.A	9	lncrna	2	0.359003	1.67954e-33
dodin_AFUBlnc_5459.A	9	lncrna	4	1.06796	2.11094e-78
dodin_AFUBlnc_5482.A	11	lncrna	0.5	-0.863269	0.551531
dodin_AFUBlnc_5482.A	11	lncrna	1	-0.762251	0.752685
dodin_AFUBlnc_5482.A	11	lncrna	2	0.392891	3.40501e-08
dodin_AFUBlnc_5482.A	11	lncrna	4	1.23263	4.23535e-25
dodin_AFUBlnc_5500.A	13	lncrna	0.5	1.276	0.447736
dodin_AFUBlnc_5500.A	13	lncrna	1	-0.959412	0.000114149
dodin_AFUBlnc_5500.A	13	lncrna	2	-0.606203	0.00336114
dodin_AFUBlnc_5500.A	13	lncrna	4	0.289617	0.308371
dodin_AFUBlnc_5514.A	9	lncrna	0.5	-1.13347	0.00513053
dodin_AFUBlnc_5514.A	9	lncrna	1	-0.142019	0.395392
dodin_AFUBlnc_5514.A	9	lncrna	2	-0.0261956	0.173873
dodin_AFUBlnc_5514.A	9	lncrna	4	1.30169	1.94887e-16
dodin_AFUBlnc_5612.A	9	lncrna	0.5	-1.29764	0.85251
dodin_AFUBlnc_5612.A	9	lncrna	1	0.0268007	1.80358e-05
dodin_AFUBlnc_5612.A	9	lncrna	2	0.131482	4.8584e-06
dodin_AFUBlnc_5612.A	9	lncrna	4	1.13936	1.53133e-15
dodin_AFUBlnc_5649.1	11	lncrna	0.5	-1.0873	0.0037488
dodin_AFUBlnc_5649.1	11	lncrna	1	-0.38992	8.5837e-06
dodin_AFUBlnc_5649.1	11	lncrna	2	0.202589	2.67855e-08
dodin_AFUBlnc_5649.1	11	lncrna	4	1.27463	5.34545e-14
dodin_AFUBlnc_5664.A	5	lncrna	0.5	1.29122	3.04465e-06
dodin_AFUBlnc_5664.A	5	lncrna	1	-0.0549915	0.00291047
dodin_AFUBlnc_5664.A	5	lncrna	2	-1.1499	1.85259e-18
dodin_AFUBlnc_5664.A	5	lncrna	4	-0.086336	0.0025575
dodin_AFUBlnc_568.1	11	lncrna	0.5	-1.10792	0.657227
dodin_AFUBlnc_568.1	11	lncrna	1	-0.325952	5.71164e-05
dodin_AFUBlnc_568.1	11	lncrna	2	0.152018	5.60222e-10
dodin_AFUBlnc_568.1	11	lncrna	4	1.28186	2.67025e-31
dodin_AFUBlnc_5690.12	5	lncrna	0.5	1.36881	0.784032
dodin_AFUBlnc_5690.12	5	lncrna	1	0.12155	0.0036372
dodin_AFUBlnc_5690.12	5	lncrna	2	-0.722649	6.27597e-07
dodin_AFUBlnc_5690.12	5	lncrna	4	-0.767707	6.82968e-07
dodin_AFUBlnc_5778.1	11	lncrna	0.5	-0.765308	0.376792
dodin_AFUBlnc_5778.1	11	lncrna	1	-0.746475	0.271805
dodin_AFUBlnc_5778.1	11	lncrna	2	0.158256	0.000494424
dodin_AFUBlnc_5778.1	11	lncrna	4	1.35353	7.26251e-12
dodin_AFUBlnc_5918.A	3	lncrna	0.5	-0.0386416	2.21538e-10
dodin_AFUBlnc_5918.A	3	lncrna	1	-1.0123	0.00597153
dodin_AFUBlnc_5918.A	3	lncrna	2	-0.317597	5.88295e-08
dodin_AFUBlnc_5918.A	3	lncrna	4	1.36854	3.46389e-33
dodin_AFUBlnc_6008.A	11	lncrna	0.5	-0.93375	0.758593
dodin_AFUBlnc_6008.A	11	lncrna	1	-0.411718	0.0165096
dodin_AFUBlnc_6008.A	11	lncrna	2	-0.0530266	9.23726e-05
dodin_AFUBlnc_6008.A	11	lncrna	4	1.39849	7.12829e-26
dodin_AFUBlnc_6037.10	13	lncrna	0.5	1.31943	0.024945
dodin_AFUBlnc_6037.10	13	lncrna	1	-0.285872	2.07982e-06
dodin_AFUBlnc_6037.10	13	lncrna	2	-1.0839	2.16455e-08
dodin_AFUBlnc_6037.10	13	lncrna	4	0.0503377	4.756e-05
dodin_AFUBlnc_6060.A	3	lncrna	0.5	0.25052	5.54557e-14
dodin_AFUBlnc_6060.A	3	lncrna	1	-0.957947	0.136066
dodin_AFUBlnc_6060.A	3	lncrna	2	-0.586858	0.000956035
dodin_AFUBlnc_6060.A	3	lncrna	4	1.29429	3.56044e-39
dodin_AFUBlnc_6162.A	5	lncrna	0.5	1.36533	0.520911
dodin_AFUBlnc_6162.A	5	lncrna	1	0.124934	2.36513e-09
dodin_AFUBlnc_6162.A	5	lncrna	2	-0.674981	3.66776e-16
dodin_AFUBlnc_6162.A	5	lncrna	4	-0.815279	1.20953e-16
dodin_AFUBlnc_6253.3	12	lncrna	0.5	0.598843	0.0615189
dodin_AFUBlnc_6253.3	12	lncrna	1	1.08925	0.546392
dodin_AFUBlnc_6253.3	12	lncrna	2	-0.966694	2.53375e-11
dodin_AFUBlnc_6253.3	12	lncrna	4	-0.721401	4.78962e-09
dodin_AFUBlnc_6267.20	9	lncrna	0.5	-1.1598	0.0799653
dodin_AFUBlnc_6267.20	9	lncrna	1	0.187032	3.79028e-07
dodin_AFUBlnc_6267.20	9	lncrna	2	-0.270833	8.98999e-05
dodin_AFUBlnc_6267.20	9	lncrna	4	1.2436	1.68249e-13
dodin_AFUBlnc_629.A	5	lncrna	0.5	1.31713	0.847432
dodin_AFUBlnc_629.A	5	lncrna	1	0.235125	0.00101195
dodin_AFUBlnc_629.A	5	lncrna	2	-0.826881	2.08785e-10
dodin_AFUBlnc_629.A	5	lncrna	4	-0.72537	3.03269e-09
dodin_AFUBlnc_6337.21	9	lncrna	0.5	-1.08462	0.02609
dodin_AFUBlnc_6337.21	9	lncrna	1	0.435958	5.75437e-07
dodin_AFUBlnc_6337.21	9	lncrna	2	-0.519224	0.000845862
dodin_AFUBlnc_6337.21	9	lncrna	4	1.16788	1.52612e-09
dodin_AFUBlnc_6345.A	13	lncrna	0.5	1.01189	0.0231759
dodin_AFUBlnc_6345.A	13	lncrna	1	-0.173731	0.0371782
dodin_AFUBlnc_6345.A	13	lncrna	2	-1.31201	1.09233e-09
dodin_AFUBlnc_6345.A	13	lncrna	4	0.473847	0.798103
dodin_AFUBlnc_6537.5	5	lncrna	0.5	1.4815	0.000972546
dodin_AFUBlnc_6537.5	5	lncrna	1	-0.361096	1.00656e-20
dodin_AFUBlnc_6537.5	5	lncrna	2	-0.406685	2.4128e-19
dodin_AFUBlnc_6537.5	5	lncrna	4	-0.713715	2.2107e-21
dodin_AFUBlnc_6539.A	3	lncrna	0.5	1.01202	0.0240665
dodin_AFUBlnc_6539.A	3	lncrna	1	-1.28391	1.17321e-09
dodin_AFUBlnc_6539.A	3	lncrna	2	-0.245137	1.11769e-05
dodin_AFUBlnc_6539.A	3	lncrna	4	0.517026	0.00141248
dodin_AFUBlnc_6559.A	5	lncrna	0.5	1.24019	0.000857523
dodin_AFUBlnc_6559.A	5	lncrna	1	0.175972	3.96531e-10
dodin_AFUBlnc_6559.A	5	lncrna	2	-1.17079	1.30644e-18
dodin_AFUBlnc_6559.A	5	lncrna	4	-0.24537	1.43491e-11
dodin_AFUBlnc_6577.A	12	lncrna	0.5	0.93601	0.34355
dodin_AFUBlnc_6577.A	12	lncrna	1	0.792734	0.0491091
dodin_AFUBlnc_6577.A	12	lncrna	2	-0.84011	6.46452e-18
dodin_AFUBlnc_6577.A	12	lncrna	4	-0.888635	1.45421e-17
dodin_AFUBlnc_6601.6	9	lncrna	0.5	-1.22647	0.565057
dodin_AFUBlnc_6601.6	9	lncrna	1	-0.313579	4.95279e-09
dodin_AFUBlnc_6601.6	9	lncrna	2	0.444797	8.41947e-34
dodin_AFUBlnc_6601.6	9	lncrna	4	1.09526	2.05601e-69
dodin_AFUBlnc_6624.3	11	lncrna	0.5	-1.05749	0.00690267
dodin_AFUBlnc_6624.3	11	lncrna	1	-0.374163	1.84255e-15
dodin_AFUBlnc_6624.3	11	lncrna	2	0.117122	8.16949e-31
dodin_AFUBlnc_6624.3	11	lncrna	4	1.31453	5.99085e-94
dodin_AFUBlnc_6714.1	11	lncrna	0.5	-0.893257	0.149979
dodin_AFUBlnc_6714.1	11	lncrna	1	-0.631814	0.00460271
dodin_AFUBlnc_6714.1	11	lncrna	2	0.196857	1.92636e-11
dodin_AFUBlnc_6714.1	11	lncrna	4	1.32821	2.58035e-34
dodin_AFUBlnc_6721.A	11	lncrna	0.5	-0.243142	0.00920719
dodin_AFUBlnc_6721.A	11	lncrna	1	-0.710498	0.0930633
dodin_AFUBlnc_6721.A	11	lncrna	2	-0.518509	0.0343873
dodin_AFUBlnc_6721.A	11	lncrna	4	1.47215	1.98395e-13
dodin_AFUBlnc_6740.5	13	lncrna	0.5	1.2599	1.82911e-07
dodin_AFUBlnc_6740.5	13	lncrna	1	-0.604896	3.99065e-32
dodin_AFUBlnc_6740.5	13	lncrna	2	-0.972572	4.95405e-34
dodin_AFUBlnc_6740.5	13	lncrna	4	0.317565	1.33312e-16
dodin_AFUBlnc_6756.A	9	lncrna	0.5	-1.26901	0.0348622
dodin_AFUBlnc_6756.A	9	lncrna	1	-0.0690105	1.96658e-07
dodin_AFUBlnc_6756.A	9	lncrna	2	0.174194	7.48308e-09
dodin_AFUBlnc_6756.A	9	lncrna	4	1.16383	4.66463e-16
dodin_AFUBlnc_6781.A	11	lncrna	0.5	-0.483687	0.000292321
dodin_AFUBlnc_6781.A	11	lncrna	1	-0.739552	0.00108571
dodin_AFUBlnc_6781.A	11	lncrna	2	-0.24598	9.90396e-06
dodin_AFUBlnc_6781.A	11	lncrna	4	1.46922	5.24634e-18
dodin_AFUBlnc_6782.2	11	lncrna	0.5	-1.00946	0.184556
dodin_AFUBlnc_6782.2	11	lncrna	1	-0.450722	1.18311e-06
dodin_AFUBlnc_6782.2	11	lncrna	2	0.133527	6.55079e-17
dodin_AFUBlnc_6782.2	11	lncrna	4	1.32665	8.8117e-57
dodin_AFUBlnc_6791.A	13	lncrna	0.5	1.13497	1.1297e-08
dodin_AFUBlnc_6791.A	13	lncrna	1	-0.0225574	0.0451767
dodin_AFUBlnc_6791.A	13	lncrna	2	-1.29533	0.175701
dodin_AFUBlnc_6791.A	13	lncrna	4	0.182916	0.00954599
dodin_AFUBlnc_6792.16	5	lncrna	0.5	0.994384	0.0148289
dodin_AFUBlnc_6792.16	5	lncrna	1	0.616216	0.167275
dodin_AFUBlnc_6792.16	5	lncrna	2	-1.21424	0.000690403
dodin_AFUBlnc_6792.16	5	lncrna	4	-0.39636	0.18518
dodin_AFUBlnc_6885.19	5	lncrna	0.5	1.1166	0.178915
dodin_AFUBlnc_6885.19	5	lncrna	1	0.320353	0.00311216
dodin_AFUBlnc_6885.19	5	lncrna	2	-1.27443	4.45626e-08
dodin_AFUBlnc_6885.19	5	lncrna	4	-0.162517	0.000291214
dodin_AFUBlnc_6905.16	9	lncrna	0.5	-1.33534	0.211647
dodin_AFUBlnc_6905.16	9	lncrna	1	0.160657	1.44006e-14
dodin_AFUBlnc_6905.16	9	lncrna	2	0.0867761	3.33733e-13
dodin_AFUBlnc_6905.16	9	lncrna	4	1.0879	5.66767e-31
dodin_AFUBlnc_698.6	11	lncrna	0.5	-0.886384	0.435999
dodin_AFUBlnc_698.6	11	lncrna	1	-0.541337	0.00978486
dodin_AFUBlnc_698.6	11	lncrna	2	0.0422631	4.21924e-08
dodin_AFUBlnc_698.6	11	lncrna	4	1.38546	8.65324e-36
dodin_AFUBlnc_6991.1	11	lncrna	0.5	-0.794134	0.104629
dodin_AFUBlnc_6991.1	11	lncrna	1	-0.362325	0.000489269
dodin_AFUBlnc_6991.1	11	lncrna	2	-0.307596	0.000304648
dodin_AFUBlnc_6991.1	11	lncrna	4	1.46405	1.62431e-25
dodin_AFUBlnc_6995.A	3	lncrna	0.5	0.764859	5.30154e-12
dodin_AFUBlnc_6995.A	3	lncrna	1	-1.19409	2.10386e-32
dodin_AFUBlnc_6995.A	3	lncrna	2	-0.455089	1.65758e-22
dodin_AFUBlnc_6995.A	3	lncrna	4	0.884323	7.79095e-11
dodin_AFUBlnc_7026.A	3	lncrna	0.5	0.809873	6.71958e-09
dodin_AFUBlnc_7026.A	3	lncrna	1	-0.962629	4.9168e-29
dodin_AFUBlnc_7026.A	3	lncrna	2	-0.762009	1.7523e-23
dodin_AFUBlnc_7026.A	3	lncrna	4	0.914764	6.12593e-08
dodin_AFUBlnc_7080.27	11	lncrna	0.5	-1.03758	2.85579e-15
dodin_AFUBlnc_7080.27	11	lncrna	1	-0.352515	0.0455829
dodin_AFUBlnc_7080.27	11	lncrna	2	0.0496794	1.18856e-17
dodin_AFUBlnc_7080.27	11	lncrna	4	1.34041	4.07938e-197
dodin_AFUBlnc_7107.A	9	lncrna	0.5	-1.15643	0.665732
dodin_AFUBlnc_7107.A	9	lncrna	1	-0.227633	5.5903e-05
[truncated: 6,442 more rows]
