# Supplementary material for: Genome-wide discovery and phenotyping of non-coding transcripts in A. fumigatus reveals lncRNAs with a role in antifungal drug sensitivity
Source: Nat Commun. 2026 Feb 11;17:1832. doi: 10.1038/s41467-026-68543-9 (PMC12921299; doi:10.1038/s41467-026-68543-9)
Supplement: Supplementary file 7 — Supplementary Data 5 [file 41467_2026_68543_MOESM7_ESM.xlsx]

## Sheet: Supp. Table 5. Multi-drug clust
Supplementary Table 5. Clustering of transcripts with similar expression profiles across multiple drugs
lncRNA ID	Cluster	Number of Common Drug Responses	Common Drug Responses
AFUBlnc_7249.11	9	5	dodin:hyg:itra:milt:simv
AFUBlnc_1422.19	9	4	5fc:itra:milt:terb
AFUBlnc_1917.17	12	4	5fc:itra:milt:terb
AFUBlnc_3085.15	5	4	5fc:dodin:simv:terb
AFUBlnc_4560.A	12	4	5fc:itra:milt:terb
AFUBlnc_1554.A	9	4	dodin:hyg:itra:milt
AFUBlnc_3304.A	9	4	dodin:itra:milt:terb
AFUBlnc_4136.A	12	4	dodin:hyg:milt:terb
AFUBlnc_514.A	12	4	dodin:hyg:itra:milt
AFUBlnc_6559.A	5	4	dodin:hyg:itra:simv
AFUBlnc_7175.A	9	4	dodin:hyg:itra:terb
AFUBlnc_914.A	9	4	dodin:hyg:itra:milt
AFUBlnc_2538.B	9	4	hyg:itra:milt:terb
AFUBlnc_4315.7	9	4	hyg:itra:milt:simv
AFUBlnc_4547.28	12	4	hyg:itra:milt:terb
AFUBlnc_1669.A	1	3	5fc:simv:terb
AFUBlnc_1754.B	9	3	5fc:hyg:milt
AFUBlnc_2077.A	1	3	5fc:simv:terb
AFUBlnc_2077.B	9	3	5fc:hyg:milt
AFUBlnc_2150.12	9	3	5fc:hyg:terb
AFUBlnc_268.A	11	3	5fc:itra:terb
AFUBlnc_3330.13	9	3	5fc:dodin:milt
AFUBlnc_3790.6	13	3	5fc:dodin:simv
AFUBlnc_3990.21	5	3	5fc:dodin:terb
AFUBlnc_4160.4	9	3	5fc:dodin:hyg
AFUBlnc_4552.A	5	3	5fc:simv:terb
AFUBlnc_5088.1	1	3	5fc:itra:milt
AFUBlnc_5138.2	11	3	5fc:dodin:itra
AFUBlnc_5427.20	1	3	5fc:simv:terb
AFUBlnc_5428.A	9	3	5fc:hyg:milt
AFUBlnc_744.35	11	3	5fc:dodin:itra
AFUBlnc_7576.A	9	3	5fc:hyg:simv
AFUBlnc_903.17	11	3	5fc:dodin:milt
AFUBlnc_1711.A	9	3	dodin:itra:terb
AFUBlnc_1844.C	12	3	dodin:itra:simv
AFUBlnc_2003.A	9	3	dodin:hyg:milt
AFUBlnc_2045.25	9	3	dodin:hyg:simv
AFUBlnc_2073.A	9	3	dodin:hyg:milt
AFUBlnc_2104.B	9	3	dodin:hyg:simv
AFUBlnc_2238.A	12	3	dodin:hyg:milt
AFUBlnc_2346.A	12	3	dodin:itra:terb
AFUBlnc_3767.18	5	3	dodin:simv:terb
AFUBlnc_4472.48	9	3	dodin:hyg:itra
AFUBlnc_4552.A	12	3	dodin:itra:milt
AFUBlnc_5212.31	11	3	dodin:hyg:itra
AFUBlnc_5291.A	9	3	dodin:hyg:simv
AFUBlnc_5299.68	9	3	dodin:itra:simv
AFUBlnc_5459.A	9	3	dodin:hyg:itra
AFUBlnc_5664.A	5	3	dodin:hyg:simv
AFUBlnc_6537.5	5	3	dodin:hyg:simv
AFUBlnc_7148.B	12	3	dodin:itra:terb
AFUBlnc_1853.B	1	3	hyg:simv:terb
AFUBlnc_1952.A	9	3	hyg:itra:milt
AFUBlnc_256.A	5	3	hyg:simv:terb
AFUBlnc_265.A	1	3	hyg:itra:milt
AFUBlnc_2731.A	9	3	hyg:itra:milt
AFUBlnc_2951.A	12	3	hyg:itra:milt
AFUBlnc_3294.18	9	3	hyg:milt:simv
AFUBlnc_3583.13	9	3	hyg:itra:milt
AFUBlnc_4203.B	9	3	hyg:itra:milt
AFUBlnc_5977.17	9	3	hyg:milt:simv
AFUBlnc_6740.5	12	3	hyg:itra:milt
AFUBlnc_961.37	9	3	hyg:itra:milt
AFUBlnc_6047.A	1	3	itra:simv:terb
AFUBlnc_1218.B	1	3	milt:simv:terb
AFUBlnc_2188.7	12	3	milt:simv:terb
AFUBlnc_2544.A	1	3	milt:simv:terb
AFUBlnc_3442.3	9	3	milt:simv:terb
AFUBlnc_4160.4	1	3	milt:simv:terb
AFUBlnc_5482.A	9	3	milt:simv:terb
AFUBlnc_5778.1	1	3	milt:simv:terb
AFUBlnc_6601.6	1	3	milt:simv:terb
AFUBlnc_7285.B	1	3	milt:simv:terb
AFUBlnc_1062.D	1	2	5fc:terb
AFUBlnc_1321.24	13	2	5fc:hyg
AFUBlnc_1566.A	9	2	5fc:hyg
AFUBlnc_1573.15	9	2	5fc:hyg
AFUBlnc_1615.A	9	2	5fc:hyg
AFUBlnc_1627.A	12	2	5fc:terb
AFUBlnc_1666.C	1	2	5fc:simv
AFUBlnc_1718.8	5	2	5fc:simv
AFUBlnc_1759.11	3	2	5fc:itra
AFUBlnc_1853.B	9	2	5fc:itra
AFUBlnc_1873.B	1	2	5fc:milt
AFUBlnc_1915.28	12	2	5fc:milt
AFUBlnc_1979.17	9	2	5fc:hyg
AFUBlnc_212.A	7	2	5fc:terb
AFUBlnc_2520.B	9	2	5fc:simv
AFUBlnc_2624.B	1	2	5fc:simv
AFUBlnc_2729.9	11	2	5fc:itra
AFUBlnc_2830.A	11	2	5fc:dodin
AFUBlnc_3039.A	5	2	5fc:simv
AFUBlnc_3211.3	1	2	5fc:terb
AFUBlnc_3220.3	5	2	5fc:simv
AFUBlnc_4315.7	11	2	5fc:dodin
AFUBlnc_4717.8	7	2	5fc:terb
AFUBlnc_472.18	3	2	5fc:itra
AFUBlnc_4788.A	9	2	5fc:hyg
AFUBlnc_4818.A	6	2	5fc:hyg
AFUBlnc_5009.3	9	2	5fc:terb
AFUBlnc_5066.A	9	2	5fc:milt
AFUBlnc_5152.56	1	2	5fc:milt
AFUBlnc_5261.2	9	2	5fc:milt
AFUBlnc_5372.A	7	2	5fc:terb
AFUBlnc_5482.A	11	2	5fc:dodin
AFUBlnc_647.A	4	2	5fc:terb
AFUBlnc_6577.A	9	2	5fc:hyg
AFUBlnc_6971.A	9	2	5fc:itra
AFUBlnc_7084.12	9	2	5fc:hyg
AFUBlnc_7112.A	9	2	5fc:hyg
AFUBlnc_7249.10	9	2	5fc:terb
AFUBlnc_7250.A	3	2	5fc:itra
AFUBlnc_7285.C	11	2	5fc:dodin
AFUBlnc_759.A	9	2	5fc:dodin
AFUBlnc_7626.2	9	2	5fc:hyg
AFUBlnc_7783.A	11	2	5fc:itra
AFUBlnc_961.37	11	2	5fc:dodin
AFUBlnc_1047.3	11	2	dodin:itra
AFUBlnc_1079.12	12	2	dodin:milt
AFUBlnc_1167.25	9	2	dodin:hyg
AFUBlnc_1218.B	11	2	dodin:itra
AFUBlnc_1321.24	5	2	dodin:simv
AFUBlnc_1381.A	11	2	dodin:itra
AFUBlnc_1389.A	9	2	dodin:hyg
AFUBlnc_1419.A	9	2	dodin:hyg
AFUBlnc_1422.19	11	2	dodin:hyg
AFUBlnc_1467.A	12	2	dodin:milt
AFUBlnc_1615.A	11	2	dodin:itra
AFUBlnc_1666.D	12	2	dodin:milt
AFUBlnc_1680.B	11	2	dodin:itra
AFUBlnc_1718.8	12	2	dodin:terb
AFUBlnc_1754.B	11	2	dodin:itra
AFUBlnc_1873.B	11	2	dodin:itra
AFUBlnc_1917.17	5	2	dodin:simv
AFUBlnc_2048.16	5	2	dodin:simv
AFUBlnc_2064.A	13	2	dodin:simv
AFUBlnc_2097.B	5	2	dodin:simv
AFUBlnc_2103.9	9	2	dodin:hyg
AFUBlnc_2127.A	9	2	dodin:milt
AFUBlnc_2150.12	11	2	dodin:itra
AFUBlnc_2174.12	1	2	dodin:hyg
AFUBlnc_2188.7	5	2	dodin:itra
AFUBlnc_2420.A	11	2	dodin:itra
AFUBlnc_2432.B	11	2	dodin:hyg
AFUBlnc_2544.A	9	2	dodin:hyg
AFUBlnc_2603.10	9	2	dodin:hyg
AFUBlnc_2652.A	9	2	dodin:simv
AFUBlnc_2815.A	11	2	dodin:milt
AFUBlnc_2951.A	5	2	dodin:simv
AFUBlnc_3071.1	11	2	dodin:simv
AFUBlnc_3106.A	5	2	dodin:itra
AFUBlnc_3109.23	11	2	dodin:itra
AFUBlnc_3116.A	11	2	dodin:milt
AFUBlnc_3120.39	9	2	dodin:milt
AFUBlnc_3330.12	9	2	dodin:milt
AFUBlnc_3882.1	9	2	dodin:hyg
AFUBlnc_4029.2	11	2	dodin:simv
AFUBlnc_4383.1	12	2	dodin:milt
AFUBlnc_4404.10	11	2	dodin:itra
AFUBlnc_4449.30	11	2	dodin:itra
AFUBlnc_4547.28	5	2	dodin:simv
AFUBlnc_4550.3	5	2	dodin:simv
AFUBlnc_4557.A	5	2	dodin:simv
AFUBlnc_4560.A	5	2	dodin:simv
AFUBlnc_4605.5	14	2	dodin:simv
AFUBlnc_465.2	9	2	dodin:simv
AFUBlnc_4651.2	5	2	dodin:simv
AFUBlnc_4818.A	3	2	dodin:itra
AFUBlnc_4869.7	9	2	dodin:hyg
AFUBlnc_4903.2	11	2	dodin:itra
AFUBlnc_4917.55	5	2	dodin:itra
AFUBlnc_4940.B	9	2	dodin:hyg
AFUBlnc_5079.4	12	2	dodin:milt
AFUBlnc_5152.56	9	2	dodin:simv
AFUBlnc_5266.56	11	2	dodin:itra
AFUBlnc_5292.A	9	2	dodin:hyg
AFUBlnc_5449.A	5	2	dodin:simv
AFUBlnc_5612.A	9	2	dodin:milt
AFUBlnc_6162.A	5	2	dodin:simv
AFUBlnc_6253.3	12	2	dodin:hyg
AFUBlnc_6267.20	9	2	dodin:terb
AFUBlnc_6577.A	12	2	dodin:milt
AFUBlnc_6601.6	9	2	dodin:hyg
AFUBlnc_6714.1	11	2	dodin:hyg
AFUBlnc_6905.16	9	2	dodin:milt
AFUBlnc_7080.27	11	2	dodin:itra
AFUBlnc_7212.13	12	2	dodin:milt
AFUBlnc_7285.B	9	2	dodin:hyg
AFUBlnc_7461.47	9	2	dodin:hyg
AFUBlnc_7464.A	9	2	dodin:hyg
AFUBlnc_7466.14	9	2	dodin:hyg
AFUBlnc_768.5	13	2	dodin:itra
AFUBlnc_7919.A	11	2	dodin:itra
AFUBlnc_859.A	11	2	dodin:hyg
AFUBlnc_957.A	9	2	dodin:milt
AFUBlnc_1100.A	9	2	hyg:terb
AFUBlnc_1384.5	12	2	hyg:milt
AFUBlnc_1425.25	9	2	hyg:terb
AFUBlnc_1464.34	9	2	hyg:simv
AFUBlnc_1652.A	9	2	hyg:milt
AFUBlnc_1675.A	9	2	hyg:milt
AFUBlnc_1702.9	5	2	hyg:simv
AFUBlnc_1761.A	9	2	hyg:itra
AFUBlnc_1922.A	9	2	hyg:milt
AFUBlnc_2077.A	9	2	hyg:milt
AFUBlnc_2151.12	1	2	hyg:simv
AFUBlnc_238.1	12	2	hyg:milt
AFUBlnc_242.A	9	2	hyg:itra
AFUBlnc_2420.A	9	2	hyg:milt
AFUBlnc_2686.A	9	2	hyg:milt
AFUBlnc_3071.1	9	2	hyg:itra
AFUBlnc_3120.39	14	2	hyg:simv
AFUBlnc_3327.A	1	2	hyg:simv
AFUBlnc_3381.6	12	2	hyg:simv
AFUBlnc_3472.21	9	2	hyg:terb
AFUBlnc_4033.B	1	2	hyg:simv
AFUBlnc_4034.1	9	2	hyg:terb
AFUBlnc_4106.A	9	2	hyg:milt
AFUBlnc_4156.6	9	2	hyg:itra
AFUBlnc_4194.26	1	2	hyg:simv
AFUBlnc_4226.2	1	2	hyg:milt
AFUBlnc_4299.A	12	2	hyg:itra
AFUBlnc_431.32	9	2	hyg:itra
AFUBlnc_438.A	1	2	hyg:terb
AFUBlnc_4530.2	9	2	hyg:terb
AFUBlnc_4717.8	9	2	hyg:simv
AFUBlnc_4754.1	9	2	hyg:itra
AFUBlnc_4889.A	1	2	hyg:simv
AFUBlnc_4947.6	12	2	hyg:milt
AFUBlnc_5036.21	1	2	hyg:terb
AFUBlnc_509.A	13	2	hyg:simv
AFUBlnc_5328.A	1	2	hyg:terb
AFUBlnc_5774.A	12	2	hyg:itra
AFUBlnc_5805.A	9	2	hyg:itra
AFUBlnc_5924.3	1	2	hyg:terb
AFUBlnc_6345.A	1	2	hyg:terb
AFUBlnc_6624.3	9	2	hyg:simv
AFUBlnc_6791.A	5	2	hyg:simv
AFUBlnc_6842.1	11	2	hyg:itra
AFUBlnc_698.6	9	2	hyg:itra
AFUBlnc_7024.A	1	2	hyg:simv
AFUBlnc_7069.A	9	2	hyg:terb
AFUBlnc_7148.B	5	2	hyg:simv
AFUBlnc_7336.10	9	2	hyg:itra
AFUBlnc_7501.16	9	2	hyg:itra
AFUBlnc_768.5	12	2	hyg:milt
AFUBlnc_7860.B	5	2	hyg:terb
AFUBlnc_7864.A	9	2	hyg:milt
AFUBlnc_1425.25	11	2	itra:milt
AFUBlnc_1666.A	12	2	itra:terb
AFUBlnc_1702.9	12	2	itra:milt
AFUBlnc_2097.B	12	2	itra:milt
AFUBlnc_2103.9	1	2	itra:terb
AFUBlnc_2506.A	12	2	itra:milt
AFUBlnc_2616.8	5	2	itra:simv
AFUBlnc_3085.15	12	2	itra:milt
AFUBlnc_3160.B	9	2	itra:milt
AFUBlnc_3468.A	1	2	itra:terb
AFUBlnc_438.A	12	2	itra:milt
AFUBlnc_4557.A	12	2	itra:milt
AFUBlnc_4788.A	12	2	itra:milt
AFUBlnc_4890.3	5	2	itra:simv
AFUBlnc_5137.A	12	2	itra:simv
AFUBlnc_5328.A	9	2	itra:milt
AFUBlnc_5664.A	12	2	itra:milt
AFUBlnc_6162.A	12	2	itra:milt
AFUBlnc_6345.A	12	2	itra:milt
AFUBlnc_6577.B	11	2	itra:simv
AFUBlnc_6767.A	12	2	itra:milt
AFUBlnc_6991.1	9	2	itra:milt
AFUBlnc_7245.A	9	2	itra:milt
AFUBlnc_7560.A	12	2	itra:milt
AFUBlnc_903.17	1	2	itra:simv
AFUBlnc_1489.A	1	2	milt:simv
AFUBlnc_1711.A	1	2	milt:simv
AFUBlnc_2047.A	1	2	milt:simv
AFUBlnc_2493.3	9	2	milt:terb
AFUBlnc_2652.A	1	2	milt:terb
AFUBlnc_2665.A	1	2	milt:terb
AFUBlnc_3039.A	12	2	milt:terb
AFUBlnc_3071.1	1	2	milt:terb
AFUBlnc_4792.1	1	2	milt:terb
AFUBlnc_5036.21	14	2	milt:simv
AFUBlnc_5266.56	1	2	milt:simv
AFUBlnc_5500.A	12	2	milt:terb
AFUBlnc_5690.12	12	2	milt:simv
AFUBlnc_6537.5	12	2	milt:terb
AFUBlnc_6559.A	12	2	milt:terb
AFUBlnc_6624.3	1	2	milt:terb
AFUBlnc_6721.A	7	2	milt:simv
AFUBlnc_6782.2	1	2	milt:terb
AFUBlnc_7919.A	14	2	milt:simv
AFUBlnc_93.A	1	2	milt:simv
AFUBlnc_1039.3	1	2	simv:terb
AFUBlnc_1047.3	1	2	simv:terb
AFUBlnc_1069.2	7	2	simv:terb
AFUBlnc_1099.A	1	2	simv:terb
AFUBlnc_1167.25	1	2	simv:terb
AFUBlnc_1376.10	1	2	simv:terb
AFUBlnc_1381.A	1	2	simv:terb
AFUBlnc_1389.A	1	2	simv:terb
AFUBlnc_1397.A	1	2	simv:terb
AFUBlnc_1419.A	1	2	simv:terb
AFUBlnc_1554.A	1	2	simv:terb
AFUBlnc_1615.A	1	2	simv:terb
AFUBlnc_1632.A	1	2	simv:terb
AFUBlnc_1675.A	1	2	simv:terb
AFUBlnc_1754.B	1	2	simv:terb
AFUBlnc_2003.A	1	2	simv:terb
AFUBlnc_2022.2	1	2	simv:terb
AFUBlnc_2049.A	1	2	simv:terb
AFUBlnc_2126.1	1	2	simv:terb
AFUBlnc_2141.B	1	2	simv:terb
AFUBlnc_242.A	1	2	simv:terb
AFUBlnc_2420.A	1	2	simv:terb
AFUBlnc_2432.14	1	2	simv:terb
AFUBlnc_2731.A	1	2	simv:terb
AFUBlnc_2815.B	1	2	simv:terb
AFUBlnc_2830.A	1	2	simv:terb
AFUBlnc_2894.7	1	2	simv:terb
AFUBlnc_2942.A	1	2	simv:terb
AFUBlnc_299.B	1	2	simv:terb
AFUBlnc_3109.23	1	2	simv:terb
AFUBlnc_3201.2	1	2	simv:terb
AFUBlnc_3294.A	1	2	simv:terb
AFUBlnc_3330.12	7	2	simv:terb
AFUBlnc_3596.2	1	2	simv:terb
AFUBlnc_3882.1	1	2	simv:terb
AFUBlnc_3927.1	1	2	simv:terb
AFUBlnc_403.A	1	2	simv:terb
AFUBlnc_4106.A	1	2	simv:terb
AFUBlnc_4140.5	1	2	simv:terb
AFUBlnc_4449.30	1	2	simv:terb
AFUBlnc_4669.11	1	2	simv:terb
AFUBlnc_4840.A	1	2	simv:terb
AFUBlnc_4940.A	1	2	simv:terb
AFUBlnc_5066.A	1	2	simv:terb
AFUBlnc_5085.A	1	2	simv:terb
AFUBlnc_5138.2	1	2	simv:terb
AFUBlnc_530.A	1	2	simv:terb
AFUBlnc_5305.A	1	2	simv:terb
AFUBlnc_539.A	1	2	simv:terb
AFUBlnc_5517.2	5	2	simv:terb
AFUBlnc_568.1	1	2	simv:terb
AFUBlnc_595.A	1	2	simv:terb
AFUBlnc_6714.1	1	2	simv:terb
AFUBlnc_6842.1	1	2	simv:terb
AFUBlnc_6874.3	5	2	simv:terb
AFUBlnc_7245.A	1	2	simv:terb
AFUBlnc_7285.C	1	2	simv:terb
AFUBlnc_7309.A	1	2	simv:terb
AFUBlnc_744.35	1	2	simv:terb
AFUBlnc_7461.47	1	2	simv:terb
AFUBlnc_7466.14	1	2	simv:terb
AFUBlnc_7783.A	1	2	simv:terb
AFUBlnc_852.A	1	2	simv:terb
AFUBlnc_858.A	1	2	simv:terb
AFUBlnc_874.13	1	2	simv:terb
AFUBlnc_914.A	1	2	simv:terb
AFUBlnc_1079.12	14	1	5fc
AFUBlnc_111.11	14	1	5fc
AFUBlnc_1167.25	3	1	5fc
AFUBlnc_1376.10	10	1	5fc
AFUBlnc_1384.5	9	1	5fc
AFUBlnc_1389.A	3	1	5fc
AFUBlnc_1409.A	5	1	5fc
AFUBlnc_1419.A	7	1	5fc
AFUBlnc_1469.25	1	1	5fc
AFUBlnc_1531.1	8	1	5fc
AFUBlnc_154.A	8	1	5fc
AFUBlnc_1541.5	5	1	5fc
AFUBlnc_1584.2	7	1	5fc
AFUBlnc_1603.A	6	1	5fc
AFUBlnc_1650.A	1	1	5fc
AFUBlnc_1666.A	10	1	5fc
AFUBlnc_1666.D	9	1	5fc
AFUBlnc_1684.5	5	1	5fc
AFUBlnc_1702.21	11	1	5fc
AFUBlnc_1702.9	11	1	5fc
AFUBlnc_1762.3	11	1	5fc
AFUBlnc_1841.45	13	1	5fc
AFUBlnc_1918.8	3	1	5fc
AFUBlnc_1922.A	5	1	5fc
AFUBlnc_1952.A	10	1	5fc
AFUBlnc_2045.12	9	1	5fc
AFUBlnc_2047.A	13	1	5fc
AFUBlnc_2048.16	10	1	5fc
AFUBlnc_2049.A	13	1	5fc
AFUBlnc_2098.19	3	1	5fc
AFUBlnc_2099.6	9	1	5fc
AFUBlnc_2141.B	7	1	5fc
AFUBlnc_2151.12	12	1	5fc
AFUBlnc_2174.12	5	1	5fc
AFUBlnc_2188.7	1	1	5fc
AFUBlnc_2238.A	9	1	5fc
AFUBlnc_2239.A	5	1	5fc
AFUBlnc_2262.2	13	1	5fc
AFUBlnc_2346.A	8	1	5fc
AFUBlnc_236.A	9	1	5fc
AFUBlnc_2419.A	3	1	5fc
AFUBlnc_248.1	6	1	5fc
AFUBlnc_2506.A	11	1	5fc
AFUBlnc_2510.A	9	1	5fc
AFUBlnc_2512.A	14	1	5fc
AFUBlnc_2538.B	10	1	5fc
AFUBlnc_2544.A	5	1	5fc
AFUBlnc_2549.2	12	1	5fc
AFUBlnc_256.A	8	1	5fc
AFUBlnc_2573.B	9	1	5fc
AFUBlnc_2581.9	1	1	5fc
AFUBlnc_2603.10	6	1	5fc
AFUBlnc_2616.8	2	1	5fc
AFUBlnc_2642.A	10	1	5fc
AFUBlnc_265.B	9	1	5fc
AFUBlnc_2665.A	13	1	5fc
AFUBlnc_2674.A	5	1	5fc
AFUBlnc_2696.A	5	1	5fc
AFUBlnc_2703.5	4	1	5fc
AFUBlnc_2706.A	7	1	5fc
AFUBlnc_2731.A	7	1	5fc
AFUBlnc_2761.3	9	1	5fc
AFUBlnc_2961.A	13	1	5fc
AFUBlnc_299.B	4	1	5fc
AFUBlnc_3060.2	11	1	5fc
AFUBlnc_3106.A	14	1	5fc
AFUBlnc_3121.A	11	1	5fc
AFUBlnc_3294.18	6	1	5fc
AFUBlnc_3294.A	14	1	5fc
AFUBlnc_3304.A	11	1	5fc
AFUBlnc_3326.A	13	1	5fc
AFUBlnc_3327.A	11	1	5fc
AFUBlnc_3330.12	1	1	5fc
AFUBlnc_3337.5	5	1	5fc
AFUBlnc_3583.13	13	1	5fc
AFUBlnc_3587.2	9	1	5fc
AFUBlnc_3588.A	1	1	5fc
AFUBlnc_368.A	5	1	5fc
AFUBlnc_3767.18	6	1	5fc
AFUBlnc_3779.5	5	1	5fc
AFUBlnc_3834.A	8	1	5fc
AFUBlnc_3882.1	7	1	5fc
AFUBlnc_3883.21	5	1	5fc
AFUBlnc_3886.2	5	1	5fc
AFUBlnc_3918.A	7	1	5fc
AFUBlnc_3931.1	11	1	5fc
AFUBlnc_3935.5	13	1	5fc
AFUBlnc_3987.A	12	1	5fc
AFUBlnc_4019.A	6	1	5fc
AFUBlnc_4034.1	12	1	5fc
AFUBlnc_4136.A	11	1	5fc
AFUBlnc_4140.5	11	1	5fc
AFUBlnc_4156.6	7	1	5fc
AFUBlnc_4197.A	1	1	5fc
AFUBlnc_42.A	5	1	5fc
AFUBlnc_4203.B	10	1	5fc
AFUBlnc_4226.2	7	1	5fc
AFUBlnc_4228.18	5	1	5fc
AFUBlnc_4239.8	11	1	5fc
AFUBlnc_4241.13	9	1	5fc
AFUBlnc_4281.A	9	1	5fc
AFUBlnc_4299.A	9	1	5fc
AFUBlnc_431.32	3	1	5fc
AFUBlnc_438.A	11	1	5fc
AFUBlnc_4449.30	13	1	5fc
AFUBlnc_4455.A	8	1	5fc
AFUBlnc_4466.3	14	1	5fc
AFUBlnc_4519.1	3	1	5fc
AFUBlnc_4521.A	12	1	5fc
AFUBlnc_4530.2	3	1	5fc
AFUBlnc_4547.28	1	1	5fc
AFUBlnc_4550.3	3	1	5fc
AFUBlnc_4557.A	2	1	5fc
AFUBlnc_4639.D	3	1	5fc
AFUBlnc_4651.2	14	1	5fc
AFUBlnc_4669.11	3	1	5fc
AFUBlnc_4777.A	9	1	5fc
AFUBlnc_4840.A	2	1	5fc
AFUBlnc_4869.7	3	1	5fc
AFUBlnc_4870.A	5	1	5fc
AFUBlnc_4890.3	8	1	5fc
AFUBlnc_4901.A	5	1	5fc
AFUBlnc_4901.B	5	1	5fc
AFUBlnc_4915.A	7	1	5fc
AFUBlnc_4940.A	13	1	5fc
AFUBlnc_4940.C	5	1	5fc
AFUBlnc_4947.6	11	1	5fc
AFUBlnc_4967.5	7	1	5fc
AFUBlnc_5079.4	11	1	5fc
AFUBlnc_509.A	9	1	5fc
AFUBlnc_5212.31	5	1	5fc
AFUBlnc_5305.A	3	1	5fc
AFUBlnc_5359.A	2	1	5fc
AFUBlnc_539.A	3	1	5fc
AFUBlnc_5500.A	3	1	5fc
AFUBlnc_551.A	8	1	5fc
AFUBlnc_5517.2	12	1	5fc
AFUBlnc_563.21	11	1	5fc
AFUBlnc_5664.A	8	1	5fc
AFUBlnc_5690.12	13	1	5fc
AFUBlnc_5736.2	11	1	5fc
AFUBlnc_5774.A	11	1	5fc
AFUBlnc_5918.A	7	1	5fc
AFUBlnc_599.A	7	1	5fc
AFUBlnc_6023.A	12	1	5fc
AFUBlnc_6049.6	3	1	5fc
AFUBlnc_6050.3	6	1	5fc
AFUBlnc_6162.A	13	1	5fc
AFUBlnc_6267.20	2	1	5fc
AFUBlnc_629.A	1	1	5fc
AFUBlnc_6301.67	5	1	5fc
AFUBlnc_6359.3	8	1	5fc
AFUBlnc_6537.5	14	1	5fc
AFUBlnc_6557.B	5	1	5fc
AFUBlnc_6559.A	1	1	5fc
AFUBlnc_6577.B	10	1	5fc
AFUBlnc_6707.19	5	1	5fc
AFUBlnc_6715.A	2	1	5fc
AFUBlnc_6718.B	11	1	5fc
AFUBlnc_6721.A	9	1	5fc
AFUBlnc_6729.21	5	1	5fc
AFUBlnc_6740.5	11	1	5fc
AFUBlnc_6743.A	9	1	5fc
AFUBlnc_6751.26	11	1	5fc
AFUBlnc_6767.A	3	1	5fc
AFUBlnc_6770.A	5	1	5fc
AFUBlnc_6791.A	2	1	5fc
AFUBlnc_6839.5	9	1	5fc
AFUBlnc_6842.1	6	1	5fc
AFUBlnc_6874.3	3	1	5fc
AFUBlnc_6899.14	7	1	5fc
AFUBlnc_6905.16	2	1	5fc
AFUBlnc_6995.A	10	1	5fc
AFUBlnc_7024.A	13	1	5fc
AFUBlnc_7051.5	8	1	5fc
AFUBlnc_7069.A	7	1	5fc
AFUBlnc_7080.27	13	1	5fc
AFUBlnc_7087.A	5	1	5fc
AFUBlnc_7148.B	13	1	5fc
AFUBlnc_7162.B	1	1	5fc
AFUBlnc_7184.A	10	1	5fc
AFUBlnc_7212.13	5	1	5fc
AFUBlnc_724.21	11	1	5fc
AFUBlnc_7249.11	2	1	5fc
AFUBlnc_7285.B	7	1	5fc
AFUBlnc_730.A	4	1	5fc
AFUBlnc_7327.4	8	1	5fc
AFUBlnc_7564.1	3	1	5fc
AFUBlnc_7627.A	4	1	5fc
AFUBlnc_768.5	9	1	5fc
AFUBlnc_7787.A	9	1	5fc
AFUBlnc_7814.A	5	1	5fc
AFUBlnc_7876.C	10	1	5fc
AFUBlnc_7882.B	4	1	5fc
AFUBlnc_798.A	8	1	5fc
AFUBlnc_874.13	5	1	5fc
AFUBlnc_93.A	11	1	5fc
AFUBlnc_930.5	5	1	5fc
AFUBlnc_1051.1	3	1	dodin
AFUBlnc_1060.28	5	1	dodin
AFUBlnc_1062.17	13	1	dodin
AFUBlnc_1062.B	13	1	dodin
AFUBlnc_1099.A	11	1	dodin
AFUBlnc_111.11	5	1	dodin
AFUBlnc_1165.18	11	1	dodin
AFUBlnc_1204.A	13	1	dodin
AFUBlnc_1217.A	11	1	dodin
AFUBlnc_1218.C	9	1	dodin
AFUBlnc_1329.2	11	1	dodin
AFUBlnc_1384.5	5	1	dodin
AFUBlnc_1397.A	9	1	dodin
AFUBlnc_1425.25	14	1	dodin
AFUBlnc_149.2	11	1	dodin
AFUBlnc_1632.A	11	1	dodin
AFUBlnc_1652.A	11	1	dodin
AFUBlnc_1675.A	11	1	dodin
AFUBlnc_1675.B	11	1	dodin
AFUBlnc_1754.A	11	1	dodin
AFUBlnc_1803.A	11	1	dodin
AFUBlnc_1838.7	13	1	dodin
AFUBlnc_1843.8	11	1	dodin
AFUBlnc_1844.B	11	1	dodin
AFUBlnc_1853.B	11	1	dodin
AFUBlnc_1915.28	8	1	dodin
AFUBlnc_1918.8	5	1	dodin
AFUBlnc_1922.A	11	1	dodin
AFUBlnc_2022.2	11	1	dodin
AFUBlnc_2046.37	5	1	dodin
AFUBlnc_2047.A	11	1	dodin
AFUBlnc_2048.15	11	1	dodin
AFUBlnc_2098.19	8	1	dodin
AFUBlnc_2104.C	11	1	dodin
AFUBlnc_2125.A	11	1	dodin
AFUBlnc_2126.1	11	1	dodin
AFUBlnc_2162.A	9	1	dodin
AFUBlnc_238.1	13	1	dodin
AFUBlnc_2419.A	13	1	dodin
AFUBlnc_2493.3	11	1	dodin
AFUBlnc_2574.9	11	1	dodin
AFUBlnc_2581.9	3	1	dodin
AFUBlnc_2583.A	3	1	dodin
AFUBlnc_2600.5	7	1	dodin
AFUBlnc_2603.A	9	1	dodin
AFUBlnc_2604.A	11	1	dodin
AFUBlnc_2620.A	9	1	dodin
AFUBlnc_2631.A	3	1	dodin
AFUBlnc_2647.58	9	1	dodin
AFUBlnc_2665.A	11	1	dodin
AFUBlnc_2686.A	11	1	dodin
AFUBlnc_2706.A	13	1	dodin
AFUBlnc_2729.9	13	1	dodin
AFUBlnc_2792.A	9	1	dodin
AFUBlnc_299.B	11	1	dodin
AFUBlnc_304.15	5	1	dodin
AFUBlnc_3060.2	3	1	dodin
AFUBlnc_3211.3	11	1	dodin
AFUBlnc_3220.3	13	1	dodin
AFUBlnc_3268.A	11	1	dodin
AFUBlnc_3294.18	11	1	dodin
AFUBlnc_3294.A	11	1	dodin
AFUBlnc_3344.35	11	1	dodin
AFUBlnc_3468.A	11	1	dodin
AFUBlnc_3479.16	13	1	dodin
AFUBlnc_3583.13	11	1	dodin
AFUBlnc_3588.A	11	1	dodin
AFUBlnc_3741.1	11	1	dodin
AFUBlnc_381.32	3	1	dodin
AFUBlnc_3823.A	5	1	dodin
AFUBlnc_3835.10	11	1	dodin
AFUBlnc_3927.1	11	1	dodin
AFUBlnc_3984.A	11	1	dodin
AFUBlnc_4026.28	8	1	dodin
AFUBlnc_403.A	11	1	dodin
AFUBlnc_4090.A	11	1	dodin
AFUBlnc_4106.A	11	1	dodin
AFUBlnc_4299.A	3	1	dodin
AFUBlnc_438.A	3	1	dodin
AFUBlnc_4406.3	11	1	dodin
AFUBlnc_4457.A	13	1	dodin
AFUBlnc_4459.1	13	1	dodin
AFUBlnc_4530.2	11	1	dodin
AFUBlnc_456.17	11	1	dodin
AFUBlnc_4681.A	5	1	dodin
AFUBlnc_4700.5	11	1	dodin
AFUBlnc_4717.8	3	1	dodin
AFUBlnc_4775.A	3	1	dodin
AFUBlnc_4788.A	13	1	dodin
AFUBlnc_4792.1	8	1	dodin
AFUBlnc_4888.A	11	1	dodin
AFUBlnc_490.A	11	1	dodin
AFUBlnc_4901.A	3	1	dodin
AFUBlnc_4940.A	11	1	dodin
AFUBlnc_4940.C	14	1	dodin
AFUBlnc_4947.6	13	1	dodin
AFUBlnc_5036.21	11	1	dodin
AFUBlnc_5040.A	11	1	dodin
AFUBlnc_5066.A	11	1	dodin
AFUBlnc_507.56	3	1	dodin
AFUBlnc_5088.1	6	1	dodin
AFUBlnc_5261.2	11	1	dodin
AFUBlnc_5274.A	11	1	dodin
AFUBlnc_5305.A	11	1	dodin
AFUBlnc_539.A	11	1	dodin
AFUBlnc_5427.20	11	1	dodin
AFUBlnc_5428.A	11	1	dodin
AFUBlnc_5457.23	11	1	dodin
AFUBlnc_5500.A	13	1	dodin
AFUBlnc_5514.A	9	1	dodin
AFUBlnc_5649.1	11	1	dodin
AFUBlnc_568.1	11	1	dodin
AFUBlnc_5690.12	5	1	dodin
AFUBlnc_5778.1	11	1	dodin
AFUBlnc_5918.A	3	1	dodin
AFUBlnc_6008.A	11	1	dodin
AFUBlnc_6037.10	13	1	dodin
AFUBlnc_6060.A	3	1	dodin
AFUBlnc_629.A	5	1	dodin
AFUBlnc_6337.21	9	1	dodin
AFUBlnc_6345.A	13	1	dodin
AFUBlnc_6539.A	3	1	dodin
AFUBlnc_6624.3	11	1	dodin
AFUBlnc_6721.A	11	1	dodin
AFUBlnc_6740.5	13	1	dodin
AFUBlnc_6756.A	9	1	dodin
AFUBlnc_6781.A	11	1	dodin
AFUBlnc_6782.2	11	1	dodin
AFUBlnc_6791.A	13	1	dodin
AFUBlnc_6792.16	5	1	dodin
AFUBlnc_6885.19	5	1	dodin
AFUBlnc_698.6	11	1	dodin
AFUBlnc_6991.1	11	1	dodin
AFUBlnc_6995.A	3	1	dodin
AFUBlnc_7026.A	3	1	dodin
AFUBlnc_7107.A	9	1	dodin
AFUBlnc_7112.A	8	1	dodin
AFUBlnc_7126.1	11	1	dodin
AFUBlnc_7162.A	11	1	dodin
AFUBlnc_7162.B	11	1	dodin
AFUBlnc_7220.20	5	1	dodin
AFUBlnc_7263.4	11	1	dodin
AFUBlnc_7309.A	11	1	dodin
AFUBlnc_7327.4	11	1	dodin
AFUBlnc_7343.1	3	1	dodin
AFUBlnc_7447.3	11	1	dodin
AFUBlnc_7560.A	5	1	dodin
AFUBlnc_7627.A	11	1	dodin
AFUBlnc_7681.3	11	1	dodin
AFUBlnc_7787.A	5	1	dodin
AFUBlnc_7803.4	5	1	dodin
AFUBlnc_7864.A	11	1	dodin
AFUBlnc_7876.B	13	1	dodin
AFUBlnc_858.A	11	1	dodin
AFUBlnc_1001.14	9	1	hyg
AFUBlnc_1001.A	9	1	hyg
AFUBlnc_1002.2	9	1	hyg
AFUBlnc_1002.A	9	1	hyg
AFUBlnc_1002.B	9	1	hyg
AFUBlnc_1009.1	9	1	hyg
AFUBlnc_1011.A	9	1	hyg
AFUBlnc_1019.A	1	1	hyg
AFUBlnc_1039.3	9	1	hyg
AFUBlnc_1078.1	9	1	hyg
AFUBlnc_1079.12	7	1	hyg
AFUBlnc_1091.5	9	1	hyg
AFUBlnc_1099.A	9	1	hyg
AFUBlnc_1128.A	11	1	hyg
AFUBlnc_1165.18	9	1	hyg
AFUBlnc_1217.A	9	1	hyg
AFUBlnc_1218.B	9	1	hyg
AFUBlnc_1274.3	9	1	hyg
AFUBlnc_1296.6	11	1	hyg
AFUBlnc_1297.A	9	1	hyg
AFUBlnc_1312.1	9	1	hyg
AFUBlnc_1329.2	9	1	hyg
AFUBlnc_1342.A	9	1	hyg
AFUBlnc_1373.14	9	1	hyg
AFUBlnc_1375.1	9	1	hyg
AFUBlnc_1376.10	9	1	hyg
AFUBlnc_1381.A	9	1	hyg
AFUBlnc_14.1	9	1	hyg
AFUBlnc_140.A	9	1	hyg
AFUBlnc_1432.1	9	1	hyg
AFUBlnc_1448.25	9	1	hyg
AFUBlnc_1467.A	1	1	hyg
AFUBlnc_1469.25	5	1	hyg
AFUBlnc_1475.39	1	1	hyg
AFUBlnc_154.A	9	1	hyg
AFUBlnc_1541.5	11	1	hyg
AFUBlnc_1549.A	9	1	hyg
AFUBlnc_1549.B	1	1	hyg
AFUBlnc_155.11	11	1	hyg
AFUBlnc_155.3	9	1	hyg
AFUBlnc_1569.8	7	1	hyg
AFUBlnc_1584.2	1	1	hyg
AFUBlnc_1620.A	9	1	hyg
AFUBlnc_1627.A	9	1	hyg
AFUBlnc_1642.A	9	1	hyg
AFUBlnc_1647.A	14	1	hyg
AFUBlnc_1650.A	9	1	hyg
AFUBlnc_1666.A	9	1	hyg
AFUBlnc_1666.D	11	1	hyg
AFUBlnc_1669.A	9	1	hyg
AFUBlnc_168.1	9	1	hyg
AFUBlnc_1684.5	9	1	hyg
AFUBlnc_1686.27	9	1	hyg
AFUBlnc_1715.A	11	1	hyg
AFUBlnc_1724.16	9	1	hyg
AFUBlnc_1750.39	11	1	hyg
AFUBlnc_1754.A	1	1	hyg
AFUBlnc_1759.11	9	1	hyg
AFUBlnc_1762.3	3	1	hyg
AFUBlnc_1773.2	9	1	hyg
AFUBlnc_18.1	9	1	hyg
AFUBlnc_1803.A	9	1	hyg
AFUBlnc_1808.2	9	1	hyg
AFUBlnc_1841.45	9	1	hyg
AFUBlnc_1843.8	9	1	hyg
AFUBlnc_1844.A	9	1	hyg
AFUBlnc_1844.B	9	1	hyg
AFUBlnc_1844.C	9	1	hyg
AFUBlnc_1844.D	9	1	hyg
AFUBlnc_186.A	9	1	hyg
AFUBlnc_187.A	9	1	hyg
AFUBlnc_1873.B	2	1	hyg
AFUBlnc_1887.2	9	1	hyg
AFUBlnc_190.1	9	1	hyg
AFUBlnc_1902.2	1	1	hyg
AFUBlnc_1911.1	9	1	hyg
AFUBlnc_1917.17	11	1	hyg
AFUBlnc_192.3	9	1	hyg
AFUBlnc_1956.A	9	1	hyg
AFUBlnc_1959.3	9	1	hyg
AFUBlnc_200.13	9	1	hyg
AFUBlnc_2022.2	9	1	hyg
AFUBlnc_2046.37	11	1	hyg
AFUBlnc_2047.A	9	1	hyg
AFUBlnc_2048.15	9	1	hyg
AFUBlnc_2075.A	9	1	hyg
AFUBlnc_2099.6	3	1	hyg
AFUBlnc_2104.C	9	1	hyg
AFUBlnc_212.A	9	1	hyg
AFUBlnc_2141.B	9	1	hyg
AFUBlnc_2155.A	11	1	hyg
AFUBlnc_2188.7	9	1	hyg
AFUBlnc_2212.6	9	1	hyg
AFUBlnc_2249.1	9	1	hyg
AFUBlnc_2386.3	9	1	hyg
AFUBlnc_2387.2	9	1	hyg
AFUBlnc_2427.A	9	1	hyg
AFUBlnc_2435.A	9	1	hyg
AFUBlnc_2436.A	9	1	hyg
AFUBlnc_2436.D	9	1	hyg
AFUBlnc_2438.A	9	1	hyg
AFUBlnc_2438.B	9	1	hyg
AFUBlnc_2478.4	9	1	hyg
AFUBlnc_250.A	7	1	hyg
AFUBlnc_256.B	1	1	hyg
AFUBlnc_2569.A	9	1	hyg
AFUBlnc_2574.9	9	1	hyg
AFUBlnc_2583.A	7	1	hyg
AFUBlnc_2600.5	9	1	hyg
AFUBlnc_2616.8	13	1	hyg
AFUBlnc_2665.A	8	1	hyg
AFUBlnc_2673.96	9	1	hyg
AFUBlnc_2697.3	1	1	hyg
AFUBlnc_2729.9	9	1	hyg
AFUBlnc_2782.A	12	1	hyg
AFUBlnc_2815.A	9	1	hyg
AFUBlnc_2830.A	9	1	hyg
AFUBlnc_286.A	9	1	hyg
AFUBlnc_2894.7	9	1	hyg
AFUBlnc_2909.A	8	1	hyg
AFUBlnc_2942.A	9	1	hyg
AFUBlnc_2961.A	9	1	hyg
AFUBlnc_299.B	9	1	hyg
AFUBlnc_3060.2	7	1	hyg
AFUBlnc_3066.A	11	1	hyg
AFUBlnc_3085.15	9	1	hyg
AFUBlnc_3106.A	9	1	hyg
AFUBlnc_3201.2	9	1	hyg
AFUBlnc_3204.A	9	1	hyg
AFUBlnc_3208.6	9	1	hyg
AFUBlnc_3220.3	1	1	hyg
AFUBlnc_3224.12	9	1	hyg
AFUBlnc_3227.7	9	1	hyg
AFUBlnc_3248.2	1	1	hyg
AFUBlnc_3286.B	9	1	hyg
AFUBlnc_3326.A	9	1	hyg
AFUBlnc_3337.5	9	1	hyg
AFUBlnc_3350.1	11	1	hyg
AFUBlnc_3468.A	12	1	hyg
AFUBlnc_3507.4	9	1	hyg
AFUBlnc_3588.A	9	1	hyg
AFUBlnc_3596.2	9	1	hyg
AFUBlnc_368.A	11	1	hyg
AFUBlnc_3707.11	9	1	hyg
AFUBlnc_3730.14	9	1	hyg
AFUBlnc_3731.7	9	1	hyg
AFUBlnc_3741.1	9	1	hyg
AFUBlnc_3767.18	11	1	hyg
AFUBlnc_3790.6	9	1	hyg
AFUBlnc_3829.2	9	1	hyg
AFUBlnc_3886.2	9	1	hyg
AFUBlnc_3918.A	9	1	hyg
AFUBlnc_3932.A	9	1	hyg
AFUBlnc_3935.5	9	1	hyg
AFUBlnc_3961.A	9	1	hyg
AFUBlnc_3984.A	5	1	hyg
AFUBlnc_3987.A	9	1	hyg
AFUBlnc_3990.21	3	1	hyg
AFUBlnc_3995.A	9	1	hyg
AFUBlnc_4020.13	9	1	hyg
AFUBlnc_4026.28	11	1	hyg
AFUBlnc_4076.3	9	1	hyg
AFUBlnc_4078.5	9	1	hyg
AFUBlnc_4110.A	9	1	hyg
AFUBlnc_4140.5	9	1	hyg
AFUBlnc_42.A	1	1	hyg
AFUBlnc_4228.18	9	1	hyg
AFUBlnc_4270.4	9	1	hyg
AFUBlnc_4304.15	1	1	hyg
AFUBlnc_4383.5	9	1	hyg
AFUBlnc_4404.10	9	1	hyg
AFUBlnc_4406.3	9	1	hyg
AFUBlnc_4449.30	9	1	hyg
AFUBlnc_4455.A	9	1	hyg
AFUBlnc_4457.A	9	1	hyg
AFUBlnc_4459.1	9	1	hyg
AFUBlnc_4519.1	9	1	hyg
AFUBlnc_4520.32	9	1	hyg
AFUBlnc_4544.3	9	1	hyg
AFUBlnc_4550.3	2	1	hyg
AFUBlnc_4552.A	7	1	hyg
AFUBlnc_4553.11	9	1	hyg
AFUBlnc_4554.2	9	1	hyg
AFUBlnc_4557.A	9	1	hyg
AFUBlnc_456.17	9	1	hyg
AFUBlnc_4560.A	14	1	hyg
AFUBlnc_4571.1	1	1	hyg
AFUBlnc_4590.B	9	1	hyg
AFUBlnc_4605.5	9	1	hyg
AFUBlnc_4622.2	9	1	hyg
AFUBlnc_4639.B	9	1	hyg
AFUBlnc_4639.D	9	1	hyg
AFUBlnc_4651.2	3	1	hyg
AFUBlnc_4669.11	9	1	hyg
AFUBlnc_470.29	9	1	hyg
AFUBlnc_4767.A	9	1	hyg
AFUBlnc_4775.A	11	1	hyg
AFUBlnc_4863.A	9	1	hyg
AFUBlnc_4870.A	1	1	hyg
AFUBlnc_4888.A	9	1	hyg
AFUBlnc_4890.3	9	1	hyg
AFUBlnc_4899.A	9	1	hyg
AFUBlnc_4901.A	9	1	hyg
AFUBlnc_4901.B	9	1	hyg
AFUBlnc_4940.A	9	1	hyg
AFUBlnc_4946.11	1	1	hyg
AFUBlnc_5048.10	9	1	hyg
AFUBlnc_5088.1	9	1	hyg
AFUBlnc_5137.A	11	1	hyg
AFUBlnc_5138.2	9	1	hyg
AFUBlnc_5141.A	9	1	hyg
AFUBlnc_5208.A	9	1	hyg
AFUBlnc_5231.A	9	1	hyg
AFUBlnc_5237.A	9	1	hyg
AFUBlnc_5261.2	1	1	hyg
AFUBlnc_5299.69	1	1	hyg
AFUBlnc_5340.6	9	1	hyg
AFUBlnc_5345.A	1	1	hyg
AFUBlnc_5359.A	3	1	hyg
AFUBlnc_539.A	9	1	hyg
AFUBlnc_5409.1	9	1	hyg
AFUBlnc_5410.A	9	1	hyg
AFUBlnc_5427.20	14	1	hyg
AFUBlnc_5444.7	9	1	hyg
AFUBlnc_5483.18	9	1	hyg
AFUBlnc_5484.A	9	1	hyg
AFUBlnc_551.A	1	1	hyg
AFUBlnc_563.21	4	1	hyg
AFUBlnc_5690.12	10	1	hyg
AFUBlnc_5918.A	5	1	hyg
AFUBlnc_5983.A	12	1	hyg
AFUBlnc_6009.1	9	1	hyg
AFUBlnc_6037.10	9	1	hyg
AFUBlnc_6049.6	9	1	hyg
AFUBlnc_6200.A	9	1	hyg
AFUBlnc_6246.3	9	1	hyg
AFUBlnc_6267.20	7	1	hyg
AFUBlnc_629.A	9	1	hyg
AFUBlnc_6304.A	9	1	hyg
AFUBlnc_6359.3	11	1	hyg
AFUBlnc_6461.A	9	1	hyg
AFUBlnc_6577.B	6	1	hyg
AFUBlnc_6645.A	9	1	hyg
AFUBlnc_6707.19	1	1	hyg
AFUBlnc_6718.B	5	1	hyg
AFUBlnc_6728.9	9	1	hyg
AFUBlnc_6729.21	11	1	hyg
AFUBlnc_6743.A	8	1	hyg
AFUBlnc_6755.A	9	1	hyg
AFUBlnc_6758.A	9	1	hyg
AFUBlnc_6767.A	5	1	hyg
AFUBlnc_6781.A	9	1	hyg
AFUBlnc_6782.2	9	1	hyg
AFUBlnc_6874.3	11	1	hyg
AFUBlnc_6885.19	11	1	hyg
AFUBlnc_6899.14	9	1	hyg
AFUBlnc_6931.8	9	1	hyg
AFUBlnc_7039.A	1	1	hyg
AFUBlnc_7051.5	9	1	hyg
AFUBlnc_7063.A	9	1	hyg
AFUBlnc_7085.A	9	1	hyg
AFUBlnc_7087.A	11	1	hyg
AFUBlnc_7148.A	11	1	hyg
AFUBlnc_7150.A	11	1	hyg
AFUBlnc_7163.A	9	1	hyg
AFUBlnc_7184.A	9	1	hyg
AFUBlnc_7192.A	9	1	hyg
AFUBlnc_7221.24	9	1	hyg
AFUBlnc_724.21	9	1	hyg
AFUBlnc_724.A	9	1	hyg
AFUBlnc_7250.A	1	1	hyg
AFUBlnc_7263.4	9	1	hyg
AFUBlnc_7265.A	11	1	hyg
AFUBlnc_7269.2	11	1	hyg
AFUBlnc_730.A	9	1	hyg
AFUBlnc_7309.A	9	1	hyg
AFUBlnc_7319.A	9	1	hyg
AFUBlnc_7327.4	1	1	hyg
AFUBlnc_7337.A	9	1	hyg
AFUBlnc_744.35	9	1	hyg
AFUBlnc_7449.1	1	1	hyg
AFUBlnc_7461.29	9	1	hyg
AFUBlnc_7483.A	9	1	hyg
AFUBlnc_7525.A	9	1	hyg
AFUBlnc_759.A	14	1	hyg
AFUBlnc_7614.A	9	1	hyg
AFUBlnc_7614.B	9	1	hyg
AFUBlnc_7751.1	4	1	hyg
AFUBlnc_7783.A	9	1	hyg
AFUBlnc_784.C	9	1	hyg
AFUBlnc_7876.C	9	1	hyg
AFUBlnc_7913.A	9	1	hyg
AFUBlnc_7919.A	9	1	hyg
AFUBlnc_798.A	1	1	hyg
AFUBlnc_871.A	14	1	hyg
AFUBlnc_902.A	9	1	hyg
AFUBlnc_903.17	9	1	hyg
AFUBlnc_972.A	9	1	hyg
AFUBlnc_1039.3	11	1	itra
AFUBlnc_1062.A	11	1	itra
AFUBlnc_1062.D	9	1	itra
AFUBlnc_1079.12	13	1	itra
AFUBlnc_111.11	1	1	itra
AFUBlnc_1204.A	3	1	itra
AFUBlnc_1367.7	11	1	itra
AFUBlnc_1376.10	11	1	itra
AFUBlnc_1384.5	3	1	itra
AFUBlnc_1409.A	10	1	itra
AFUBlnc_1419.A	11	1	itra
AFUBlnc_1475.39	11	1	itra
AFUBlnc_1529.A	1	1	itra
AFUBlnc_1541.5	9	1	itra
AFUBlnc_155.3	10	1	itra
AFUBlnc_1666.B	11	1	itra
AFUBlnc_1669.A	11	1	itra
AFUBlnc_1684.5	7	1	itra
AFUBlnc_1724.16	3	1	itra
AFUBlnc_1762.3	14	1	itra
AFUBlnc_1782.A	9	1	itra
AFUBlnc_18.1	11	1	itra
AFUBlnc_1838.7	9	1	itra
AFUBlnc_1915.28	4	1	itra
AFUBlnc_200.13	13	1	itra
AFUBlnc_2033.24	9	1	itra
AFUBlnc_2045.12	12	1	itra
AFUBlnc_2045.25	11	1	itra
AFUBlnc_2046.37	1	1	itra
AFUBlnc_2049.A	11	1	itra
AFUBlnc_2077.B	11	1	itra
AFUBlnc_2099.6	11	1	itra
AFUBlnc_212.A	11	1	itra
AFUBlnc_2174.12	8	1	itra
AFUBlnc_2238.A	5	1	itra
AFUBlnc_248.1	9	1	itra
AFUBlnc_2544.A	11	1	itra
AFUBlnc_2581.9	12	1	itra
AFUBlnc_2624.B	9	1	itra
AFUBlnc_2633.12	9	1	itra
AFUBlnc_265.B	11	1	itra
AFUBlnc_2665.A	12	1	itra
AFUBlnc_2673.96	5	1	itra
AFUBlnc_2697.3	9	1	itra
AFUBlnc_2858.13	9	1	itra
AFUBlnc_2961.A	14	1	itra
AFUBlnc_299.A	11	1	itra
AFUBlnc_3060.2	5	1	itra
AFUBlnc_3066.A	9	1	itra
AFUBlnc_3121.A	12	1	itra
AFUBlnc_3230.1	9	1	itra
AFUBlnc_3330.12	11	1	itra
AFUBlnc_3330.13	11	1	itra
AFUBlnc_3337.5	8	1	itra
AFUBlnc_3381.6	11	1	itra
AFUBlnc_3449.A	9	1	itra
AFUBlnc_3463.3	11	1	itra
AFUBlnc_3472.21	11	1	itra
AFUBlnc_3479.16	9	1	itra
AFUBlnc_3748.1	12	1	itra
AFUBlnc_3764.1	1	1	itra
AFUBlnc_3767.18	2	1	itra
AFUBlnc_3790.6	8	1	itra
AFUBlnc_381.32	9	1	itra
AFUBlnc_3834.A	5	1	itra
AFUBlnc_3918.A	11	1	itra
AFUBlnc_3932.A	14	1	itra
AFUBlnc_398.A	9	1	itra
AFUBlnc_3984.A	12	1	itra
AFUBlnc_3985.27	3	1	itra
AFUBlnc_4020.13	1	1	itra
AFUBlnc_4090.A	13	1	itra
AFUBlnc_4194.26	11	1	itra
AFUBlnc_4197.A	7	1	itra
AFUBlnc_421.2	10	1	itra
AFUBlnc_4228.18	11	1	itra
AFUBlnc_4270.4	1	1	itra
AFUBlnc_4281.A	13	1	itra
AFUBlnc_4326.1	7	1	itra
AFUBlnc_4375.7	12	1	itra
AFUBlnc_4457.A	6	1	itra
AFUBlnc_4520.32	5	1	itra
AFUBlnc_4554.2	11	1	itra
AFUBlnc_4613.8	2	1	itra
AFUBlnc_4651.2	12	1	itra
AFUBlnc_4669.11	11	1	itra
AFUBlnc_4717.8	1	1	itra
AFUBlnc_4840.A	11	1	itra
AFUBlnc_4869.7	8	1	itra
AFUBlnc_4875.A	11	1	itra
AFUBlnc_4901.A	1	1	itra
AFUBlnc_4940.C	8	1	itra
AFUBlnc_5048.10	1	1	itra
AFUBlnc_507.56	5	1	itra
AFUBlnc_5152.56	11	1	itra
AFUBlnc_5231.A	1	1	itra
AFUBlnc_5291.A	3	1	itra
AFUBlnc_5394.A	9	1	itra
AFUBlnc_5409.1	8	1	itra
AFUBlnc_5410.A	12	1	itra
AFUBlnc_5447.A	1	1	itra
AFUBlnc_5449.A	4	1	itra
AFUBlnc_5500.A	4	1	itra
AFUBlnc_5517.2	4	1	itra
AFUBlnc_563.21	12	1	itra
AFUBlnc_5918.A	12	1	itra
AFUBlnc_5977.17	11	1	itra
AFUBlnc_5983.A	11	1	itra
AFUBlnc_6037.10	8	1	itra
AFUBlnc_6049.6	11	1	itra
AFUBlnc_6060.A	7	1	itra
AFUBlnc_629.A	4	1	itra
AFUBlnc_6300.3	9	1	itra
AFUBlnc_6396.3	11	1	itra
AFUBlnc_647.A	9	1	itra
AFUBlnc_6718.B	12	1	itra
AFUBlnc_6759.49	11	1	itra
AFUBlnc_6770.A	9	1	itra
AFUBlnc_6781.A	3	1	itra
AFUBlnc_6791.A	12	1	itra
AFUBlnc_6792.16	13	1	itra
AFUBlnc_6885.19	9	1	itra
AFUBlnc_6899.14	12	1	itra
AFUBlnc_6905.16	11	1	itra
AFUBlnc_6931.8	11	1	itra
AFUBlnc_6990.23	1	1	itra
AFUBlnc_7026.A	11	1	itra
AFUBlnc_7069.A	11	1	itra
AFUBlnc_7200.A	11	1	itra
AFUBlnc_7220.20	14	1	itra
AFUBlnc_7226.2	11	1	itra
AFUBlnc_7249.10	11	1	itra
AFUBlnc_7461.47	11	1	itra
AFUBlnc_7789.A	11	1	itra
AFUBlnc_7803.4	6	1	itra
AFUBlnc_784.A	11	1	itra
AFUBlnc_7860.B	11	1	itra
AFUBlnc_7876.C	11	1	itra
AFUBlnc_7882.B	11	1	itra
AFUBlnc_871.A	5	1	itra
AFUBlnc_874.13	9	1	itra
AFUBlnc_902.A	1	1	itra
AFUBlnc_93.A	9	1	itra
AFUBlnc_930.5	9	1	itra
AFUBlnc_1031.A	1	1	milt
AFUBlnc_1047.3	9	1	milt
AFUBlnc_1062.A	2	1	milt
AFUBlnc_1062.D	12	1	milt
AFUBlnc_111.11	12	1	milt
AFUBlnc_1165.18	2	1	milt
AFUBlnc_1167.25	12	1	milt
AFUBlnc_1168.A	12	1	milt
AFUBlnc_1197.A	9	1	milt
AFUBlnc_1218.C	2	1	milt
AFUBlnc_1321.24	12	1	milt
AFUBlnc_1329.2	12	1	milt
AFUBlnc_1409.A	2	1	milt
AFUBlnc_1569.8	14	1	milt
AFUBlnc_1573.15	12	1	milt
AFUBlnc_1615.A	2	1	milt
AFUBlnc_1632.A	9	1	milt
AFUBlnc_1675.B	9	1	milt
AFUBlnc_1702.21	2	1	milt
AFUBlnc_1762.3	12	1	milt
AFUBlnc_1803.A	12	1	milt
AFUBlnc_1844.C	5	1	milt
AFUBlnc_1918.8	12	1	milt
AFUBlnc_2045.25	14	1	milt
AFUBlnc_2048.16	12	1	milt
AFUBlnc_2060.A	2	1	milt
AFUBlnc_2064.A	12	1	milt
AFUBlnc_2104.C	2	1	milt
AFUBlnc_2109.8	12	1	milt
AFUBlnc_2125.A	9	1	milt
AFUBlnc_2126.1	9	1	milt
AFUBlnc_2174.12	14	1	milt
AFUBlnc_2212.6	2	1	milt
AFUBlnc_2419.A	12	1	milt
AFUBlnc_2432.14	2	1	milt
AFUBlnc_2542.18	12	1	milt
AFUBlnc_2573.A	12	1	milt
AFUBlnc_2573.B	12	1	milt
AFUBlnc_2583.A	12	1	milt
AFUBlnc_2603.10	1	1	milt
AFUBlnc_2642.A	12	1	milt
AFUBlnc_2647.58	12	1	milt
AFUBlnc_2703.5	12	1	milt
AFUBlnc_2706.A	12	1	milt
AFUBlnc_2830.A	2	1	milt
AFUBlnc_2909.A	2	1	milt
AFUBlnc_2961.A	12	1	milt
AFUBlnc_304.15	12	1	milt
AFUBlnc_3060.2	12	1	milt
AFUBlnc_3106.A	12	1	milt
AFUBlnc_3220.3	12	1	milt
AFUBlnc_3230.1	11	1	milt
AFUBlnc_3294.A	9	1	milt
AFUBlnc_3381.6	2	1	milt
AFUBlnc_3441.5	9	1	milt
AFUBlnc_3767.18	12	1	milt
AFUBlnc_3790.6	12	1	milt
AFUBlnc_3823.A	12	1	milt
AFUBlnc_3882.1	14	1	milt
AFUBlnc_3982.A	12	1	milt
AFUBlnc_3984.A	1	1	milt
AFUBlnc_3985.27	12	1	milt
AFUBlnc_3990.21	12	1	milt
AFUBlnc_3995.A	12	1	milt
AFUBlnc_4026.28	12	1	milt
AFUBlnc_403.A	9	1	milt
AFUBlnc_4148.6	2	1	milt
AFUBlnc_431.32	1	1	milt
AFUBlnc_4326.1	5	1	milt
AFUBlnc_4406.3	12	1	milt
AFUBlnc_4457.A	5	1	milt
AFUBlnc_4459.1	12	1	milt
AFUBlnc_4472.48	1	1	milt
AFUBlnc_4499.2	12	1	milt
AFUBlnc_4530.2	14	1	milt
AFUBlnc_4550.3	12	1	milt
AFUBlnc_4554.2	1	1	milt
AFUBlnc_465.2	14	1	milt
AFUBlnc_4678.B	2	1	milt
AFUBlnc_4681.A	12	1	milt
AFUBlnc_4700.5	9	1	milt
AFUBlnc_4888.A	2	1	milt
AFUBlnc_4901.A	11	1	milt
AFUBlnc_4917.55	12	1	milt
AFUBlnc_4940.A	14	1	milt
AFUBlnc_4940.B	2	1	milt
AFUBlnc_4940.C	12	1	milt
AFUBlnc_4964.4	1	1	milt
AFUBlnc_5009.3	2	1	milt
AFUBlnc_5291.A	1	1	milt
AFUBlnc_539.A	14	1	milt
AFUBlnc_5409.1	2	1	milt
AFUBlnc_5410.A	2	1	milt
AFUBlnc_5427.20	9	1	milt
AFUBlnc_5449.A	12	1	milt
AFUBlnc_551.A	12	1	milt
AFUBlnc_5771.6	12	1	milt
AFUBlnc_6049.6	14	1	milt
AFUBlnc_6267.20	11	1	milt
AFUBlnc_629.A	12	1	milt
AFUBlnc_6359.3	2	1	milt
AFUBlnc_6539.A	12	1	milt
AFUBlnc_6577.B	1	1	milt
AFUBlnc_6714.1	9	1	milt
AFUBlnc_6842.1	9	1	milt
AFUBlnc_6874.3	12	1	milt
AFUBlnc_6901.A	12	1	milt
AFUBlnc_698.6	1	1	milt
AFUBlnc_6998.A	12	1	milt
AFUBlnc_7026.A	12	1	milt
AFUBlnc_7080.27	14	1	milt
AFUBlnc_7126.1	1	1	milt
AFUBlnc_7148.A	14	1	milt
AFUBlnc_7148.B	2	1	milt
AFUBlnc_7220.20	12	1	milt
AFUBlnc_7249.10	1	1	milt
AFUBlnc_7263.4	14	1	milt
AFUBlnc_7285.C	2	1	milt
AFUBlnc_7327.4	12	1	milt
AFUBlnc_7447.3	9	1	milt
AFUBlnc_7461.47	14	1	milt
AFUBlnc_7464.A	2	1	milt
AFUBlnc_7466.14	14	1	milt
AFUBlnc_7614.A	2	1	milt
AFUBlnc_7627.A	9	1	milt
AFUBlnc_7787.A	12	1	milt
AFUBlnc_7860.B	12	1	milt
AFUBlnc_852.A	5	1	milt
AFUBlnc_858.A	14	1	milt
AFUBlnc_859.A	1	1	milt
AFUBlnc_874.13	2	1	milt
AFUBlnc_1009.1	1	1	simv
AFUBlnc_1031.A	9	1	simv
AFUBlnc_1062.A	1	1	simv
AFUBlnc_1079.12	5	1	simv
AFUBlnc_1100.A	1	1	simv
AFUBlnc_1165.18	6	1	simv
AFUBlnc_1217.A	1	1	simv
AFUBlnc_1218.C	1	1	simv
AFUBlnc_1346.A	1	1	simv
AFUBlnc_1379.A	1	1	simv
AFUBlnc_140.A	1	1	simv
AFUBlnc_1422.19	1	1	simv
AFUBlnc_1425.25	1	1	simv
AFUBlnc_1469.25	13	1	simv
AFUBlnc_1626.A	1	1	simv
AFUBlnc_1652.A	1	1	simv
AFUBlnc_1666.A	5	1	simv
AFUBlnc_1666.B	9	1	simv
AFUBlnc_1675.B	1	1	simv
AFUBlnc_1680.B	1	1	simv
AFUBlnc_1684.5	1	1	simv
AFUBlnc_1713.A	1	1	simv
AFUBlnc_1803.A	1	1	simv
AFUBlnc_1844.B	1	1	simv
AFUBlnc_1922.A	1	1	simv
AFUBlnc_1952.A	5	1	simv
AFUBlnc_2004.B	5	1	simv
AFUBlnc_2048.15	1	1	simv
AFUBlnc_2073.A	1	1	simv
AFUBlnc_2077.B	14	1	simv
AFUBlnc_2103.9	11	1	simv
AFUBlnc_2104.C	13	1	simv
AFUBlnc_212.A	1	1	simv
AFUBlnc_2125.A	1	1	simv
AFUBlnc_2150.12	1	1	simv
AFUBlnc_2151.A	1	1	simv
AFUBlnc_2174.12	9	1	simv
AFUBlnc_2238.A	13	1	simv
AFUBlnc_2249.1	1	1	simv
AFUBlnc_2262.2	1	1	simv
AFUBlnc_2346.A	5	1	simv
AFUBlnc_238.1	5	1	simv
AFUBlnc_2493.3	1	1	simv
AFUBlnc_2499.A	14	1	simv
AFUBlnc_2506.A	13	1	simv
AFUBlnc_2538.B	1	1	simv
AFUBlnc_2581.9	13	1	simv
AFUBlnc_2583.A	5	1	simv
AFUBlnc_2591.24	1	1	simv
AFUBlnc_2603.10	7	1	simv
AFUBlnc_265.A	3	1	simv
AFUBlnc_265.B	7	1	simv
AFUBlnc_268.A	5	1	simv
AFUBlnc_2706.A	5	1	simv
AFUBlnc_2729.9	1	1	simv
AFUBlnc_299.A	2	1	simv
AFUBlnc_3116.A	1	1	simv
AFUBlnc_3203.10	1	1	simv
AFUBlnc_3204.A	1	1	simv
AFUBlnc_3211.3	9	1	simv
AFUBlnc_3268.A	14	1	simv
AFUBlnc_3293.1	1	1	simv
AFUBlnc_3304.A	2	1	simv
AFUBlnc_3330.13	4	1	simv
AFUBlnc_3449.A	1	1	simv
AFUBlnc_3463.3	1	1	simv
AFUBlnc_3468.A	13	1	simv
AFUBlnc_3472.21	1	1	simv
AFUBlnc_3583.13	1	1	simv
AFUBlnc_3707.11	1	1	simv
AFUBlnc_3748.1	9	1	simv
AFUBlnc_3834.A	13	1	simv
AFUBlnc_3840.5	1	1	simv
AFUBlnc_3883.21	1	1	simv
AFUBlnc_398.A	1	1	simv
AFUBlnc_3990.21	13	1	simv
AFUBlnc_4019.A	1	1	simv
AFUBlnc_4034.1	1	1	simv
AFUBlnc_4136.A	5	1	simv
AFUBlnc_4156.6	1	1	simv
AFUBlnc_4203.B	2	1	simv
AFUBlnc_421.2	12	1	simv
AFUBlnc_4228.18	1	1	simv
AFUBlnc_4241.13	13	1	simv
AFUBlnc_4281.A	5	1	simv
AFUBlnc_4383.1	5	1	simv
AFUBlnc_4383.5	1	1	simv
AFUBlnc_4455.A	1	1	simv
AFUBlnc_4499.2	5	1	simv
AFUBlnc_4519.1	1	1	simv
AFUBlnc_4530.2	1	1	simv
AFUBlnc_4571.1	11	1	simv
AFUBlnc_4587.A	1	1	simv
AFUBlnc_4639.D	1	1	simv
AFUBlnc_4746.A	1	1	simv
AFUBlnc_4767.A	1	1	simv
AFUBlnc_4788.A	5	1	simv
AFUBlnc_4792.1	9	1	simv
AFUBlnc_4818.A	13	1	simv
AFUBlnc_4863.A	11	1	simv
AFUBlnc_4869.7	1	1	simv
AFUBlnc_4870.A	6	1	simv
AFUBlnc_4888.A	1	1	simv
AFUBlnc_4940.C	1	1	simv
AFUBlnc_4941.A	6	1	simv
AFUBlnc_5009.3	1	1	simv
AFUBlnc_5040.A	1	1	simv
AFUBlnc_5089.A	1	1	simv
AFUBlnc_5103.A	1	1	simv
AFUBlnc_514.A	5	1	simv
AFUBlnc_5208.A	1	1	simv
AFUBlnc_5243.A	13	1	simv
AFUBlnc_5270.A	1	1	simv
AFUBlnc_5299.69	7	1	simv
AFUBlnc_5335.A	1	1	simv
AFUBlnc_5359.A	13	1	simv
AFUBlnc_5372.A	13	1	simv
AFUBlnc_5428.A	14	1	simv
AFUBlnc_5457.23	9	1	simv
AFUBlnc_5459.A	11	1	simv
AFUBlnc_5500.A	5	1	simv
AFUBlnc_551.A	13	1	simv
AFUBlnc_563.21	5	1	simv
AFUBlnc_576.13	6	1	simv
AFUBlnc_5774.A	5	1	simv
AFUBlnc_593.A	1	1	simv
AFUBlnc_5978.A	1	1	simv
AFUBlnc_5983.A	1	1	simv
AFUBlnc_6008.A	1	1	simv
AFUBlnc_6037.10	6	1	simv
AFUBlnc_6049.6	1	1	simv
AFUBlnc_6200.A	1	1	simv
AFUBlnc_6267.20	1	1	simv
AFUBlnc_629.A	13	1	simv
AFUBlnc_6345.A	5	1	simv
AFUBlnc_6396.3	1	1	simv
AFUBlnc_6461.A	14	1	simv
AFUBlnc_652.A	1	1	simv
AFUBlnc_6557.B	6	1	simv
AFUBlnc_6645.A	14	1	simv
AFUBlnc_6740.5	5	1	simv
AFUBlnc_6767.A	13	1	simv
AFUBlnc_6770.A	1	1	simv
AFUBlnc_6905.16	1	1	simv
AFUBlnc_6931.8	1	1	simv
AFUBlnc_6971.A	1	1	simv
AFUBlnc_6991.1	1	1	simv
AFUBlnc_6998.A	8	1	simv
AFUBlnc_7026.A	5	1	simv
AFUBlnc_7051.5	1	1	simv
AFUBlnc_7069.A	14	1	simv
AFUBlnc_7080.27	1	1	simv
AFUBlnc_7084.12	1	1	simv
AFUBlnc_7126.1	9	1	simv
AFUBlnc_714.2	1	1	simv
AFUBlnc_7148.A	9	1	simv
AFUBlnc_7162.B	14	1	simv
AFUBlnc_7175.A	1	1	simv
AFUBlnc_7184.A	1	1	simv
AFUBlnc_7221.24	1	1	simv
AFUBlnc_724.21	1	1	simv
AFUBlnc_7249.10	8	1	simv
AFUBlnc_725.A	1	1	simv
AFUBlnc_7327.4	6	1	simv
AFUBlnc_742.3	1	1	simv
AFUBlnc_7464.A	1	1	simv
AFUBlnc_7501.16	6	1	simv
AFUBlnc_768.5	5	1	simv
AFUBlnc_7787.A	11	1	simv
AFUBlnc_784.A	1	1	simv
AFUBlnc_7862.A	5	1	simv
AFUBlnc_7864.A	1	1	simv
AFUBlnc_7882.B	1	1	simv
AFUBlnc_805.9	1	1	simv
AFUBlnc_859.A	6	1	simv
AFUBlnc_957.A	1	1	simv
AFUBlnc_961.37	1	1	simv
AFUBlnc_1031.A	7	1	terb
AFUBlnc_1062.A	7	1	terb
AFUBlnc_1077.A	1	1	terb
AFUBlnc_1079.12	2	1	terb
AFUBlnc_1091.5	12	1	terb
AFUBlnc_1165.18	1	1	terb
AFUBlnc_1321.24	1	1	terb
AFUBlnc_1367.7	7	1	terb
AFUBlnc_1448.25	11	1	terb
AFUBlnc_1464.34	6	1	terb
AFUBlnc_1467.A	9	1	terb
AFUBlnc_1489.A	9	1	terb
AFUBlnc_1529.A	4	1	terb
AFUBlnc_1530.1	14	1	terb
AFUBlnc_154.A	7	1	terb
AFUBlnc_1541.5	12	1	terb
AFUBlnc_1616.1	1	1	terb
AFUBlnc_1642.A	4	1	terb
AFUBlnc_1652.A	2	1	terb
AFUBlnc_1666.B	6	1	terb
AFUBlnc_1702.9	9	1	terb
AFUBlnc_1761.A	2	1	terb
AFUBlnc_18.1	4	1	terb
AFUBlnc_1828.18	1	1	terb
AFUBlnc_1844.C	1	1	terb
AFUBlnc_1922.A	2	1	terb
AFUBlnc_1943.A	1	1	terb
AFUBlnc_1952.A	12	1	terb
AFUBlnc_2033.24	13	1	terb
AFUBlnc_2045.25	4	1	terb
AFUBlnc_2048.16	1	1	terb
AFUBlnc_2064.A	1	1	terb
AFUBlnc_2077.B	7	1	terb
AFUBlnc_2104.B	1	1	terb
AFUBlnc_2109.8	1	1	terb
AFUBlnc_2127.A	1	1	terb
AFUBlnc_2158.A	1	1	terb
AFUBlnc_2162.A	7	1	terb
AFUBlnc_2238.A	2	1	terb
AFUBlnc_2249.1	4	1	terb
AFUBlnc_2366.5	9	1	terb
AFUBlnc_2432.B	1	1	terb
AFUBlnc_2436.A	1	1	terb
AFUBlnc_2499.A	1	1	terb
AFUBlnc_2520.B	1	1	terb
AFUBlnc_2558.1	1	1	terb
AFUBlnc_2569.A	12	1	terb
AFUBlnc_2573.B	8	1	terb
AFUBlnc_2583.A	2	1	terb
AFUBlnc_2616.8	14	1	terb
AFUBlnc_2624.B	6	1	terb
AFUBlnc_265.A	10	1	terb
AFUBlnc_265.B	6	1	terb
AFUBlnc_2659.2	4	1	terb
AFUBlnc_2686.A	1	1	terb
AFUBlnc_2757.A	4	1	terb
AFUBlnc_2815.A	1	1	terb
AFUBlnc_2858.13	12	1	terb
AFUBlnc_2902.20	1	1	terb
AFUBlnc_2951.A	4	1	terb
AFUBlnc_2961.A	1	1	terb
AFUBlnc_299.A	12	1	terb
AFUBlnc_304.15	14	1	terb
AFUBlnc_3060.2	1	1	terb
AFUBlnc_3106.A	6	1	terb
AFUBlnc_3116.A	9	1	terb
AFUBlnc_3120.39	1	1	terb
AFUBlnc_3121.A	1	1	terb
AFUBlnc_3208.6	1	1	terb
AFUBlnc_3230.1	7	1	terb
AFUBlnc_3268.A	1	1	terb
AFUBlnc_3290.31	6	1	terb
AFUBlnc_3294.18	1	1	terb
AFUBlnc_3326.A	4	1	terb
AFUBlnc_3327.A	7	1	terb
AFUBlnc_3330.13	1	1	terb
AFUBlnc_3449.A	6	1	terb
AFUBlnc_3463.3	5	1	terb
AFUBlnc_3583.13	6	1	terb
AFUBlnc_3685.A	4	1	terb
AFUBlnc_3735.1	2	1	terb
AFUBlnc_3741.1	6	1	terb
AFUBlnc_3764.1	5	1	terb
AFUBlnc_3883.21	10	1	terb
AFUBlnc_3888.1	2	1	terb
AFUBlnc_3918.A	2	1	terb
AFUBlnc_3932.A	12	1	terb
AFUBlnc_398.A	10	1	terb
AFUBlnc_4019.A	9	1	terb
AFUBlnc_4026.28	1	1	terb
AFUBlnc_4029.2	1	1	terb
AFUBlnc_4043.12	1	1	terb
AFUBlnc_4104.5	1	1	terb
AFUBlnc_4156.6	10	1	terb
AFUBlnc_4194.26	6	1	terb
AFUBlnc_4203.B	12	1	terb
AFUBlnc_421.2	13	1	terb
AFUBlnc_4213.2	1	1	terb
AFUBlnc_4228.18	2	1	terb
AFUBlnc_4270.4	5	1	terb
AFUBlnc_431.32	4	1	terb
AFUBlnc_4315.7	2	1	terb
AFUBlnc_4383.1	8	1	terb
AFUBlnc_442.19	1	1	terb
AFUBlnc_4472.48	2	1	terb
AFUBlnc_4550.3	1	1	terb
AFUBlnc_4554.2	12	1	terb
AFUBlnc_4557.A	1	1	terb
AFUBlnc_456.17	1	1	terb
AFUBlnc_4571.1	12	1	terb
AFUBlnc_4605.5	1	1	terb
AFUBlnc_465.2	1	1	terb
AFUBlnc_4651.2	6	1	terb
AFUBlnc_4678.1	1	1	terb
AFUBlnc_4686.6	10	1	terb
AFUBlnc_4788.A	6	1	terb
AFUBlnc_4863.A	1	1	terb
AFUBlnc_4875.A	1	1	terb
AFUBlnc_4890.3	4	1	terb
AFUBlnc_490.A	1	1	terb
AFUBlnc_4901.A	12	1	terb
AFUBlnc_4903.2	12	1	terb
AFUBlnc_4917.55	4	1	terb
AFUBlnc_4947.6	1	1	terb
AFUBlnc_5040.A	9	1	terb
AFUBlnc_5048.10	8	1	terb
AFUBlnc_5137.A	6	1	terb
AFUBlnc_5137.B	1	1	terb
AFUBlnc_514.A	6	1	terb
AFUBlnc_5152.56	6	1	terb
AFUBlnc_5210.A	2	1	terb
AFUBlnc_5291.A	2	1	terb
AFUBlnc_5292.A	1	1	terb
AFUBlnc_5299.68	4	1	terb
AFUBlnc_5299.69	10	1	terb
AFUBlnc_5359.A	1	1	terb
AFUBlnc_5410.A	6	1	terb
AFUBlnc_5428.A	1	1	terb
AFUBlnc_5447.A	12	1	terb
AFUBlnc_5457.23	1	1	terb
AFUBlnc_5459.A	1	1	terb
AFUBlnc_5483.18	2	1	terb
AFUBlnc_5504.A	4	1	terb
AFUBlnc_5514.A	2	1	terb
AFUBlnc_5612.A	6	1	terb
AFUBlnc_5649.1	1	1	terb
AFUBlnc_5692.A	12	1	terb
AFUBlnc_593.A	9	1	terb
AFUBlnc_5977.17	7	1	terb
AFUBlnc_5983.A	9	1	terb
AFUBlnc_6023.A	6	1	terb
AFUBlnc_6049.6	5	1	terb
AFUBlnc_6050.3	9	1	terb
AFUBlnc_6162.A	8	1	terb
AFUBlnc_629.A	7	1	terb
AFUBlnc_6299.A	1	1	terb
AFUBlnc_6300.3	1	1	terb
AFUBlnc_6337.21	1	1	terb
AFUBlnc_6391.1	1	1	terb
AFUBlnc_6396.3	4	1	terb
AFUBlnc_6557.B	1	1	terb
AFUBlnc_6577.B	9	1	terb
AFUBlnc_6645.A	1	1	terb
AFUBlnc_6721.A	1	1	terb
AFUBlnc_6729.21	14	1	terb
AFUBlnc_6730.A	1	1	terb
AFUBlnc_6740.5	4	1	terb
AFUBlnc_6759.49	1	1	terb
AFUBlnc_6767.A	2	1	terb
AFUBlnc_6769.A	1	1	terb
AFUBlnc_6791.A	1	1	terb
AFUBlnc_6905.16	7	1	terb
AFUBlnc_6971.A	7	1	terb
AFUBlnc_698.6	12	1	terb
AFUBlnc_6991.1	6	1	terb
AFUBlnc_7026.A	4	1	terb
AFUBlnc_7063.A	12	1	terb
AFUBlnc_7080.27	6	1	terb
AFUBlnc_7162.A	9	1	terb
AFUBlnc_7162.B	9	1	terb
AFUBlnc_7184.A	4	1	terb
AFUBlnc_7249.11	1	1	terb
AFUBlnc_7250.A	11	1	terb
AFUBlnc_7336.10	12	1	terb
AFUBlnc_7337.A	6	1	terb
AFUBlnc_742.3	6	1	terb
AFUBlnc_7501.16	1	1	terb
AFUBlnc_7560.A	1	1	terb
AFUBlnc_759.A	1	1	terb
AFUBlnc_768.5	6	1	terb
AFUBlnc_7787.A	1	1	terb
AFUBlnc_7862.A	4	1	terb
AFUBlnc_7876.B	1	1	terb
AFUBlnc_7876.C	12	1	terb
AFUBlnc_7919.A	6	1	terb
AFUBlnc_805.9	7	1	terb
AFUBlnc_903.17	7	1	terb
AFUBlnc_93.A	14	1	terb
AFUBlnc_930.5	12	1	terb
AFUBlnc_961.37	7	1	terb
AFUBlnc_972.A	1	1	terb
