# Supplementary material for: Genome-wide discovery and phenotyping of non-coding transcripts in A. fumigatus reveals lncRNAs with a role in antifungal drug sensitivity
Source: Nat Commun. 2026 Feb 11;17:1832. doi: 10.1038/s41467-026-68543-9 (PMC12921299; doi:10.1038/s41467-026-68543-9)
Supplement: Supplementary file 8 — Supplementary Data 6 [file 41467_2026_68543_MOESM8_ESM.xlsx]

## Sheet: Supp. Table 6. Gene search list
Supplementary Table 6. Azole-associated genes used for co-localised lncRNA search
Gene ID	Gene name
AFUB_055310	erg1
AFUB_000550	erg10A
AFUB_083570	erg10B
AFUB_063960	erg11A (cyp51A)
AFUB_089270	erg11B
AFUB_064880	erg12
AFUB_080560	erg13A
AFUB_038500	erg13B
AFUB_005060	erg2
AFUB_050980	erg20
AFUB_003560	erg24A
AFUB_006090	erg24B
AFUB_084150	erg25A
AFUB_098170	erg25B
AFUB_030680	erg26A
AFUB_033070	erg26B
AFUB_068520	erg27
AFUB_027300	erg28
AFUB_017380	erg3
AFUB_093140	erg3A
AFUB_085530	erg3C
AFUB_007490	erg4
AFUB_062080	erg4A
AFUB_004350	erg5
AFUB_099400	erg6
AFUB_052590	erg7
AFUB_069030	erg7B
AFUB_058300	erg8
AFUB_087800	erg9
AFUB_020770	hmg1
AFUB_010660	hmg2
AFUB_077180	idi1
AFUB_064220	mvd1
AFUB_066290	smt1
Siderophore associated genes
AFUB_023720	sidA
AFUB_044830	sidD
AFUB_044850	sidF
AFUB_044490	sidG
AFUB_026430	sidH
AFUB_044840	sidH
AFUB_016580	sidI
AFUB_004790	sidL
AFUB_091650	sit1
AFUB_090270	sit2
AFUB_044500	mirB
AFUB_039200	ccc1
Genes responsible for azole resistance
AFUB_096370	areA
AFUB_030360	hapB
AFUB_004250	hapC
AFUB_052420	hapX
AFUB_029870	nctA
AFUB_045980	nctB
AFUB_006220	mot1
AFUB_091090	rscE
AFUB_013880	cdr1B
Genes responsible for azole susceptibility
AFUB_026420	adaB
AFUB_019790	atrR
AFUB_027530	creA
AFUB_020350	zipD
AFUB_088740	gisB
AFUB_018340	srbA
