# Supplementary material for: Genome-wide discovery and phenotyping of non-coding transcripts in A. fumigatus reveals lncRNAs with a role in antifungal drug sensitivity
Source: Nat Commun. 2026 Feb 11;17:1832. doi: 10.1038/s41467-026-68543-9 (PMC12921299; doi:10.1038/s41467-026-68543-9)
Supplement: Supplementary file 9 — Supplementary Data 7 [file 41467_2026_68543_MOESM9_ESM.xlsx]

## Sheet: Supp. Table 7 co-local. lncRNA
Supplementary Table 7. lncRNA co-localised with azole associated genes.
Role	Gene ID	Gene name	Associated lncRNA	lncRNA type	Itraconazole differential expression	Cluster Correlation
Ergosterol biosynthesis	AFUB_063960	cyp51A	AFUBlnc_4669.11	Upstream intergenic	Both
			AFUBlnc_4670.4	Upstream bidirectional	Gene
	AFUB_085530	erg3C	AFUBlnc_6394.9	Upstream intergenic	None
			AFUBlnc_6396.3	Upstream bidirectional	lncRNA
	AFUB_093140	erg3A	AFUBlnc_7220.20	Upstream bidirectional	lncRNA
			AFUBlnc_7222.2	Upstream intergenic	None
	AFUB_038500	erg13B	AFUBlnc_3290.31	Upstream intergenic	Gene
			AFUBlnc_3294.18	Upstream bidirectional	Gene
	AFUB_084150	erg25A	AFUBlnc_6184.4	Downstream bidirectional	Gene
	AFUB_098170	erg25B	AFUBlnc_7544.3	Upstream bidirectional	Gene
	AFUB_077180	idi1	AFUBlnc_5690.12	Upstream bidirectional	None
	AFUB_066290	smt1	AFUBlnc_4946.11	Upstream intergenic	Gene
			AFUBlnc_4947.6	Upstream bidirectional	Gene
	AFUB_010660	hmg2	AFUBlnc_676.1	Upstream bidirectional	Gene
Iron homeostasis	AFUB_023720	sidA	AFUBlnc_1915.28	Downstream bidirectional	Both
			AFUBlnc_1917.17	Upstream bidirectional	Both	Positive
			AFUBlnc_1918.8	Upstream intergenic	Gene
	AFUB_044490	sidG	AFUBlnc_3085.15	Antisense	Both	Positive
	AFUB_044840	sidH	AFUBlnc_3220.3	Antisense	Gene
	AFUB_039200	ccc1	AFUBlnc_3330.12	Downstream bidirectional	lncRNA
	AFUB_039200	ccc1	AFUBlnc_3330.13	Antisense	lncRNA
Transcription factor	AFUB_020350	zipD	AFUBlnc_1448.25	Upstream bidirectional	None
	AFUB_027530	creA	AFUBlnc_2045.12	Upstream intergenic	Both
			AFUBlnc_2045.25	Upstream intergenic	Both
			AFUBlnc_2046.37	Upstream bidirectional	Both
			AFUBlnc_2046.38	Downstream bidirectional	Gene
	AFUB_029870	nctA	AFUBlnc_2022.2	Upstream bidirectional	None
	AFUB_045980	nctB	AFUBlnc_3337.5	Upstream bidirectional	Both
	AFUB_090270	Sit2	AFUBlnc_7026.A	Upstream bidirectional	lncRNA
	AFUB_030360	hapB	AFUBlnc_2633.12	Upstream bidirectional	Both	Inverse
	AFUB_004250	hapC	AFUBlnc_303.2	Upstream bidirectional	None
