# Supplementary material for: Genome-wide discovery and phenotyping of non-coding transcripts in A. fumigatus reveals lncRNAs with a role in antifungal drug sensitivity
Source: Nat Commun. 2026 Feb 11;17:1832. doi: 10.1038/s41467-026-68543-9 (PMC12921299; doi:10.1038/s41467-026-68543-9)
Supplement: Supplementary file 10 — Supplementary Data 8 [file 41467_2026_68543_MOESM10_ESM.xlsx]

## Sheet: Supp. Table 8. Phenotypic data
Supplementary Table 8: Summary of validation for the phenotypic screening
"Spot assay data summary" includes the raw data of the validation of the growth on petri dishes. "Result Summary" reporst the validation of the results. A "tick" means validated (i.e. p value < = 0.05), "ns" means that the differences in growth detected are not significant (i.e. p value >0.05), a "cross" means not validated, but significant growth change in the opposite direction than the phenoty…
Spot assay data summary
Note	MSTRG/AFUB identifier	Strain	Technial replica #	AMM					ITR					POS						VOR
				Day 1	Day 2	Day 3	Day 4	Day 5	Day 1	Day 2	Day 3	Day 4	Day 5	Day 1	Day 2	Day 3	Day 4	Day 5	Day 1	Day 2	Day 3	Day 4	Day 5
ITR con 0.125mg/L	/	WT	1	/	11	16.5	21.75	25.25	/	2.25	8.25	13.25	16.75	/	0	8	14.5	18.25	/	1.25	3.5	6.5	/
	AFUBlnc_2188.7	B10.1	1	/	11	16.5	21.6667	24	/	6.25	10.5	16	19	/	7.75	12.25	17.25	23.25	/	6.25	10	16	/
		B10.2	1	/	9.75	14.25	19	21.25	/	7.75	12.25	17	19.75	/	9	13.25	19.5	21.75	/	7.5	11.25	16	/
	AFUBlnc_3925.34	A6.1	1	/	9.5	15.5	21.25	24.5	/	5	10	15.125	18.5	/	5	10.75	16	21	/	4	8.25	12.25	/
		A6.2	1	/	10	15	20.5	24.75	/	1.75	8	13.25	17.25	/	0	3.25	9.5	13.75	/	3.5	8	13.25	/
	AFUBlnc_1605.24	G9.1	1	/	10.5	16.75	22.5	27.6667	/	2	7.5	14.25	17.5	/	2.25	10.25	16	19.75	/	0	5.25	8.5	/
		G9.2	1	/	10.75	16.5	21.75	25.75	/	0	0	0	0	/	2	9.5	15.5	20.75	/	0	3	7.5	/
	AFUBlnc_2048.15	H2.1	1	/	9.5	16.25	21.75	25.6667	/	0	0	0	0	/	0	0	0	0	/	0	0	0	/
		H2.2	1	/	10.5	16	20.75	25.3333	/	0	2.33333	7.75	10.25	/	1.6	5.66667	8.5	10.6667	/	1.5	6.25	10.75	/
	/	WT	1		13	18.25	22.75													7.5	12.5	16.25
			2		13	18.5	22.25													7.5	12.25	16.25
	AFUBlnc_1409.A	B1.1	1		11.75	16.5	19.6667													8.5	13	18
			2		12	16	20.5													8	13.5	17.25
		B1.2	1		11.5	16.5	20.25													9.25	13.5	16.75
			2		11	15.5	19.3333													9.5	14	17.5
	AFUBlnc_6901.A	D2.1	1		12.25	17	20.3333													8.25	12.75	17
			2		12	16.75	20													8.5	12.5	16.5
		D2.2	1		11.5	16.75	20													8.25	12.25	15.5
			2		12	16.75	20													7.5	12.25	15.25
ITR con. 0.0625mg/L	/	WT	1	/	10	16	/	/	/	5.75	11.5	/	/
			2	/	10.25	17	/	/	/	5.5	11	/	/
	AFUBlnc_431.32	A3.1	1	/	10.25	16.5	/	/	/	3.75	10.25	/	/
			2	/	9.25	16.5	/	/	/	6.75	12	/	/
		A3.2	1	/	10	15.75	/	/	/	6.75	12	/	/
			2	/	9.75	16.5	/	/	/	5.25	11.25	/	/
	AFUBlnc_1409.5	B1.1	1	/	3.5	12.75	/	/	/	1.75	7.75	/	/
			2	/	8.5	15	/	/	/	6.25	12	/	/
		B1.2	1	/	9.75	11.75	/	/	/	6	11	/	/
			2	/	9.25	14.5	/	/	/	6.5	11.75	/	/
ITR con. 0.0625mg/L	/	WT	1	/	10.5	15.75	/	/	/	4	10.25	/	/
			2	/	10.5	16.25	/	/	/	4.5	10.25	/	/
	AFUBlnc_200.13	F10.1	1	/	10	14.5	/	/	/	4.5	10	/	/
			2	/	10	14.5	/	/	/	5	10.25	/	/
		F10.2	1	/	10.25	15	/	/	/	5	10.25	/	/
			2	/	9.75	13.75	/	/	/	4.75	10	/	/
ITR con. 0.0625mg/L	/	WT	1	3.5	10.25	16	20.75	25.5	1	6.5	12	16.5	20.5
			2	3	10.75	16	21.25	26.5	0	6.75	12	16.5	20.5
			3	3.75	10.25	16.75	19	26.6667	0	6.75	12	16.5	20.5
	AFUBlnc_2188.7	B10.1	1	3	9	13.25	17	19	2	8.25	13.25	17.5	22.25
			2	2	9	10.75	16.5	21	2	8	12.75	17.75	22
			3	3	8.5	13	17.25	20.5	2	8	13.25	18.75	21.5
		B10.2	1	3.75	10.25	15.25	20.25	24	2.75	8.5	13.5	18.25	22.6667
			2	2.5	11	17.5	21.75	27	1.75	8.5	13.5	18.25	22.3333
			3	4	10	16.25	20.5	25.3333	2.75	8.75	13	17.75	22
	AFUBlnc_7274.10	E10.1	1	1.5	9.75	14.75	19.5	24	0	0	0	0	0
			2	1.75	10	14.75	19.25	23.5	0	0	2.25	8.75	12.25
			3	3.5	9.75	15.25	20.5	25.6667	0	4.25	10	14.75	19
		E10.2	1	3.25	10.25	14.75	19.75	24	0	6	11.25	15.5	20.25
			2	3	10.75	15	19.5	20.75	0	6.25	11.5	16.5	20.75
			3	3.25	10.25	16	20.5	25.5	0	6.25	11.75	17	21
	AFUBlnc_4866.6	B8.1	1	2	10	16.25	20.75	25.5	0	5.25	11	15.75	20.25
			2	3	10.5	15.75	20.75	25.25	0	6.5	12	16.75	21
			3	3.25	10.25	15.5	20	24.3333	1.25	6.5	11.5	15	20.25
		B8.2	1	3.75	10.25	16	20.25	25.6667	2.5	8.25	13.5	17.75	22.25
			2	3.5	10	14.5	19.75	25.5	2	7.75	13	17.5	21.5
			3	3	10.25	15.5	20.5	24.75	2.25	7.5	12.5	16.5	21.6667
	AFUBlnc_4217.3	B4.1	1	4.25	10.75	15	20	24	0	5.75	10.5	13.5	16.6667
			2	3.75	11	14.75	19.5	22.5	0	6	10.5	14.25	14.5
			3	4	10.5	14.6667	19	23	0	5.75	10	12.75	16
		B4.2	1	4.25	10.75	15.25	19.3333	23	0	6	10.5	13.75	16.75
			2	3.5	10.75	15.6667	20	23.5	0	5	9.5	13.25	16.25
			3	4.25	10.75	15.5	19	23	0	5.25	10	13.5	16.75
ITR con. 0.125mg/L	/	WT	1	/	10.75	16.6667	21.5	26.5	/	2.5	4.25	8.5	12.75
			2	/	11.25	17.5	22.25	27.5	/	2.5	7	12	15.6667
	AFUBlnc_431.32	A3.1	1	/	10.5	15.75	19.3333	24	/	0	0	0	0
			2	/	9	11.5	20.5	26.75	/	0	0	0	0
		A3.2	1	/	10	15.75	20.25	24.25	/	0	0	0	0
			2	/	10.25	15.75	19.5	25.25	/	0	0	0	0
	AFUBlnc_1409.5	B1.1	1	/	9.75	16	20.25	24.5	/	0	0	0	0
			2	/	9.75	17.5	22	25.5	/	0	0	0	0
		B1.2	1	/	10.25	16.25	19.75	24	/	0	0	0	0
			2	/	10.25	14.75	19	24	/	0	0	0	0
	AFUBlnc_1573.15	B2.1	1	/	10.25	15.75	20	24.75	/	0	0	0	0
			2	/	10.75	15.75	19.5	23.6667	/	0	0	0	0
		B2.4	1	/	10.5	15.5	19.75	23.6667	/	0	3	8.5	13.25
			2	/	11	16	19.25	24	/	0	0	2	7.75
	AFUBlnc_7184.4	E11.1	1	/	11.25	15.75	19.25	23.5	/	0	0	1	5
			2	/	11.25	15.75	19	23.5	/	0	1.75	4.75	8.75
		E11.2	1	/	10.5	16	20.25	24.75	/	0	0	0	0
			2	/	10.5	15.5	19.5	23.75	/	0	0	0	0
ITR con. 0.125mg/L	/	WT	1	/	11.75	17.75	22	27	/	0	4.5	9	12.5
			2	/	11.5	17.75	23	27	/	1.75	6.5	10.25	14
	AFUBlnc_514.23	G1.1	1	/	11.125	16.5	21.125	26.5	/	0	0	0	0
			2	/	10	15.75	19.5	25.25	/	0	0	0	0
		G1.2	1	/	11.5	16.75	21.75	27	/	0	0	0	0
			2	/	11.25	18.75	23.25	29	/	0	0	0	0
	AFUBlnc_2155.10	H4.1	1	/	11.5	16.75	21.75	27	/	0	0	0	0
			2	/	10.5	16.5	20.75	26.5	/	0	0	0	0
		H4.2	1	/	10.75	15.5	20	25.25	/	0	0	0	0
			2	/	10.75	16.75	20.5	25.75	/	0	0	0	0
	AFUBlnc_4457.27	B3.1	1	/	11.75	17.75	23.5	29	/	0	0	0	0
			2	/	11.5	18.5	24	30.25	/	0	0	0	0
		B3.2	1	/	11	17.25	22	26	/	0	0	0	0
			2	/	10.75	18.5	23.75	29	/	0	0	0	0
	AFUBlnc_6901.9	D2.1	1	/	10.75	16.5	22	27	/	0	0	0	0
			2	/	12.25	16.5	20.5	26	/	0	0	0	0
		D2.2	1	/	11.5	17.5	22.25	27.5	/	0	0	0	0
			2	/	10.625	16.75	21	26.25	/	0	0	0	0
Result summary
Growth validation of itraconazole reistance selected mutants in petri dishes				Growth validation of posaconazole reistance selected mutants in petri dishes				Growth validation of voriconazole reistance selected mutants in petri dishes
Strain		Validation results		Strain		Validation results		Strain		Validation results		total number	34
ID	Biological replicas			ID	Biological replicas			ID	Biological replicas			validated √	27
AFUBlnc_2188.7	B1	√		AFUBlnc_2188.7	B1	√		AFUBlnc_2188.7	B1	√		%	0.7941
	B2	√			B2	√			B2	√
AFUBlnc_4866.5	B1	ns		AFUBlnc_2048.15	B1	√		AFUBlnc_2048.15	B1	√
	B2	√			B2	√			B2	√
AFUBlnc_1409.A	B1	√		AFUBlnc_1605.24	B1	ns		AFUBlnc_1409.A	B1	√
	B2	√			B2	ns			B2	√
AFUBlnc_2048.15	B1	√						AFUBlnc_1605.24	B1	√
	B2	√		Total validated number: 4 out of 6					B2	√
AFUBlnc_431.32	B1	√						AFUBlnc_6901.A	B1	√
	B2	ns							B2	√
AFUBlnc_1605.24	B1	ns
	B2	√						Total validated number: 10 out of 10
AFUBlnc_7274.A	B1	√
	B2	√
AFUBlnc_4217.A	B1	√
	B2	√
AFUBlnc_200.13	B1	x
	B2	x
Total validated number: 13 out of 18
