# Supplementary material for: Genome-wide discovery and phenotyping of non-coding transcripts in A. fumigatus reveals lncRNAs with a role in antifungal drug sensitivity
Source: Nat Commun. 2026 Feb 11;17:1832. doi: 10.1038/s41467-026-68543-9 (PMC12921299; doi:10.1038/s41467-026-68543-9)
Supplement: Supplementary file 11 — Supplementary Data 9 [file 41467_2026_68543_MOESM11_ESM.xlsx]

## Sheet: Supp. Table 9 Primer sequences
Supplementary table 9. Primers used for the deletion of lncRNAs.
Plate (set)	Row	Column	Primer Name	P1 sequence (5'-3')	P2 sequence (5'-3')	P3 sequence (5'-3')	P4 sequence (5'-3')	P5 sequence (5'-3')	P6 sequence (5'-3')
1 (2.1)	A	1	AFUBlnc_507.56	CAGCTACGGATCATGTTTGC	tagttctgttaccgagccggCCCGCGAACTGGCTACTCAC	gctctgaacgatatgctccaacCTCATAAATGAGCCCGCATC	GTTGCAGCGCACTTGATACA	ACCCTCATCAGCCAATCTGA	CCGACTACGCCCCTATTAGA
1 (2.1)	A	3	AFUBlnc_431.32	GTTGATGGGGTCACAAGGTC	tagttctgttaccgagccggTGTCCTGATCTGAGAGGAGC	gctctgaacgatatgctccaacCGTATCAATAACAACCGTCCTG	CTGGACTAGCTCTCATGCGA	CTCAAGTCGAAGAGCAAGAC	TCGAGAGCTCGAACTCCAAG
1 (2.1)	A	4	AFUBlnc_470.29	CAATCAAACGACCCTCCGC	tagttctgttaccgagccggCAAAACGGTTAGAGCGATCC	gctctgaacgatatgctccaacTCGCCAAATGGAGGAAATTC	TCCATTGTCAACGGTTATGGT	GAGGACGTTCTCGACCTTGA	GCTGTTGACGCTCGTTATTG
1 (2.1)	A	6	AFUBlnc_744.35	CAGAAGTTGCATGACCAGCTC	tagttctgttaccgagccggGATGGACTCATGTTATTGATG	gctctgaacgatatgctccaacGACTAGTAATCATATTGAAC	GTTAGGCTTGACTTGGAAAG	CTTCTCGAACACCAGAAACG	GAATCAATCAGTGGGTACAC
1 (2.1)	A	7	AFUBlnc_698.6	GCTCTTCGCCGCATACTGTG	tagttctgttaccgagccggGAAGAATCTTGTGATATAATG	gctctgaacgatatgctccaacCCTGATCGTCAATAGCCAGA	GCTCGTGGAGGCTAGTGGTA	CCGACTGAACTCTGCAATGG	CTGCTACGCCTGCATCTTAG
1 (2.1)	A	8	AFUBlnc_676.1	CACAGAAAGAGTGATTGAAG	tagttctgttaccgagccggGGTCCATCATGTTAACAATG	gctctgaacgatatgctccaacCATCAACAGAGTTGTTGTTC	CTTAGAGAGCATCGGCCAAG	CGAGAGACGAGTTGTGCAGC	CTCAGGTAGAGGAATAGGTC
1 (2.1)	A	10	AFUBlnc_906.1	CTGGACCTCTTCTTCTTCCC	tagttctgttaccgagccggGTGATAGACTGACAGACTCG	gctctgaacgatatgctccaacAGATCCTCCTCTGGGATATC	GCAATGGACGGATATTCTCG	TGCATCTCCTCCTCGGTAAG	CAGAAGGAAGAGAGAGCCTC
1 (2.1)	B	1	AFUBlnc_1409.A	CAATCTGATGGAACAGCTCG	tagttctgttaccgagccggGCTCCCACCTTACCCTACCT	gctctgaacgatatgctccaacCTTGTTTGGCCTGTTTGGTC	CGGGCTATGATCAGTTTGTC	GCTGTCGCATGATCTGGACC	ACTCCGTACGGAGTATGCTC
1 (2.1)	B	2	AFUBlnc_1573.15	TCGACCGACCCTACTCATAC	tagttctgttaccgagccggTCCGGGCAATAGTGGTAAGA	gctctgaacgatatgctccaacGCTGTACTCGCCAGCTTTG	GCGGCTGAGCGCAGCCTCGG	GGAGATCTTCCGACCTTCTC	CTGGAGACATAGAGAGACAG
1 (2.1)	B	4	AFUBlnc_1918.8	GAAACAGCTGACGGGTGGCA	tagttctgttaccgagccggCCACAAACGGGCAGACAGTC	gctctgaacgatatgctccaacCATATCTCTGTAACCGTACC	CCGATGTGTCAGAAAGGAGA	CTCCCATTCAACTCCAAGGG	GAGGATCGAATTCCTGCTGG
1 (2.1)	B	6	AFUBlnc_2046.37	CAGCTGGAATGAAGTGGTGAC	tagttctgttaccgagccggCAATGTAGTGGTTAGTTACC	gctctgaacgatatgctccaacCGAAGTCTGGACATGATGAC	CACTTAGGTAGGCCCGTGTC	GATAGCTGAGGATCATAAGA	GTCTGTACTTCGTGTACTCC
1 (2.1)	B	7	AFUBlnc_2098.19	CGAAGGATTGCTCAGGAAAT	tagttctgttaccgagccggTCTGTGTTGACTAGCGGGTG	gctctgaacgatatgctccaacTGTACCTGCCTCTGTGTCCA	GAGATCTTGTGCATACTAGC	CTTGACGAGCCGTGTCTGGC	CGTCCTGACTTCTGCCTATC
1 (2.1)	B	8	AFUBlnc_1957.A	TGATTTGGTTTTCCCTGACG	tagttctgttaccgagccggGTTGTTGTTGGGTAGCCTGC	gctctgaacgatatgctccaacGGGTAAAACGCTTGCGATAC	CTCGTCTTTGCCATGTACCC	CCAGAGACGGCAGATAGTCG	CTTGTCATGTGCGGCATTGC
1 (2.1)	B	10	AFUBlnc_2188.7	CCGGTTGAGAACCTGAAGGA	tagttctgttaccgagccggTCTGCTCACCCCATAAATCC	gctctgaacgatatgctccaacGGGAGACGTGTAGCATGATGT	GCTTCCGGGTATTGGGAGCG	GTGCAGACTTGGAGGAGAGG	CAGACTAGTCATCGACATAG
1 (2.1)	B	11	AFUBlnc_2132.A	GATTTCATGGGGGATCTGTG	tagttctgttaccgagccggCTGTCTAGCAGCCAACAGGG	gctctgaacgatatgctccaacGCTAGCGTTCGTCATCATCA	GGATGTCCAAGCTTTACCTG	CCTGATGTAATCGTGGACAC	AGACTCATACTACAGTACAG
1 (2.1)	C	1	AFUBlnc_2591.24	GTTATTCCAGCAATCTCTTC	tagttctgttaccgagccggGATCACGTGATTAGAACCCA	gctctgaacgatatgctccaacGTTCACCTACTTGTCAATTC	GCACGTGCTGGAGCTTTCT	GTCCCAAGACCAGAGGGGAAC	GAATCGACATAATGGACCTG
1 (2.1)	C	2	AFUBlnc_2858.13	GAATGTCCCAACATCGTCCT	tagttctgttaccgagccggCAAACAACACGCCACTTTGT	gctctgaacgatatgctccaacGGCGGACTCTCAATGAGAAG	GAACTCAGGCACACATGGCAC	GGCTTGCACAGCCATGTTCG	GACTATGTTACATTGCCATG
1 (2.1)	C	3	AFUBlnc_2901.12	GTTAGTCGATGAAATCGCCG	tagttctgttaccgagccggCTCCCCTGCAAATAGAGGTG	gctctgaacgatatgctccaacGCTGGTAGACGAAGAATACG	AGGCTGAATGCCAGCAAATC	CCTGGCTGCAATTTAGCACC	GATTCCATGGCCGGTGATTG
1 (2.1)	C	4	AFUBlnc_3585.A	GTCGGACTCCGGGTGTGTTC	tagttctgttaccgagccggGGCCTGAGAAGTTTGTCCTG	gctctgaacgatatgctccaacCGTCCCGATCCAGTATTGAG	GAGGAGAAGGGTGTTGAGGA	CTGGTACCTGCATTTGTGAG	GACCGACAAGACAAGACAAG
1 (2.1)	C	5	AFUBlnc_3554.11	GGCTGGATAAGGAAGGGCTG	tagttctgttaccgagccggGTACCCATAAGCCAACTTGC	gctctgaacgatatgctccaacTGGCTTCCACTAGGGAGACT	GTCAAATTCGAGGCCACAAC	GTATCTTAGCTCTTGTAACT	GGATCAGTTCACTACTTGTC
1 (2.1)	C	6	AFUBlnc_3726.1	CCATGGTGGTAGGTATGAAGG	tagttctgttaccgagccggTCCGCTAAGAGAAACCTGGA	gctctgaacgatatgctccaacGCTGGAGCTACTAGTTGTTG	GAGTGCCTGTGTGTGTAGAG	GTTGAGCTGTCCTCCCTGTC	CGGACAGCAGTGGGGAAGTC
1 (2.1)	C	8	AFUBlnc_4020.13	CGCCGAGTATCTAGGCAAGC	tagttctgttaccgagccggGTGGATGGTGAATCCAATTC	gctctgaacgatatgctccaacACGAACGTGGGTAGTTGGAG	TAGCCACTCCGTTGACACTC	GAGTCTATCCGAGGTCTAGC	CAGCTCGGACAGGAGCACAG
1 (2.1)	C	9	AFUBlnc_4104.5	CGTCGAATCGCGACGGGAAC	tagttctgttaccgagccggCATGTTAGCATGCAATTCCG	gctctgaacgatatgctccaacGTCCTGACTCGTAGCAATTG	GTTGTAATGCAGAGCGGATG	CCGCAGCCGAGGTATGCTTG	CCAGGGCGGCGGTAAGGTGG
1 (2.1)	C	10	AFUBlnc_4131.13	CAAACGGAGGTGATGGAGTG	tagttctgttaccgagccggCAACTGGGGACCCCTGATG	gctctgaacgatatgctccaacCGGCAGCTCAACCTGATTA	CAGCAATCAAGTCCAACTGTG	CCTTGAGACCCGACAGACAG	GGACAAAGAGGTCTTGAAGC
1 (2.1)	C	11	AFUBlnc_4469.3	TCCTTTCCAGTGACACCCTC	tagttctgttaccgagccggGAGGAGTTGGGCTTGGATAAC	gctctgaacgatatgctccaacCCTCCTCCAGGGAATGATACT	CAGTACTGTCATCATCATTG	CGAACCATGGGAGTACCAAG	GCTGCGTGGTTGTTGAGACG
1 (2.1)	C	12	AFUBlnc_4156.6	CGCGGTAGTCGTAGGAGGAG	tagttctgttaccgagccggGTCGTGCTCCTGAATCCTGC	gctctgaacgatatgctccaacCTGCGGCCAATACGAAATAC	CATATTCCATATCTCGTCCAC	GGCGGTCGGGCTGGTCGAAG	CAAGTAACCGGCGATTGCCG
1 (2.1)	D	2	AFUBlnc_4270.4	GTAGGGAGGCAAGCGGTAGT	tagttctgttaccgagccggCGACCCTGTAAGGACTGTGG	gctctgaacgatatgctccaacGTGGATGGACTTGGCACAG	CCACGAAATTGGCACTTAAC	GCCATGGATGGGATCCTTGC	GATAGTCCAGTCAACAGAGT
1 (2.1)	D	3	AFUBlnc_4717.8	CGATCAGATGAGCATCAACG	tagttctgttaccgagccggTAGTCTACGGAAACGGAGCC	gctctgaacgatatgctccaacCGTCGCGACTCAATTACAAG	CTCACGTGTCCTCTCACACC	CCATGTTGGTTCATATCTAC	CTGTGATTGAGCTGTTGTCG
1 (2.1)	D	4	AFUBlnc_4728.A	TCCAGGTGTTGTCCGCTCGC	tagttctgttaccgagccggGCTAGTCTGCCAGGGAATTG	gctctgaacgatatgctccaacCTTGCTAAAGCAGGTGTGGAC	CATCATACCAAAGAGACCAG	GCGCATGTTCAGTGTGTTCG	GACCGACTGCAAGCTTCCAG
1 (2.1)	D	5	AFUBlnc_4686.6	CTGTCATCCATGGGAAATGG	tagttctgttaccgagccggCCGATCTTCCTACCTACTCCA	gctctgaacgatatgctccaacGGAACGTCCCATGCAGTGTC	GATGTGCTACGGCTTTCTCG	GTCCGTGGCCAGACTCAAGC	GTAGGCGACGAGAGAGGAGC
1 (2.1)	D	6	AFUBlnc_4863.A	GTCACGATAGTTGAGCGACG	tagttctgttaccgagccggGATGCAACTACCAGCCATCA	gctctgaacgatatgctccaacGAAAGGCCATCTGCTATTAG	GGTGAATAAATTGCTGACTC	CCACTGCTTCATAGTTGAGG	CCAGCATTGACTAGCTTCTC
1 (2.1)	D	7	AFUBlnc_5138.2	GAAAACAATGGAACAGGGGG	tagttctgttaccgagccggGTCGATTGAATGCGTCTTGA	gctctgaacgatatgctccaacGGCGCTGTTCCAGTGATGTC	CGGCGATGCCAAGGCCAAGG	CGTCCGGCTGGAGGGACTAG	GACAACAAGGAAGCCGCTGC
1 (2.1)	D	8	AFUBlnc_5152.54	GGCATCGACAGAGGAGCCTA	tagttctgttaccgagccggGCTTACCCCGTTACTGTCGT	gctctgaacgatatgctccaacCATGATTGCAACTCCCTTGG	CCAGGGTATGTCGGTTCTTC	CGAGCAGGAAGGGAGAATGG	GCTGAGCCTCGTGACAATGC
1 (2.1)	D	9	AFUBlnc_5299.68	TCTCGCGTCGGTCTATTAGG	tagttctgttaccgagccggCGAAGTTTCTGCTGGATTGA	gctctgaacgatatgctccaacCAGCAGGTAGGACCGATCTC	AGTCAGCAACTGCCGGATAC	GGATACATGTACCAGCTATG	CATAATTCTCTAGCCACACC
1 (2.1)	D	10	AFUBlnc_5427.20	GTTAGTGCATCTGTACCCAGCC	tagttctgttaccgagccggTGTCTTGTGTCACTTTCCCTG	gctctgaacgatatgctccaacGATTAGAAACCATCAGCTGCAC	CGTGCTAATGCACTCCACAG	CAGCGCTACCGGCTGCTCAG	GTTGAGCAACGACCATGGGC
1 (2.1)	D	12	AFUBlnc_5977.17	GCCATTGTTGAAGAATTCCG	tagttctgttaccgagccggGATGCGAGAAATTGTCGTTG	gctctgaacgatatgctccaacGATGTATTTCCTACGGGCCTC	CTGGCTTCGCGCTGAAGTTC	CATCGACAGCCAGGTCTACA	TCTCTATGTAACACCTGGAG
1 (2.1)	E	1	AFUBlnc_6345.A	CTCTCTGACTCGCCGTTTGT	tagttctgttaccgagccggTATCATTTTCGAGAAGGCCG	gctctgaacgatatgctccaacCCCATGCCAGGTAGTTATCAG	TGACGTCGATCTGCCAGTAG	GAGCGCCAATGGGCCGTCCT	CAGATATTCATGGTCAGTGC
1 (2.1)	E	3	AFUBlnc_6905.16	GGAAGTTCAGCTTTCGCAGA	tagttctgttaccgagccggTCCTGACAAATAACCCTCCG	gctctgaacgatatgctccaacTGATAAGCCAGGGCTGTTG	GTCAGACACATCGGGCTGAC	GCGCCTCTGATGGATGCTG	GAGTGCACCGATGTTGCTTC
1 (2.1)	E	4	AFUBlnc_6991.1	CCAGCCTTGTTCGTTATCAG	tagttctgttaccgagccggCATGGACAAGCAGTGAGATC	gctctgaacgatatgctccaacCTTCAAGTGAAATCCCCGTC	ACGGCTGTAGGGAATAGCAG	CTAGTACAGTAGGCTGTAGC	CTGTGCATACGACTGTAGCG
1 (2.1)	E	5	AFUBlnc_7003.11	TCTTCAATCAGTAATCCTGG	tagttctgttaccgagccggCCTGGAGGACTAATCCACGC	gctctgaacgatatgctccaacGTTCATGGATGATTTCAGTAG	GTCCCTAATACTGCGCTCAC	GAATAGGTATATCTACACGG	GTTCAGGACTGTATTGTAAG
1 (2.1)	E	6	AFUBlnc_7327.4	TCAGTTGGGTCAGTTCCCTC	tagttctgttaccgagccggGCGTCCTTACGACGATATTGA	gctctgaacgatatgctccaacCCATGGCCGACCATATGTA	GACGTCGTCAACCTCGCCC	GTCACCGATGACGAGGGTAC	CTCCAGGTTAATGTAGCGAT
1 (2.1)	E	9	AFUBlnc_7156.1	CAATGCTCTGATAAGCAGAT	tagttctgttaccgagccggGCAATTGTTAGGAGCATGAG	gctctgaacgatatgctccaacTGTTAGATTCGCGTCCACTG	GATTAAGGGACGGGTCGATAG	GACTCCGTTGACTCTCGGTC	GCTAGATGTATCGTGGTCTC
1 (2.1)	E	10	AFUBlnc_7274.A	GAAGTGGACCTGATCTCCGA	tagttctgttaccgagccggCGTGGACGTTGTCTATTCCA	gctctgaacgatatgctccaacCTCAGCAGCGACTGTCAACG	CTCTTTGGCGTGACGGTTCG	CTATGGTACTTCTTGTGGGT	GCTTGGCTTAGAAGGCACTG
1 (2.1)	E	11	AFUBlnc_7184.A	GTATCTGGAGGAAGGAGAAC	tagttctgttaccgagccggGTAATTCTGGAGGAGAGCATG	gctctgaacgatatgctccaacGGACCTGATCTCCGAAGGTA	CCGTGGACGTTGTCTATTCC	CTAGGTAGGTAGGTAAGTAG	GGCTGAGGCTGTCCGCATGC
1 (2.1)	E	12	AFUBlnc_7461.29	CGGCGAACTCAACGAACTGA	tagttctgttaccgagccggCCGAGGACCCTTCCGATTGC	gctctgaacgatatgctccaacACACCGCAAGATTGACAAGG	GATGGCTCCATTAAGAGATG	GGTCAGGTCAACGTCACAGC	CACACATTGATGGCAGTTGT
1 (2.1)	F	1	AFUBlnc_7449.1	ACTACTCGCCTCCAAGAAGC	tagttctgttaccgagccggTCCTGGGCTGGTTAGTGGTA	gctctgaacgatatgctccaacGCCCACAGTGGAAAGATCA	GTATCCAAGAGACCAATGTG	GTGGGCTGGACTTGTGATTG	CTAAGGAGCATAGGTGCATC
1 (2.1)	F	2	AFUBlnc_7560.A	GGCCCGGCGTACTCTCTCTC	tagttctgttaccgagccggTTCGATGTTGCCTGTATCGT	gctctgaacgatatgctccaacACATTTCGGTCACCCAGGAT	CCCACTTGCATGGAGTCTTC	ACGCAGGGTGGAGTCTCTAC	GCAGGCCATACTATGATTCA
1 (2.1)	F	4	AFUBlnc_7626.2	CATTGCCTGTCAGGAACAAC	tagttctgttaccgagccggAGTTATTCACTGCTCCCCGA	gctctgaacgatatgctccaacCATATGGAGTTGCTTCTGCTG	GGATGTACCTGCCCAGTATC	CACAACGGAACTGGCAGATG	CGTTGTTGGGAGTGTCTTGG
1 (2.1)	F	6	AFUBlnc_7644.11	CAGCCTGTGCGATTCGGTAG	tagttctgttaccgagccggCAGGCTTGTACTTGAGTATTG	gctctgaacgatatgctccaacCCAAGGGTACCAGTGTTTCA	GATATCCTTGCTTGCGCCC	GCCAAGAACCAGGTTGCACT	CGACTCAGAGCCTTACAGTG
1 (2.1)	F	10	AFUBlnc_200.13	GGCCAGCGAGGATATGGTC	tagttctgttaccgagccggCGATCGATCTCAGACCCACT	gctctgaacgatatgctccaacAGGAGCCGGTTGATTGTTC	CCAATGCACACTTCGTTGTC	CATCGCAGTTTGAATGGTCG	GCAGACTACCATCATCCAGG
1 (2.1)	F	11	AFUBlnc_111.11	CCGCATACTGGGGATATTCT	tagttctgttaccgagccggAGGGACAAGTCAGAAGAGCG	gctctgaacgatatgctccaacATCTCTCAGCGGGAGTCTCA	GTCTTTCGTGAGACTTCATC	CCCTACAGCATCACCTGGTC	GTGCTTGCAACACGGAGTAC
1 (2.1)	G	1	AFUBlnc_514.23	CTGATGGATATCCAAGGTATG	tagttctgttaccgagccggTCGTCACTACCTAGATATAC	gctctgaacgatatgctccaacGGCGTTATCAGGACGTTATC	GAGCAGCGCCCGGATGACAC	GGCCTTCGCCGATAGGGTAC	CAGGCAGAGAGCCGTGCGAC
1 (2.1)	G	3	AFUBlnc_724.21	TCTTTCCGGGTATGCTGAAC	tagttctgttaccgagccggTCACACGACATTACCCCGTA	gctctgaacgatatgctccaacGGGATCTAAACTGGCAATCG	GACAGGACAGTGCAGGAATATG	CACGGAATTGCGGGTAATAG	CTGTCATGACTACAATCTAG
1 (2.1)	G	4	AFUBlnc_1367.7	CAATAAGTTCACTTGCGGGG	tagttctgttaccgagccggGTGCAGTGATTTCTCTGAGCC	gctctgaacgatatgctccaacGATCTGGATCAAGACCCATCA	GAGGTCATCCTTGCCATCC	TCTGTGACACTGAGGCCTCC	CGAGGCCTGTCCGGTCGCTG
1 (2.1)	G	7	AFUBlnc_1529.A	CTGAACAAAGGACGACCCTG	tagttctgttaccgagccggCTCTGCATAGCCTGGCAAGT	gctctgaacgatatgctccaacGTTGATGTGTCTCAAGTTGG	CACCGAGATTCTCTGCCTCG	CAAATCAGATGCTATGTGGG	ACGAAGTCGCTGAACCATGG
1 (2.1)	G	8	AFUBlnc_1669.A	GTGGTGTGTGGTATGGCTGA	tagttctgttaccgagccggCCGCTATGGTATCGTCCAAT	gctctgaacgatatgctccaacTGCATTACCCTTGTTTGAAC	ATGAGCTCATCGCCCTGTAC	CCTGAAGTGAATTGAACCTC	GCCTGCGTTGTCTCCTCTAC
1 (2.1)	G	9	AFUBlnc_1605.24	ACTGGAATCTCCCTTCGACA	tagttctgttaccgagccggCTGCCCAGCAATTACCTGAT	gctctgaacgatatgctccaacCTTGGTACTAGTCCGATTTC	GTACTTCTGATCGCCGCGTC	CGTTCTGTCCATCACGAAAC	AGTACACGATTCCCGAGGCC
1 (2.1)	G	11	AFUBlnc_1917.17	AGGATGTCAAAACTGAGGCG	tagttctgttaccgagccggCCTGCTCCAGGGTAGGTGTA	gctctgaacgatatgctccaacCAGCTCGTCAGAGGCCTGAG	GCCACTTTGTTGCTTTCCTC	CCAGGTGGAAGCAAGTCAGG	CGGACAATCGTCACATGGTC
1 (2.1)	H	1	AFUBlnc_1803.A	AGGAGGTTCCGCTTTCTAGC	tagttctgttaccgagccggACGAGGACAAAATATCATCTGG	gctctgaacgatatgctccaacTCTTCGAAATTCCAGTGTCCA	CACTTGTTCCAGTATTACAG	CCGCTCCTGAAGCTCTGTTG	GTCACCATCGAGATGATGGC
1 (2.1)	H	2	AFUBlnc_2048.15	CTGGTGGAGAAAGCCAAACA	tagttctgttaccgagccggGTCGAGTCATTGGATGGGTT	gctctgaacgatatgctccaacGCCGTATGATCCTGTCTGTG	GAACGCGCATCTAGTATTGC	CACCGCATGGTGTCAAATGC	GCGACCTGCTGAAGCAATGC
1 (2.1)	H	3	AFUBlnc_2048.16	GATTTCCTGCATTTGGCAGT	tagttctgttaccgagccggATTCCCGTCAATTGTCGTTC	gctctgaacgatatgctccaacCAGTCCACCACACTGGATAC	TGCAGTGTGCAGATTAACTCG	GGTCTCGACATGGAACCTTG	CCAGCATGCAGACACCACAG
1 (2.1)	H	4	AFUBlnc_2155.A	GCCGCAACAAGATGTGAGA	tagttctgttaccgagccggGGCTATGCAATCCCACACCG	gctctgaacgatatgctccaacCCGTCCAGAATCAGCAGTAG	GTCCATTGTCGGCTCATCAG	GAGGCATCGCCTGCTCCTCG	GTGACGATAACAGTATTTGG
1 (2.1)	H	5	AFUBlnc_2624.B	CAGTGCTATGCGGACTTTGA	tagttctgttaccgagccggGGCTGCTCACATGCAATATTG	gctctgaacgatatgctccaacCTTAGTCCTATGCCCCGTCA	GCTCCCTAAGCAACCTCCTC	CAGAAGATGTCCATGGAGAG	CACAGACCAAGACTCTATCC
1 (2.1)	H	6	AFUBlnc_2633.12	GCGAACTGTGGTCTAACCTG	tagttctgttaccgagccggGAACTCGCGGCCGCCTGACA	gctctgaacgatatgctccaacGCTGGGTTGGGCACTAAGTG	CACAGCCTATTCCACCGAAG	TGATTGAAATTCTGACTCTG	GCGGATTGTCGGCAACCGTG
1 (2.1)	H	7	AFUBlnc_2436.17	GATTGCCGAAGGGAAGATGG	tagttctgttaccgagccggGTTGCCAAGGTGTTAAGTAC	gctctgaacgatatgctccaacGTGTAGGCCAACATATGCAG	CTAATAGGATGGCCCAGATC	GGTTCGACGATCGTAAGGTG	ACCAAGCCAACATGTGTGTC
1 (2.1)	H	10	AFUBlnc_2729.9	TCTGCTTGGCCTCCTTCGCC	tagttctgttaccgagccggCCTCTCCACTGGGTTTCTGT	gctctgaacgatatgctccaacCTATTGCAAACTTGTGCTAC	GCTGACACTCTGGATGTCAC	GGACCAGCAGATATTGGATG	CTACTCCGTAACGGGATTGG
1 (2.1)	H	11	AFUBlnc_2830.A	GGGCAATGAAAATGTGATGA	tagttctgttaccgagccggCATACAATCACCATGCGAGC	gctctgaacgatatgctccaacGCAATGGTGATCTTGAACCA	CATGATTCCGAAGCAAGTCC	GATTATGGAGGATGTTCGTC	ACATCCAGGGCTCGGATCTC
1 (2.1)	H	12	AFUBlnc_2782.3	GCCTGGAGAGTAAGTGACCG	tagttctgttaccgagccggCAGTAGTCACCGGACACAGC	gctctgaacgatatgctccaacCTGCAATGCAAAGCGCTAAC	CAAGCTCTGGCCCATACTGAG	CATCGGGTGATCTCCAGTCC	GAAGTATCCTAGATAGCTTC
2 (2.2)	A	2	AFUBlnc_3201.2	GAACTGGCTGTTTGCCATGC	tagttctgttaccgagccggCTGTGAGTTAACTGAGCTTC	gctctgaacgatatgctccaacCCATTTGGTGATGTGAACCA	CATGAGCACCAACTATCCTGA	GTTGTAGGTCTAACCTTCTG	GGTGGTGAATATCAACATCG
2 (2.2)	A	7	AFUBlnc_3835.10	GCTTGACGCTTGGTTTCTTC	tagttctgttaccgagccggGTCGGTTATGTCATCCCGTA	gctctgaacgatatgctccaacCTTCACCATGAGCGCATGGAG	CCAGGGTCTATGAAGCATGG	GACAATGGAGGACGGATGGC	GATTGTGAGTCTTGGGTCTG
2 (2.2)	A	12	AFUBlnc_4078.5	GTGACCGATGTGGAGTTTCC	tagttctgttaccgagccggCCGGTATGACAGCCCAGTAT	gctctgaacgatatgctccaacCTGGCGTAAATGGAATCACC	GTCTTCAGAATCAAACTTCAG	TCTAACGTCCGCCTGACAAC	CACATCGCACACGCTTGGAC
2 (2.2)	B	1	AFUBlnc_4315.7	GAATCGAGGACAGTATGAAG	tagttctgttaccgagccggGCAACTGTTGAGGCCGAAAC	gctctgaacgatatgctccaacCTTCTTATAGAGGTAAGCAG	GTCGGCGTCTCTCGTCCAGC	GCCTTGACCCAGTGTCCGGT	GGAGATATCTGAGCTCCGCG
2 (2.2)	B	2	AFUBlnc_4116.1	CTGACATTTCCCGTTTCCAG	tagttctgttaccgagccggATGGTCCAATTTCAAGCGAG	gctctgaacgatatgctccaacGCATCACCCAAGCAGCTAGC	CATGCGGAACTGGTTTCTAC	CTGCACCTGCCCTGGAGATC	GTGCCTTCGTCGTCTAATTC
2 (2.2)	B	3	AFUBlnc_4457.A	CCGCAGTTGGAAATATTGGT	tagttctgttaccgagccggCCGTCAAGACCAGAATGTGA	gctctgaacgatatgctccaacCCAAGTGTTTCAGGTTGTAC	CTTTAGCGTCGGCGATAGTG	GGTACCGACGGCCGACAGAG	GATGGCATTCAACGGTGCTC
2 (2.2)	B	4	AFUBlnc_4217.A	GCGGGAAAGCAAGAAGGACT	tagttctgttaccgagccggGCCCAGAGTGCAACAGTGCC	gctctgaacgatatgctccaacGTTGTGGCAAGTTGATCCAG	GGGAACAATCGGAGTAACCG	GTCTGCCTGTATTGGAGAAG	CCTATACTCCCGCCTCGTGC
2 (2.2)	B	5	AFUBlnc_4375.7	TCAGAATGCCAATCCTGAAG	tagttctgttaccgagccggGAGATTTCCTCCGCTTGGAT	gctctgaacgatatgctccaacCGGCAGGGAGAAACTCTATC	CAGGATGGGCCAGAGAATAG	GCTCGGCGAGGGTCTGTGCC	GCGCATGGCCCAGCTTCTCC
2 (2.2)	B	8	AFUBlnc_4866.5	GGCGGATTTTATTCTGTTCG	tagttctgttaccgagccggGCATGGAGTGAAGGAATGTG	gctctgaacgatatgctccaacCCCAGCCAGCAGCTCAGTGG	CCATGAACGCGAGCTCCTCG	GGTCATGTCACTTACGTTGC	GAATATTCTGGCCTCCGTTG
2 (2.2)	B	9	AFUBlnc_4917.55	GCAACTCATCTTAGCCAGCA	tagttctgttaccgagccggGAGCAGAGCAGGGTCACCTC	gctctgaacgatatgctccaacCTTCCCGCTACTCCGTAAAC	GGATGTCAATGCCAAGACG	GGCTTCTACAGGAGCAGTTC	CCACTGCCTTTATCCATCAC
2 (2.2)	B	10	AFUBlnc_4964.4	GAGGCGGCAGCATAATCTAC	tagttctgttaccgagccggGGTCCTGGGGATAAATGGAG	gctctgaacgatatgctccaacCAAGCTTCTATTCTACATAG	CTGGAATTGGGTCCAAGTAC	CGTCTCCCGAATAGGACATC	CCACTCTGCGCTCGTAACGG
2 (2.2)	B	11	AFUBlnc_5036.21	CCAGCCAAGGTTGAATAGCA	tagttctgttaccgagccggGGTGATCATCCCGTCTGTTC	gctctgaacgatatgctccaacCCCTTTCTCCTAACCATGAGTG	GACTGAGAGTCTGTATAGAAC	GTCTACCCGTTAAGAGGAAC	GAGCACAACTGCTACCAATC
2 (2.2)	C	3	AFUBlnc_5428.A	GAGGAGTTTGATAGCGGCCG	tagttctgttaccgagccggGTTCTCTGCCTTGTGCCTG	gctctgaacgatatgctccaacCTCAGGCTCCATTCTGGCTC	CACGGCATTGGTTAGCAAGTC	CAACAGGCGCATTCGAATCG	CGAGGGTAGTTCTGGTACGC
2 (2.2)	C	4	AFUBlnc_5459.A	CCGACTCCAACAGTTGGTCC	tagttctgttaccgagccggGCAGTTGACCACCCAAGAGG	gctctgaacgatatgctccaacAGGTGGATAAAGGCATACGG	CAGCAACTATAGCGGATATC	GTCTGCAGGGATATTATAGG	GAACCCAGCGATGGACCTCC
2 (2.2)	C	6	AFUBlnc_5918.A	CTGCAACAAGGGCGCCATGG	tagttctgttaccgagccggCATGCTGCAATACCTGTGCT	gctctgaacgatatgctccaacCCAGGGAATTCAATGGTTCA	GGCAGGAGAGCAACATATCC	CTAACAGTAAGAGCATAGGG	CGAAGCACAGACTGTGATGG
2 (2.2)	C	11	AFUBlnc_6770.A	AGGTGTGAAACATGGCAACA	tagttctgttaccgagccggCCAACAGGGGACAGAAACAG	gctctgaacgatatgctccaacGCTTCCAAGAACCAGAACCA	GTTGATTGTGCTCCTCCATC	GACTTTGAGCAAGCGAAAGG	CCTGGTACAATCACGCTTCC
2 (2.2)	C	12	AFUBlnc_6707.17	CTGACGTACAGGTGACCAGG	tagttctgttaccgagccggGGGATATGCCTTTCCACTCC	gctctgaacgatatgctccaacGTAAGTAAGTCAAGATCTAG	CCTGTTTAGGTATGCTGAGG	CATTCATCAATCAGGATCGC	CTGGTGTGGATTGAACCAGC
2 (2.2)	D	2	AFUBlnc_6901.A	CTACCAACCAAGATGTCTCGC	tagttctgttaccgagccggTCTTGGGAGCTGAGTGTGTG	gctctgaacgatatgctccaacCATAGAACGCTAGGAACGTAC	CGCCCAGTCCCGCAGGCAAG	CCGTCCCCAACCGATCAATG	CAAGGCAACGGTGATTGTGG
2 (2.2)	D	4	AFUBlnc_6998.A	TCCCAGCATATATCAACCCA	tagttctgttaccgagccggTCTCATGGCATGCAGGAATG	gctctgaacgatatgctccaacCTGGTAGAGTTGACAGAAAC	CATTGATGCCGTACCAAATC	GAGTCTGAAGGATTAAGCTC	TCCATGTGTCATACCTCTTG
2 (2.2)	D	5	AFUBlnc_7080.27	CAATCCCCAAGGAGCAAGCG	tagttctgttaccgagccggGCCACAGTCAGAGAGCATGA	gctctgaacgatatgctccaacCTACGGAGTGCGGAGTACTC	CTGGCTCACTCATCAATTTG	CTGTTCCCGTCGGACAGGAG	CTTCGCTCACTGTTATTAGC
2 (2.2)	D	6	AFUBlnc_7084.12	GAGCCAGACTCGCTGACACT	tagttctgttaccgagccggTCAGCCTAGAGGGAAAGCTG	gctctgaacgatatgctccaacCGCTTACGGAAGTGGCTAGT	GGACGATCACTTACATCTTC	CCTCGTCCGGCGTTGAGATC	AGTTCGCCTTCATGGCTGTG
2 (2.2)	D	7	AFUBlnc_7088.A	CACCAAGTGTTGACGAACCC	tagttctgttaccgagccggAGCACCTTGCTTCTTTGTCC	gctctgaacgatatgctccaacGTGGCCTACTAGTCTAGCCT	GGTTGTGCATGGATAGAGTC	GTAATGAAGATGGTCCCACG	CTCCAAATCGACCTGGGTAC
2 (2.2)	D	9	AFUBlnc_7221.23	GTTCTTCCCTGTGTCCCAGA	tagttctgttaccgagccggGTTCCGCGATTGGGCTACAG	gctctgaacgatatgctccaacCATTGATTGCATTTCAATCC	CTCATGACTCCTCAATGAGA	GAGGCTAGACGAAGCATTAG	GTGCTCGTGGCGAGTTCACT
2 (2.2)	D	10	AFUBlnc_7336.10	CCCACCCAAGTGATTCTGTC	tagttctgttaccgagccggCTGTTGACCTCATATGAAAC	gctctgaacgatatgctccaacGTGGATAATAAACAGGCATC	GGAGCCCACGCTGCATTGG	GTCAGTATCATAAATCGTTC	GGTGGTTCGCTCGGCGTTGC
Primer name	sequence (5' - 3')
hph_degeneratebc_F	CCGGCTCGGTAACAGAACTANNNNNNNNNNGCCNNNNNNNNNNCAGAACGGCGTAACCAAAAGTCAC
hph_degeneratebc_R	gttGGAGCATATCGTTCAGAGCNNNNNNNNNNTAGNNNNNNNNNNTTCATCTTGACGACCGTTGATCTG
