# Supplementary material for: Genome-wide discovery and phenotyping of non-coding transcripts in A. fumigatus reveals lncRNAs with a role in antifungal drug sensitivity
Source: Nat Commun. 2026 Feb 11;17:1832. doi: 10.1038/s41467-026-68543-9 (PMC12921299; doi:10.1038/s41467-026-68543-9)
Supplement: Supplementary file 12 — Supplementary Data 10 [file 41467_2026_68543_MOESM12_ESM.xlsx]

## Sheet: Supp. Table 10. Neighbour data
Supplementary Table 10. Neighbour analysis of protein-coding genes and lncRNA with their distances and clustering profiles
Transcript ID	Gene ID	lncRNA ID	Distance from PCG	Squared Distance from PCG	lncRNA Type	Gene Description	Gene Cluster	lncRNA Cluster	Gene Inverse Cluster	lncRNA Inverse Cluster	Pattern
transcript:EDP55325	AFUB_000150	AFUBlnc_18.1	619	383161	intergenic	4-aminobutyrate aminotransferase, putative	NA	9	NA	2	No pattern
transcript:EDP55326	AFUB_000160	AFUBlnc_18.1	2921	8532241	intergenic	alfa-L-rhamnosidase, putative	NA	9	NA	2	No pattern
transcript:EDP55339	AFUB_000290	AFUBlnc_42.A	561	314721	antisense	alpha-1,3-mannosyltransferase, putative	NA	NA	NA	NA	No pattern
transcript:EDP55342	AFUB_000320	AFUBlnc_45.2	796	633616	antisense	hypothetical protein	NA	NA	NA	NA	No pattern
transcript:EDP55392	AFUB_000830	AFUBlnc_54.1	347	120409	intergenic	adenylate-forming enzyme, putative	7	NA	2	NA	No pattern
transcript:EDP55393	AFUB_000840	AFUBlnc_54.1	706	498436	intergenic	conserved hypothetical protein	NA	NA	NA	NA	No pattern
transcript:EDP55421	AFUB_001130	AFUBlnc_140.A	72	5184	antisense	endo-1,4-beta-xylanase, putative	NA	NA	NA	NA	No pattern
transcript:EDP55439	AFUB_001320	AFUBlnc_150.A	524	274576	intergenic	multispanning membrane protein, putative	NA	NA	NA	NA	No pattern
transcript:EDP55441	AFUB_001340	AFUBlnc_154.A	426	181476	antisense	nuclear mRNA splicing factor, putative	5	NA	2	NA	No pattern
transcript:EDP55443	AFUB_001360	AFUBlnc_155.11	2634	6937956	intergenic	conserved hypothetical protein	5	NA	2	NA	No pattern
transcript:EDP55483	AFUB_001780	AFUBlnc_403.A	281	78961	antisense	hypothetical protein	NA	NA	NA	NA	No pattern
transcript:EDP55495	AFUB_001900	AFUBlnc_413.1	2586	6687396	intergenic	protein transport protein Sec24, putative	NA	NA	NA	NA	No pattern
transcript:EDP55507	AFUB_002020	AFUBlnc_268.A	547	299209	antisense	conserved hypothetical protein	14	3	10	2	No pattern
transcript:EDP55508	AFUB_002030	AFUBlnc_265.B	355	126025	antisense	oxidoreductase CipA-like, putative	NA	3	NA	2	No pattern
transcript:EDP55609	AFUB_003060	AFUBlnc_292.4	239	57121	antisense	F-box domain protein	NA	NA	NA	NA	No pattern
transcript:EDP55618	AFUB_003150	AFUBlnc_374.2	596	355216	intergenic	cell cycle inhibitor Nif1, putative	NA	NA	NA	NA	No pattern
transcript:EDP55664	AFUB_003620	AFUBlnc_168.1	3640	13249600	intergenic	hypothetical protein	15	NA	5	NA	No pattern
transcript:EDP55692	AFUB_003890	AFUBlnc_242.A	639	408321	intergenic	conserved hypothetical protein	NA	3	NA	2	No pattern
transcript:EDP55703	AFUB_004000	AFUBlnc_238.1	393	154449	antisense	importin 11, putative	NA	NA	NA	NA	No pattern
transcript:EDP55705	AFUB_004020	AFUBlnc_236.A	966	933156	intergenic	conserved hypothetical protein	5	NA	2	NA	No pattern
transcript:EDP55718	AFUB_004150	AFUBlnc_256.A	315	99225	antisense	glutamate carboxypeptidase, putative	NA	NA	NA	NA	No pattern
transcript:EDP55727	AFUB_004240	AFUBlnc_303.2	96	9216	intergenic	prefoldin subunit 2, putative	NA	NA	NA	NA	No pattern
transcript:EDP55751	AFUB_004480	AFUBlnc_297.A	444	197136	intergenic	coenzyme A transferase, putative	11	NA	6	NA	No pattern
transcript:EDP55806	AFUB_005020	AFUBlnc_488.A	2458	6041764	intergenic	NifU-related protein	NA	NA	NA	NA	No pattern
transcript:EDP55811	AFUB_005070	AFUBlnc_490.A	110	12100	antisense	endoglucanase, putative	4	NA	3	NA	No pattern
transcript:EDP55830	AFUB_005290	AFUBlnc_507.56	1323	1750329	intergenic	calmodulin-binding protein Sha1, putative	NA	5	NA	7	No pattern
transcript:EDP55834	AFUB_005330	AFUBlnc_512.A	926	857476	intergenic	Leucine Rich Repeat domain protein	NA	NA	NA	NA	No pattern
transcript:EDP55841	AFUB_005400	AFUBlnc_522.2	491	241081	intergenic	protein mitochondrial targeting protein (Mas1), putative	NA	NA	NA	NA	No pattern
transcript:EDP55890	AFUB_005900	AFUBlnc_421.2	477	227529	intergenic	GTP binding protein, putative	NA	15	NA	4	No pattern
transcript:EDP56003	AFUB_007050	AFUBlnc_858.A	2031	4124961	intergenic	CBS domain protein	NA	NA	NA	NA	No pattern
transcript:EDP56004	AFUB_007060	AFUBlnc_858.A	60	3600	intergenic	conserved hypothetical protein	15	NA	5	NA	No pattern
transcript:EDP56027	AFUB_007290	AFUBlnc_874.13	171	29241	intergenic	arabinogalactan endo-1,4-beta-galactosidase GalA	3	3	7	2	Clustered
transcript:EDP56059	AFUB_007610	AFUBlnc_456.17	1382	1909924	intergenic	SPX domain protein	NA	NA	NA	NA	No pattern
transcript:AFUB_008220-1	AFUB_008220	AFUBlnc_562.A	2379	5659641	intergenic	NA	NA	NA	NA	NA	No pattern
transcript:EDP56137	AFUB_008430	AFUBlnc_551.A	585	342225	antisense	methionyl-tRNA synthetase	NA	NA	NA	NA	No pattern
transcript:EDP56190	AFUB_008990	AFUBlnc_647.A	251	63001	intergenic	vacuolar transporter chaperon Vtc1, putative	NA	3	NA	2	No pattern
transcript:EDP56199	AFUB_009080	AFUBlnc_652.A	625	390625	intergenic	PAB1 binding protein (Pbp1), putative	NA	NA	NA	NA	No pattern
transcript:EDP56214	AFUB_009220	AFUBlnc_599.A	1214	1473796	intergenic	La domain family	NA	NA	NA	NA	No pattern
transcript:EDP56230	AFUB_009380	AFUBlnc_607.3	285	81225	intergenic	conserved hypothetical protein	3	NA	7	NA	No pattern
transcript:EDP56266	AFUB_009740	AFUBlnc_629.A	699	488601	antisense	conserved hypothetical protein	NA	7	NA	12	No pattern
transcript:EDP56353	AFUB_010630	AFUBlnc_698.6	358	128164	antisense	conserved hypothetical protein	7	3	2	2	Clustered
transcript:EDP56355	AFUB_010650	AFUBlnc_676.1	3147	9903609	intergenic	GPI anchored protein, putative	3	NA	7	NA	No pattern
transcript:EDP56356	AFUB_010660	AFUBlnc_679.1	79	6241	antisense	HMG-CoA reductase	3	NA	7	NA	No pattern
transcript:EDP56357	AFUB_010670	AFUBlnc_680.A	584	341056	intergenic	hypothetical protein	NA	NA	NA	NA	No pattern
transcript:EDP56435	AFUB_011460	AFUBlnc_1069.2	246	60516	intergenic	conserved hypothetical protein	NA	NA	NA	NA	No pattern
transcript:EDP56452	AFUB_011630	AFUBlnc_1077.A	17	289	antisense	translation initiation factor IF3, putative	NA	NA	NA	NA	No pattern
transcript:EDP56486	AFUB_011970	AFUBlnc_1342.A	3181	10118761	antisense	hypothetical protein	NA	NA	NA	NA	No pattern
transcript:EDP56536	AFUB_012470	AFUBlnc_1367.7	3217	10349089	intergenic	conserved hypothetical protein	NA	3	NA	2	No pattern
transcript:EDP56554	AFUB_012650	AFUBlnc_1373.14	697	485809	intergenic	cell division control protein 14	NA	NA	NA	NA	No pattern
transcript:EDP56555	AFUB_012660	AFUBlnc_1373.14	47	2209	intergenic	mitochondrial outer membrane protein (Sam35), putative	NA	NA	NA	NA	No pattern
transcript:EDP56590	AFUB_013010	AFUBlnc_1389.A	166	27556	intergenic	SET domain protein	NA	NA	NA	NA	No pattern
transcript:EDP56638	AFUB_013500	AFUBlnc_798.A	647	418609	antisense	AP-2 adaptor complex subunit sigma, putative	NA	NA	NA	NA	No pattern
transcript:EDP56645	AFUB_013620	AFUBlnc_805.9	1022	1044484	intergenic	integral membrane protein Pth11-like, putative	3	NA	7	NA	No pattern
transcript:EDP56646	AFUB_013630	AFUBlnc_784.A	78	6084	intergenic	histidinol-phosphate aminotransferase	NA	9	NA	2	No pattern
transcript:EDP56655	AFUB_013720	AFUBlnc_785.25	242	58564	intergenic	methyltransferase (Ncl1), putative	NA	NA	NA	NA	No pattern
transcript:EDP56751	AFUB_014700	AFUBlnc_906.1	848	719104	intergenic	alpha-amylase, putative	NA	NA	NA	NA	No pattern
transcript:EDP56758	AFUB_014770	AFUBlnc_951.A	4702	22108804	intergenic	conserved hypothetical protein	NA	NA	NA	NA	No pattern
transcript:EDP56777	AFUB_014960	AFUBlnc_914.A	1162	1350244	antisense	conserved hypothetical protein	NA	3	NA	2	No pattern
transcript:EDP56823	AFUB_015430	AFUBlnc_1002.2	569	323761	intergenic	importin beta-2 subunit, putative	NA	NA	NA	NA	No pattern
transcript:AFUB_015930-1	AFUB_015930	AFUBlnc_1217.A	518	268324	antisense	NA	NA	NA	NA	NA	No pattern
transcript:EDP56873	AFUB_015950	AFUBlnc_1218.B	4722	22297284	intergenic	conserved hypothetical protein	NA	9	NA	2	No pattern
transcript:EDP56874	AFUB_015960	AFUBlnc_1223.A	3036	9217296	intergenic	C2H2 type conidiation transcription factor BrlA	3	NA	7	NA	No pattern
transcript:EDP56881	AFUB_016030	AFUBlnc_1019.A	665	442225	antisense	conserved hypothetical protein	NA	NA	NA	NA	No pattern
transcript:EDP56884	AFUB_016060	AFUBlnc_1051.1	1429	2042041	intergenic	conserved hypothetical protein	NA	NA	NA	NA	No pattern
transcript:EDP56896	AFUB_016180	AFUBlnc_1090.A	159	25281	intergenic	conserved hypothetical protein	NA	NA	NA	NA	No pattern
transcript:EDP56906	AFUB_016280	AFUBlnc_1100.A	1004	1008016	intergenic	transesterase (LovD), putative	NA	NA	NA	NA	No pattern
transcript:EDP56923	AFUB_016450	AFUBlnc_1165.18	168	28224	intergenic	HLH DNA binding domain protein, putative	NA	NA	NA	NA	No pattern
transcript:EDP56957	AFUB_016790	AFUBlnc_1179.2	806	649636	intergenic	hypothetical protein	NA	NA	NA	NA	No pattern
transcript:EDP56958	AFUB_016800	AFUBlnc_1179.2	145	21025	intergenic	tyrosinase	NA	NA	NA	NA	No pattern
transcript:EDP53710	AFUB_017520	AFUBlnc_1248.3	461	212521	intergenic	short-chain dehydrogenase/reductase family protein, putative	NA	NA	NA	NA	No pattern
transcript:EDP53721	AFUB_017630	AFUBlnc_1274.3	112	12544	antisense	GNAT family acetyltransferase, putative	9	NA	12	NA	No pattern
transcript:EDP53780	AFUB_018240	AFUBlnc_1464.34	31	961	intergenic	C-4 methylsterol oxidase, putative	3	NA	7	NA	No pattern
transcript:EDP53788	AFUB_018320	AFUBlnc_1469.25	670	448900	antisense	beta-fructofuranosidase, putative	NA	NA	NA	NA	No pattern
transcript:EDP53822	AFUB_018660	AFUBlnc_1489.A	2538	6441444	antisense	non-classical export protein Nce2, putative	10	NA	9	NA	No pattern
transcript:EDP53825	AFUB_018690	AFUBlnc_1296.6	707	499849	intergenic	conserved hypothetical protein	4	NA	3	NA	No pattern
transcript:EDP53826	AFUB_018700	AFUBlnc_1297.A	494	244036	antisense	MSF1 domain protein	NA	NA	NA	NA	No pattern
transcript:EDP53853	AFUB_018990	AFUBlnc_1425.25	549	301401	antisense	RNA polymerase II transcription elongation factor Rtf1p, putative	NA	8	NA	6	No pattern
transcript:EDP53869	AFUB_019150	AFUBlnc_1432.1	51	2601	intergenic	CCR4-NOT transcription complex, subunit 3	NA	NA	NA	NA	No pattern
transcript:EDP53888	AFUB_019340	AFUBlnc_1321.24	557	310249	intergenic	conserved hypothetical protein	NA	NA	NA	NA	No pattern
transcript:EDP53964	AFUB_020100	AFUBlnc_1546.7	462	213444	intergenic	ribosomal protein L34 protein, putative	5	NA	11	NA	No pattern
transcript:EDP53965	AFUB_020110	AFUBlnc_1546.7	1178	1387684	intergenic	forkhead domain protein	11	NA	6	NA	No pattern
transcript:EDP53973	AFUB_020190	AFUBlnc_1549.A	339	114921	intergenic	conserved hypothetical protein	NA	NA	NA	NA	No pattern
transcript:EDP53974	AFUB_020200	AFUBlnc_1549.B	993	986049	antisense	peptide methionine sulfoxide reductase	NA	NA	NA	NA	No pattern
transcript:EDP53986	AFUB_020320	AFUBlnc_1329.2	969	938961	antisense	conserved hypothetical protein	NA	NA	NA	NA	No pattern
transcript:EDP53988	AFUB_020340	AFUBlnc_1448.25	404	163216	intergenic	glycosyl hydrolase, putative	3	NA	7	NA	No pattern
transcript:EDP54012	AFUB_020580	AFUBlnc_1412.A	1280	1638400	intergenic	pheromone processing carboxypeptidase (Sxa2), putative	3	NA	7	NA	No pattern
transcript:EDP54019	AFUB_020690	AFUBlnc_1397.A	365	133225	antisense	IMP dehydrogenase, putative	5	NA	11	NA	No pattern
transcript:EDP54058	AFUB_021080	AFUBlnc_1669.A	1692	2862864	intergenic	alpha,alpha-trehalose-phosphate synthase subunit, putative	11	9	6	2	No pattern
transcript:EDP54065	AFUB_021150	AFUBlnc_1675.A	1411	1990921	antisense	GPR/FUN34 family protein	7	NA	2	NA	No pattern
transcript:EDP54068	AFUB_021180	AFUBlnc_1675.B	398	158404	intergenic	ENTH domain protein	NA	NA	NA	NA	No pattern
transcript:EDP54073	AFUB_021230	AFUBlnc_1680.A	3097	9591409	intergenic	hypothetical protein	NA	NA	NA	NA	No pattern
transcript:EDP54098	AFUB_021480	AFUBlnc_1554.A	630	396900	antisense	HECT domain protein	NA	3	NA	2	No pattern
transcript:EDP54122	AFUB_021720	AFUBlnc_1559.A	648	419904	intergenic	nucleoside transporter, putative	NA	NA	NA	NA	No pattern
transcript:EDP54139	AFUB_021910	AFUBlnc_1605.24	1239	1535121	intergenic	cell wall biogenesis protein, putative	NA	NA	NA	NA	No pattern
transcript:EDP54157	AFUB_022090	AFUBlnc_1616.1	341	116281	antisense	alternative oxidase AlxA, putative	10	NA	9	NA	No pattern
transcript:EDP54178	AFUB_022300	AFUBlnc_1584.2	452	204304	antisense	hypothetical protein	NA	NA	NA	NA	No pattern
transcript:EDP54221	AFUB_022730	AFUBlnc_1844.D	894	799236	intergenic	conserved hypothetical protein	NA	NA	NA	NA	No pattern
transcript:EDP54235	AFUB_022870	AFUBlnc_1853.B	249	62001	intergenic	MFS multidrug transporter, putative	NA	3	NA	2	No pattern
transcript:AFUB_023070-1	AFUB_023070	AFUBlnc_1636.A	1261	1590121	intergenic	NA	NA	NA	NA	NA	No pattern
transcript:EDP54268	AFUB_023240	AFUBlnc_1648.A	385	148225	intergenic	alpha-1,3-glucanase/mutanase, putative	NA	NA	NA	NA	No pattern
transcript:EDP54315	AFUB_023710	AFUBlnc_1915.28	741	549081	intergenic	palmitoyltransferase (SidR), putative	NA	11	NA	12	No pattern
transcript:EDP54316	AFUB_023720	AFUBlnc_1915.28	483	233289	intergenic	L-ornithine N5-oxygenase SidA	7	11	2	12	No pattern
transcript:EDP54322	AFUB_023780	AFUBlnc_1921.3	400	160000	intergenic	conserved hypothetical protein	NA	NA	NA	NA	No pattern
transcript:EDP54323	AFUB_023790	AFUBlnc_1922.A	37	1369	antisense	haloacid dehalogenase, type II	8	NA	12	NA	No pattern
transcript:EDP54365	AFUB_024210	AFUBlnc_1939.23	160	25600	antisense	MFS transporter, putative	NA	NA	NA	NA	No pattern
transcript:EDP54374	AFUB_024300	AFUBlnc_1650.A	51	2601	intergenic	MFS allantoate transporter, putative	11	NA	6	NA	No pattern
transcript:EDP54376	AFUB_024320	AFUBlnc_1652.A	281	78961	antisense	glutathione S-transferase, putative	14	NA	10	NA	No pattern
transcript:EDP54416	AFUB_024720	AFUBlnc_1715.A	146	21316	intergenic	conserved hypothetical protein	NA	NA	NA	NA	No pattern
transcript:EDP54464	AFUB_025200	AFUBlnc_1702.21	1349	1819801	intergenic	fungal specific trascription factor, putative	7	NA	2	NA	No pattern
transcript:EDP54481	AFUB_025380	AFUBlnc_1754.A	14	196	intergenic	conserved hypothetical protein	NA	NA	NA	NA	No pattern
transcript:EDP54493	AFUB_025500	AFUBlnc_1762.3	739	546121	intergenic	RING finger domain protein, putative	3	3	7	5	Clustered
transcript:EDP54512	AFUB_025690	AFUBlnc_1773.2	20	400	intergenic	oxidoreductase, 2-nitropropane dioxygenase family, putative	NA	NA	NA	NA	No pattern
transcript:EDP54541	AFUB_025990	AFUBlnc_1745.2	1034	1069156	intergenic	hypothetical protein	NA	NA	NA	NA	No pattern
transcript:EDP54561	AFUB_026200	AFUBlnc_1750.A	79	6241	intergenic	hypothetical protein	NA	NA	NA	NA	No pattern
transcript:EDP54586	AFUB_026450	AFUBlnc_1873.A	1032	1065024	intergenic	conserved hypothetical protein	NA	NA	NA	NA	No pattern
transcript:EDP54593	AFUB_026520	AFUBlnc_1882.A	161	25921	intergenic	thiamin biosynthesis protein (Thi-4), putative	NA	NA	NA	NA	No pattern
transcript:EDP54634	AFUB_026930	AFUBlnc_1803.A	2514	6320196	intergenic	origin recognition complex subunit Orc4, putative	NA	NA	NA	NA	No pattern
transcript:EDP54672	AFUB_027320	AFUBlnc_1902.2	240	57600	intergenic	F-box domain protein	NA	NA	NA	NA	No pattern
transcript:EDP54692	AFUB_027530	AFUBlnc_2046.38	44	1936	intergenic	C2H2 transcription factor (Crea), putative	10	NA	9	NA	No pattern
transcript:EDP54699	AFUB_027600	AFUBlnc_2049.A	275	75625	intergenic	conserved hypothetical protein	NA	9	NA	2	No pattern
transcript:EDP54744	AFUB_028040	AFUBlnc_2075.A	439	192721	antisense	intracellular protein transport protein (Sat1), putative	NA	NA	NA	NA	No pattern
transcript:EDP54765	AFUB_028250	AFUBlnc_2004.A	220	48400	antisense	Lectin C-type domain protein	NA	NA	NA	NA	No pattern
transcript:EDP54785	AFUB_028450	AFUBlnc_2003.A	631	398161	antisense	polyketide synthase, putative	NA	NA	NA	NA	No pattern
transcript:EDP54830	AFUB_028900	AFUBlnc_2103.9	2997	8982009	intergenic	conserved hypothetical protein	NA	4	NA	1	No pattern
transcript:EDP54853	AFUB_029120	AFUBlnc_1979.17	112	12544	intergenic	conserved hypothetical protein	NA	NA	NA	NA	No pattern
transcript:EDP54863	AFUB_029220	AFUBlnc_1989.A	400	160000	intergenic	conserved hypothetical protein	NA	NA	NA	NA	No pattern
transcript:EDP54880	AFUB_029390	AFUBlnc_1957.A	2047	4190209	intergenic	plasma membrane SNARE protein (Sec9), putative	9	NA	12	NA	No pattern
transcript:EDP54966	AFUB_030270	AFUBlnc_2620.A	657	431649	intergenic	cell wall glycosyl hydrolase YteR, putative	NA	NA	NA	NA	No pattern
transcript:EDP54967	AFUB_030280	AFUBlnc_2620.A	1205	1452025	intergenic	F-box domain protein	NA	NA	NA	NA	No pattern
transcript:EDP54969	AFUB_030300	AFUBlnc_2627.2	214	45796	intergenic	conserved hypothetical protein	NA	NA	NA	NA	No pattern
transcript:EDP55006	AFUB_030670	AFUBlnc_2642.A	536	287296	intergenic	GMC oxidoreductase, putative	NA	NA	NA	NA	No pattern
transcript:EDP55022	AFUB_030830	AFUBlnc_2650.A	951	904401	antisense	hypothetical protein	NA	NA	NA	NA	No pattern
transcript:EDP55083	AFUB_031440	AFUBlnc_2126.1	260	67600	intergenic	C-type cyclin (Fic1), putative	NA	NA	NA	NA	No pattern
transcript:EDP55103	AFUB_031650	AFUBlnc_2174.12	702	492804	intergenic	phosphatidylethanolamine methyltransferase	NA	5	NA	13	No pattern
transcript:EDP55144	AFUB_032060	AFUBlnc_2141.A	68	4624	intergenic	conserved hypothetical protein	NA	NA	NA	NA	No pattern
transcript:EDP55145	AFUB_032070	AFUBlnc_2141.B	1335	1782225	antisense	translation initiation factor 4B	NA	NA	NA	NA	No pattern
transcript:EDP55159	AFUB_032220	AFUBlnc_2162.A	1073	1151329	intergenic	C2H2 finger domain protein, putative	NA	NA	NA	NA	No pattern
transcript:EDP55204	AFUB_032680	AFUBlnc_2238.A	381	145161	intergenic	conserved hypothetical protein	NA	5	NA	7	No pattern
transcript:EDP52225	AFUB_033890	AFUBlnc_2307.A	1830	3348900	intergenic	hypothetical protein	NA	NA	NA	NA	No pattern
transcript:EDP52274	AFUB_034380	AFUBlnc_2346.A	116	13456	antisense	conserved hypothetical protein	NA	7	NA	7	No pattern
transcript:EDP52301	AFUB_034650	AFUBlnc_2419.A	1472	2166784	intergenic	dUTPase, putative	NA	NA	NA	NA	No pattern
transcript:EDP52362	AFUB_035250	AFUBlnc_2427.A	962	925444	intergenic	conserved hypothetical protein	15	NA	5	NA	No pattern
transcript:EDP52369	AFUB_035320	AFUBlnc_2432.A	140	19600	intergenic	extracellular lipase, putative	NA	NA	NA	NA	No pattern
transcript:EDP52370	AFUB_035330	AFUBlnc_2432.14	444	197136	intergenic	sexual development transcription factor NsdD	NA	NA	NA	NA	No pattern
transcript:EDP52374	AFUB_035370	AFUBlnc_2389.2	1148	1317904	intergenic	glycolipid transfer protein HET-C2, putative	NA	NA	NA	NA	No pattern
transcript:EDP52437	AFUB_036030	AFUBlnc_2538.A	388	150544	intergenic	hypothetical protein	NA	NA	NA	NA	No pattern
transcript:EDP52444	AFUB_036100	AFUBlnc_2542.18	921	848241	intergenic	conserved hypothetical protein	10	NA	9	NA	No pattern
transcript:EDP52482	AFUB_036480	AFUBlnc_2481.1	439	192721	intergenic	conserved hypothetical protein	7	NA	2	NA	No pattern
transcript:EDP52526	AFUB_036920	AFUBlnc_2499.A	312	97344	antisense	conserved hypothetical protein	NA	NA	NA	NA	No pattern
transcript:EDP52565	AFUB_037310	AFUBlnc_2569.A	314	98596	antisense	F-box and WD40 domain protein, putative	NA	NA	NA	NA	No pattern
transcript:EDP52585	AFUB_037510	AFUBlnc_2510.A	343	117649	intergenic	DUF221 domain protein, putative	NA	NA	NA	NA	No pattern
transcript:EDP52590	AFUB_037560	AFUBlnc_2512.A	843	710649	antisense	nucleosome binding protein (Nhp6a), putative	11	NA	6	NA	No pattern
transcript:EDP52591	AFUB_037570	AFUBlnc_2520.A	658	432964	intergenic	conserved hypothetical protein	NA	NA	NA	NA	No pattern
transcript:EDP52600	AFUB_037660	AFUBlnc_2517.1	1028	1056784	intergenic	O-acetyltransferase, putative	NA	NA	NA	NA	No pattern
transcript:EDP52618	AFUB_037840	AFUBlnc_2591.24	238	56644	intergenic	transthyretin domain protein	9	NA	12	NA	No pattern
transcript:EDP52631	AFUB_037970	AFUBlnc_2599.3	312	97344	intergenic	conserved hypothetical protein	NA	NA	NA	NA	No pattern
transcript:EDP52632	AFUB_037980	AFUBlnc_2603.10	844	712336	intergenic	zinc metalloproteinase, putative	3	NA	7	NA	No pattern
transcript:EDP52646	AFUB_038120	AFUBlnc_2703.5	2620	6864400	antisense	CFIA complex component Rna14, putative	NA	NA	NA	NA	No pattern
transcript:AFUB_038410-1	AFUB_038410	AFUBlnc_3286.A	2439	5948721	intergenic	NA	NA	NA	NA	NA	No pattern
transcript:EDP52681	AFUB_038500	AFUBlnc_3293.1	543	294849	antisense	hydroxymethylglutaryl-CoA synthase, putative	7	NA	2	NA	No pattern
transcript:EDP52695	AFUB_038640	AFUBlnc_3299.2	1586	2515396	intergenic	serine/threonine protein kinase (Prp4), putative	NA	NA	NA	NA	No pattern
transcript:EDP52734	AFUB_039030	AFUBlnc_3323.A	766	586756	intergenic	ubiquinone/menaquinone biosynthesis-related protein	NA	NA	NA	NA	No pattern
transcript:EDP52738	AFUB_039070	AFUBlnc_3326.A	1052	1106704	antisense	pre-RNA splicing factor Srp2, putative	NA	NA	NA	NA	No pattern
transcript:EDP52746	AFUB_039150	AFUBlnc_3327.A	1644	2702736	intergenic	forkhead domain protein	NA	NA	NA	NA	No pattern
transcript:EDP52751	AFUB_039200	AFUBlnc_3330.12	533	284089	intergenic	vacuolar iron transporter Ccc1, putative	NA	3	NA	2	No pattern
transcript:EDP52766	AFUB_039350	AFUBlnc_2696.A	721	519841	antisense	C2H2 transcription factor, putative	NA	NA	NA	NA	No pattern
transcript:EDP52767	AFUB_039360	AFUBlnc_2697.3	85	7225	intergenic	Golgi transport complex component Cog5, putative	NA	3	NA	2	No pattern
transcript:EDP52785	AFUB_039540	AFUBlnc_2731.A	136	18496	intergenic	asparaginyl-tRNA synthetase Slm5, putative	NA	3	NA	2	No pattern
transcript:EDP52909	AFUB_040820	AFUBlnc_2761.3	124	15376	intergenic	cell cycle regulatory protein (Srw1), putative	NA	NA	NA	NA	No pattern
transcript:EDP52910	AFUB_040830	AFUBlnc_2761.3	2058	4235364	intergenic	pyruvate dehydrogenase complex component Pdx1, putative	2	NA	1	NA	No pattern
transcript:EDP52912	AFUB_040850	AFUBlnc_2815.A	2672	7139584	intergenic	cohesin complex subunit (Psm1), putative	NA	NA	NA	NA	No pattern
transcript:EDP52913	AFUB_040860	AFUBlnc_2815.B	16	256	intergenic	hypothetical protein	12	NA	8	NA	No pattern
transcript:EDP52915	AFUB_040880	AFUBlnc_2817.A	252	63504	antisense	MRS7 family protein	NA	NA	NA	NA	No pattern
transcript:EDP52946	AFUB_041180	AFUBlnc_2782.A	2002	4008004	intergenic	phosphoinositide-specific phospholipase C, putative	9	NA	12	NA	No pattern
transcript:EDP52949	AFUB_041210	AFUBlnc_2764.1	3178	10099684	intergenic	UDP-glucose 4-epimerase, putative	NA	NA	NA	NA	No pattern
transcript:EDP52988	AFUB_041600	AFUBlnc_2909.A	463	214369	antisense	exo-beta-1,3-glucanase, putative	4	NA	3	NA	No pattern
transcript:EDP53040	AFUB_042110	AFUBlnc_2813.1	3216	10342656	intergenic	mitochondrial carrier protein (Rim2), putative	5	NA	11	NA	No pattern
transcript:EDP53157	AFUB_043270	AFUBlnc_3121.A	2453	6017209	antisense	C6 transcription factor (Fcr1), putative	3	5	7	7	Clustered
transcript:EDP53158	AFUB_043280	AFUBlnc_3116.A	598	357604	intergenic	aldose 1-epimerase, putative	4	NA	3	NA	No pattern
transcript:EDP53182	AFUB_043520	AFUBlnc_3066.A	476	226576	antisense	cystathionine gamma-synthase, putative	NA	3	NA	2	No pattern
transcript:EDP53288	AFUB_044610	AFUBlnc_3208.6	398	158404	antisense	conserved hypothetical protein	3	NA	7	NA	No pattern
transcript:EDP53293	AFUB_044660	AFUBlnc_3211.3	770	592900	intergenic	pyridine nucleotide-disulfide oxidoreductase, putative	7	NA	2	NA	No pattern
transcript:EDP53322	AFUB_044960	AFUBlnc_3224.12	350	122500	antisense	conserved hypothetical protein	9	NA	12	NA	No pattern
transcript:EDP53325	AFUB_044990	AFUBlnc_3160.A	890	792100	intergenic	conserved hypothetical protein	NA	NA	NA	NA	No pattern
transcript:EDP53363	AFUB_045380	AFUBlnc_3203.10	2094	4384836	intergenic	NUDIX domain, putative	3	NA	7	NA	No pattern
transcript:EDP53364	AFUB_045390	AFUBlnc_3204.A	1086	1179396	antisense	hypothetical protein	NA	NA	NA	NA	No pattern
transcript:EDP53365	AFUB_045400	AFUBlnc_3201.2	2372	5626384	intergenic	conserved hypothetical protein	NA	NA	NA	NA	No pattern
transcript:EDP53366	AFUB_045410	AFUBlnc_3201.2	2083	4338889	intergenic	isopropanol dehydrogenase, putative	NA	NA	NA	NA	No pattern
transcript:EDP53405	AFUB_045800	AFUBlnc_3344.35	305	93025	intergenic	MSF multidrug transporter, putative	3	NA	3	NA	No pattern
transcript:EDP53464	AFUB_046430	AFUBlnc_3479.16	1259	1585081	antisense	chromatin structure remodeling complex protein RSC3, putative	3	3	7	2	Clustered
transcript:EDP53472	AFUB_046510	AFUBlnc_3482.A	110	12100	intergenic	cellobiohydrolase, putative	NA	NA	NA	NA	No pattern
transcript:EDP53491	AFUB_046700	AFUBlnc_3381.6	450	202500	antisense	MFS alpha-glucoside transporter, putative	NA	3	NA	5	No pattern
transcript:EDP53522	AFUB_047030	AFUBlnc_3404.A	1913	3659569	antisense	proteinase, putative	NA	NA	NA	NA	No pattern
transcript:EDP53529	AFUB_047100	AFUBlnc_3425.3	458	209764	intergenic	alpha/beta hydrolase, putative	3	NA	7	NA	No pattern
transcript:EDP53569	AFUB_047510	AFUBlnc_3587.2	696	484416	antisense	extracellular conserved serine-rich protein	12	NA	8	NA	No pattern
transcript:EDP53575	AFUB_047570	AFUBlnc_3468.A	2441	5958481	antisense	Pfs domain protein	NA	3	NA	1	No pattern
transcript:EDP53617	AFUB_048030	AFUBlnc_3507.4	119	14161	intergenic	high-affinity glucose transporter, putative	NA	NA	NA	NA	No pattern
transcript:EDP53648	AFUB_048340	AFUBlnc_3523.1	386	148996	intergenic	flavin-containing amine oxidase, putative	NA	NA	NA	NA	No pattern
transcript:EDP53662	AFUB_048480	AFUBlnc_3632.15	641	410881	intergenic	conserved hypothetical protein	9	NA	12	NA	No pattern
transcript:EDP53664	AFUB_048500	AFUBlnc_3558.2	1763	3108169	intergenic	hypothetical protein	NA	NA	NA	NA	No pattern
transcript:EDP53674	AFUB_048610	AFUBlnc_3602.A	415	172225	antisense	hypothetical protein	NA	NA	NA	NA	No pattern
transcript:EDP50968	AFUB_049690	AFUBlnc_3685.A	242	58564	intergenic	hypothetical protein	NA	NA	NA	NA	No pattern
transcript:EDP51043	AFUB_050450	AFUBlnc_3927.1	897	804609	intergenic	GPI anchored protein, putative	3	NA	7	NA	No pattern
transcript:EDP51046	AFUB_050480	AFUBlnc_3931.1	48	2304	intergenic	phosphate transporter (Pho88), putative	NA	NA	NA	NA	No pattern
transcript:EDP51051	AFUB_050530	AFUBlnc_3935.5	896	802816	antisense	a-pheromone processing metallopeptidase Ste23	2	NA	2	NA	No pattern
transcript:EDP51062	AFUB_050640	AFUBlnc_3939.2	506	256036	antisense	conserved hypothetical protein	NA	NA	NA	NA	No pattern
transcript:EDP51068	AFUB_050700	AFUBlnc_3943.A	1307	1708249	intergenic	nuclear condensin complex subunit 3, putative	NA	NA	NA	NA	No pattern
transcript:EDP51076	AFUB_050780	AFUBlnc_3731.7	134	17956	antisense	conserved hypothetical protein	NA	NA	NA	NA	No pattern
transcript:EDP51090	AFUB_050920	AFUBlnc_3741.1	137	18769	intergenic	Auxin Efflux Carrier superfamily	NA	NA	NA	NA	No pattern
transcript:EDP51104	AFUB_051060	AFUBlnc_3748.1	1129	1274641	antisense	ribokinase	NA	7	NA	7	No pattern
transcript:EDP51133	AFUB_051350	AFUBlnc_3823.A	198	39204	intergenic	conserved hypothetical protein	14	NA	10	NA	No pattern
transcript:EDP51135	AFUB_051370	AFUBlnc_3829.2	49	2401	intergenic	conserved hypothetical protein	7	NA	2	NA	No pattern
transcript:EDP51143	AFUB_051450	AFUBlnc_3834.A	3023	9138529	antisense	lysophospholipase, putative	3	2	7	7	Clustered
transcript:EDP51148	AFUB_051500	AFUBlnc_3764.1	317	100489	antisense	aromatic amino acid aminotransferase, putative	NA	4	NA	1	No pattern
transcript:EDP51151	AFUB_051530	AFUBlnc_3767.18	280	78400	intergenic	60S ribosomal protein L4, putative	5	11	2	9	No pattern
transcript:EDP51154	AFUB_051560	AFUBlnc_3776.A	85	7225	intergenic	transcriptional regulator Cwf13/SkiP, putative	NA	NA	NA	NA	No pattern
transcript:EDP51159	AFUB_051610	AFUBlnc_3779.5	214	45796	antisense	cytochrome P450 monooxygenase SirB-like, putative	NA	NA	NA	NA	No pattern
transcript:EDP51220	AFUB_052240	AFUBlnc_3982.A	1719	2954961	antisense	conserved hypothetical protein	NA	NA	NA	NA	No pattern
transcript:EDP51221	AFUB_052250	AFUBlnc_3983.1	1983	3932289	antisense	isopenicillin N-CoA epimerase, putative	11	NA	6	NA	No pattern
transcript:EDP51223	AFUB_052270	AFUBlnc_3984.A	398	158404	antisense	class III chitinase ChiA1	2	5	1	7	No pattern
transcript:EDP51292	AFUB_052960	AFUBlnc_3886.2	3202	10252804	antisense	hypothetical protein	NA	NA	NA	NA	No pattern
transcript:EDP51294	AFUB_052980	AFUBlnc_3886.2	640	409600	antisense	splicing factor 3b, subunit 2, 145kD	NA	NA	NA	NA	No pattern
transcript:EDP51320	AFUB_053240	AFUBlnc_3840.5	502	252004	intergenic	conserved hypothetical protein	NA	NA	NA	NA	No pattern
transcript:EDP51326	AFUB_053300	AFUBlnc_3857.1	261	68121	intergenic	protein kinase, putative	NA	NA	NA	NA	No pattern
transcript:EDP51329	AFUB_053330	AFUBlnc_3860.2	1578	2490084	intergenic	conserved hypothetical protein	NA	NA	NA	NA	No pattern
transcript:EDP51336	AFUB_053400	AFUBlnc_4019.A	129	16641	intergenic	conserved hypothetical protein	11	NA	6	NA	No pattern
transcript:EDP51337	AFUB_053410	AFUBlnc_4020.13	3259	10621081	intergenic	RNA polymerase II transcription elongation factor (Ctr9), putative	NA	14	NA	14	No pattern
transcript:EDP51346	AFUB_053500	AFUBlnc_4028.A	702	492804	intergenic	serine/threonine protein kinase, putative	3	NA	7	NA	No pattern
transcript:EDP51347	AFUB_053510	AFUBlnc_4029.2	1497	2241009	intergenic	TRAPP complex subunit (Bet5), putative	NA	NA	NA	NA	No pattern
transcript:EDP51351	AFUB_053550	AFUBlnc_4033.B	586	343396	antisense	translation initiation factor eIF-6, putative	8	NA	12	NA	No pattern
transcript:EDP51353	AFUB_053570	AFUBlnc_4034.1	917	840889	antisense	conserved hypothetical protein	NA	NA	NA	NA	No pattern
transcript:EDP51367	AFUB_053730	AFUBlnc_4043.12	1232	1517824	intergenic	conserved hypothetical protein	NA	NA	NA	NA	No pattern
transcript:EDP51383	AFUB_053890	AFUBlnc_3888.1	137	18769	antisense	60S ribosomal protein L8, putative	5	NA	2	NA	No pattern
transcript:EDP51395	AFUB_054010	AFUBlnc_3995.A	1421	2019241	intergenic	hypothetical protein	NA	NA	NA	NA	No pattern
transcript:EDP51417	AFUB_054230	AFUBlnc_3950.A	366	133956	intergenic	integral membrane protein	NA	NA	NA	NA	No pattern
transcript:EDP51477	AFUB_054850	AFUBlnc_4104.5	1039	1079521	intergenic	electron transfer flavoprotein, beta subunit, putative	NA	NA	NA	NA	No pattern
transcript:EDP51479	AFUB_054870	AFUBlnc_4106.A	655	429025	antisense	poly(ADP)-ribose polymerase PARP, putative	NA	NA	NA	NA	No pattern
transcript:EDP51538	AFUB_055480	AFUBlnc_4136.A	441	194481	intergenic	serine/threonine protein kinase, putative	9	NA	12	NA	No pattern
transcript:EDP51540	AFUB_055500	AFUBlnc_4076.3	4862	23639044	intergenic	ABC metal ion transporter, putative	NA	NA	NA	NA	No pattern
transcript:EDP51567	AFUB_055770	AFUBlnc_4299.A	368	135424	antisense	hypothetical protein	NA	7	NA	7	No pattern
transcript:EDP51579	AFUB_055900	AFUBlnc_4310.A	723	522729	intergenic	37S ribosomal protein S16	NA	NA	NA	NA	No pattern
transcript:EDP51586	AFUB_055970	AFUBlnc_4315.7	960	921600	intergenic	nuclear distribution protein RO10, putative	NA	3	NA	2	No pattern
transcript:EDP51614	AFUB_056250	AFUBlnc_4455.A	1025	1050625	intergenic	hypothetical protein	NA	NA	NA	NA	No pattern
transcript:EDP51615	AFUB_056260	AFUBlnc_4455.A	454	206116	intergenic	conserved hypothetical protein	9	NA	12	NA	No pattern
transcript:EDP51643	AFUB_056540	AFUBlnc_4472.48	815	664225	antisense	sister chromatid cohesion protein (Eso1), putative	NA	3	NA	2	No pattern
transcript:EDP51644	AFUB_056550	AFUBlnc_4479.A	3629	13169641	intergenic	conserved glutamic acid rich protein	NA	NA	NA	NA	No pattern
transcript:EDP51676	AFUB_056870	AFUBlnc_4191.2	1027	1054729	antisense	CipC-like antibiotic response protein, putative	2	NA	1	NA	No pattern
transcript:EDP51696	AFUB_057070	AFUBlnc_4203.A	1058	1119364	antisense	conserved hypothetical protein	NA	NA	NA	NA	No pattern
transcript:EDP51697	AFUB_057080	AFUBlnc_4203.B	75	5625	antisense	conserved hypothetical protein	NA	3	NA	2	No pattern
transcript:EDP51775	AFUB_057930	AFUBlnc_4217.A	1062	1127844	intergenic	hypothetical protein	NA	NA	NA	NA	No pattern
transcript:EDP51776	AFUB_057940	AFUBlnc_4217.A	1199	1437601	intergenic	actin-binding protein Fragmin, putative	NA	NA	NA	NA	No pattern
transcript:EDP51828	AFUB_058490	AFUBlnc_4544.3	265	70225	intergenic	conserved hypothetical protein	NA	NA	NA	NA	No pattern
transcript:EDP51830	AFUB_058510	AFUBlnc_4547.28	883	779689	antisense	conserved hypothetical protein	7	7	2	7	Inversely Clustered
transcript:EDP51832	AFUB_058530	AFUBlnc_4547.28	1600	2560000	antisense	conserved hypothetical protein	7	7	2	7	Inversely Clustered
transcript:EDP51833	AFUB_058540	AFUBlnc_4550.3	884	781456	intergenic	conserved hypothetical protein	11	NA	6	NA	No pattern
transcript:EDP51834	AFUB_058550	AFUBlnc_4553.11	1373	1885129	intergenic	amino acid permease, putative	NA	NA	NA	NA	No pattern
transcript:EDP51839	AFUB_058600	AFUBlnc_4554.2	691	477481	antisense	acyltransferase, putative	7	3	2	2	Clustered
transcript:EDP51852	AFUB_058730	AFUBlnc_4557.A	188	35344	antisense	oxidoreductase, 2OG-Fe(II) oxygenase family, putative	NA	7	NA	7	No pattern
transcript:EDP51854	AFUB_058750	AFUBlnc_4557.A	897	804609	antisense	hypothetical protein	NA	7	NA	7	No pattern
transcript:EDP51869	AFUB_058900	AFUBlnc_4265.1	885	783225	intergenic	conserved hypothetical protein	NA	NA	NA	NA	No pattern
transcript:EDP51870	AFUB_058910	AFUBlnc_4270.4	1457	2122849	intergenic	translation initiation factor eIF-2B alpha subunit, putative	NA	3	NA	1	No pattern
transcript:EDP51887	AFUB_059070	AFUBlnc_4276.5	440	193600	antisense	conserved hypothetical protein	NA	NA	NA	NA	No pattern
transcript:EDP51897	AFUB_059170	AFUBlnc_4278.21	468	219024	intergenic	actin cytoskeleton organization protein (Cro1), putative	NA	NA	NA	NA	No pattern
transcript:EDP51898	AFUB_059180	AFUBlnc_4281.A	1298	1684804	antisense	protein methyltransferase RmtC	NA	1	NA	3	No pattern
transcript:EDP51905	AFUB_059250	AFUBlnc_4326.1	186	34596	intergenic	hypothetical protein	NA	3	NA	2	No pattern
transcript:EDP51959	AFUB_059800	AFUBlnc_4241.13	916	839056	intergenic	G protein complex beta subunit SfaD	NA	NA	NA	NA	No pattern
transcript:AFUB_059830-1	AFUB_059830	AFUBlnc_4383.5	87	7569	k	NA	NA	NA	NA	NA	No pattern
transcript:EDP52013	AFUB_060430	AFUBlnc_4516.2	639	408321	antisense	CCCH zinc finger DNA binding protein	9	NA	7	NA	No pattern
transcript:EDP52021	AFUB_060510	AFUBlnc_4519.1	215	46225	antisense	hydroxyacylglutathione hydrolase, putative	3	NA	7	NA	No pattern
transcript:EDP52024	AFUB_060580	AFUBlnc_4520.32	445	198025	intergenic	NAD+ kinase, putative	NA	7	NA	7	No pattern
transcript:EDP52045	AFUB_060790	AFUBlnc_4530.2	1868	3489424	intergenic	conserved hypothetical protein	NA	NA	NA	NA	No pattern
transcript:EDP52056	AFUB_060900	AFUBlnc_4610.A	532	283024	antisense	kinesin family protein	7	NA	2	NA	No pattern
transcript:EDP52102	AFUB_061380	AFUBlnc_4639.D	1166	1359556	intergenic	hypothetical protein	NA	NA	NA	NA	No pattern
transcript:EDP52131	AFUB_061680	AFUBlnc_4657.21	847	717409	antisense	oxidoreductase, short chain dehydrogenase/reductase family	NA	NA	NA	NA	No pattern
transcript:EDP49983	AFUB_063150	AFUBlnc_4567.B	265	70225	intergenic	conserved hypothetical protein	NA	NA	NA	NA	No pattern
transcript:EDP49996	AFUB_063280	AFUBlnc_4590.B	2251	5067001	intergenic	branched-chain amino acid aminotransferase, cytosolic	1	NA	14	NA	No pattern
transcript:EDP49997	AFUB_063290	AFUBlnc_4717.8	1352	1827904	intergenic	conserved hypothetical protein	3	4	7	1	No pattern
transcript:EDP49998	AFUB_063300	AFUBlnc_4717.8	1647	2712609	intergenic	casein kinase II beta subunit CKB1	NA	4	NA	1	No pattern
transcript:EDP50035	AFUB_063660	AFUBlnc_4746.A	578	334084	intergenic	hypothetical protein	NA	NA	NA	NA	No pattern
transcript:EDP50038	AFUB_063690	AFUBlnc_4701.17	1199	1437601	intergenic	conserved hypothetical protein	NA	NA	NA	NA	No pattern
transcript:EDP50044	AFUB_063750	AFUBlnc_4678.1	733	537289	antisense	allergen Asp F7	2	NA	1	NA	No pattern
transcript:EDP50045	AFUB_063760	AFUBlnc_4678.B	1519	2307361	antisense	ribonucleotide reductase large subunit RNR1, putative	15	NA	5	NA	No pattern
transcript:EDP50057	AFUB_063880	AFUBlnc_4686.6	1660	2755600	intergenic	hypothetical protein	NA	NA	NA	NA	No pattern
transcript:EDP50084	AFUB_064160	AFUBlnc_4775.A	2620	6864400	antisense	conserved hypothetical protein	3	NA	7	NA	No pattern
transcript:EDP50211	AFUB_065430	AFUBlnc_4870.A	532	283024	antisense	tyrosyl-tRNA synthetase, mitochondrial precursor (tyrosine--tRNA ligase) (tyrrs)	NA	NA	NA	NA	No pattern
transcript:EDP50224	AFUB_065560	AFUBlnc_4875.A	594	352836	antisense	conserved hypothetical protein	NA	9	NA	2	No pattern
transcript:EDP50237	AFUB_065690	AFUBlnc_4917.55	1141	1301881	intergenic	aldehyde dehydrogenase Ald3, putative	NA	5	NA	3	No pattern
transcript:EDP50273	AFUB_066060	AFUBlnc_4821.1	94	8836	intergenic	GPI anchored cell wall protein, putative	5	NA	2	NA	No pattern
transcript:EDP50275	AFUB_066080	AFUBlnc_4936.A	96	9216	intergenic	conserved hypothetical protein	NA	NA	NA	NA	No pattern
transcript:EDP50286	AFUB_066190	AFUBlnc_4940.C	122	14884	intergenic	thioredoxin, putative	NA	5	NA	13	No pattern
transcript:EDP50295	AFUB_066280	AFUBlnc_4946.11	277	76729	intergenic	SET domain protein	NA	NA	NA	NA	No pattern
transcript:EDP50339	AFUB_066740	AFUBlnc_4903.2	374	139876	antisense	conserved hypothetical protein	NA	9	NA	2	No pattern
transcript:EDP50344	AFUB_066810	AFUBlnc_4901.A	388	150544	intergenic	conserved hypothetical protein	15	3	5	11	No pattern
transcript:EDP50345	AFUB_066820	AFUBlnc_4901.B	2875	8265625	intergenic	C6 sexual development transcription factor, putative	15	NA	5	NA	No pattern
transcript:EDP50382	AFUB_067200	AFUBlnc_4973.3	248	61504	intergenic	GABA permease, putative	NA	NA	NA	NA	No pattern
transcript:EDP50413	AFUB_067510	AFUBlnc_5345.A	4725	22325625	intergenic	aspartate aminotransferase, putative	7	NA	2	NA	No pattern
transcript:EDP50502	AFUB_068390	AFUBlnc_5040.A	39	1521	intergenic	glycerol-3-phosphate acyltransferase Sct1, putative	NA	NA	NA	NA	No pattern
transcript:EDP50512	AFUB_068490	AFUBlnc_5046.14	1371	1879641	intergenic	conserved hypothetical protein	NA	NA	NA	NA	No pattern
transcript:EDP50513	AFUB_068500	AFUBlnc_5048.10	2295	5267025	intergenic	C2H2 finger domain protein, putative	14	4	10	1	No pattern
transcript:EDP50514	AFUB_068510	AFUBlnc_5230.4	2795	7812025	intergenic	hypothetical protein	NA	NA	NA	NA	No pattern
transcript:EDP50520	AFUB_068570	AFUBlnc_5237.A	543	294849	antisense	conserved hypothetical protein	NA	NA	NA	NA	No pattern
transcript:EDP50574	AFUB_069110	AFUBlnc_5053.4	806	649636	antisense	conserved hypothetical protein	NA	NA	NA	NA	No pattern
transcript:EDP50603	AFUB_069400	AFUBlnc_5137.B	1096	1201216	intergenic	sulfate transporter family protein	NA	NA	NA	NA	No pattern
transcript:EDP50604	AFUB_069410	AFUBlnc_5138.2	953	908209	intergenic	conserved lysine-rich protein, putative	7	9	2	2	Clustered
transcript:EDP50633	AFUB_069700	AFUBlnc_5152.56	770	592900	intergenic	conserved hypothetical protein	NA	3	NA	2	No pattern
transcript:EDP50665	AFUB_070020	AFUBlnc_5292.A	1267	1605289	intergenic	conserved hypothetical protein	NA	NA	NA	NA	No pattern
transcript:AFUB_070180-1	AFUB_070180	AFUBlnc_5301.A	481	231361	antisense	NA	NA	NA	NA	NA	No pattern
transcript:EDP50714	AFUB_070540	AFUBlnc_5323.A	3071	9431041	intergenic	hypothetical protein	NA	NA	NA	NA	No pattern
transcript:EDP50715	AFUB_070550	AFUBlnc_5323.A	241	58081	intergenic	PE repeat family protein	7	NA	2	NA	No pattern
transcript:EDP50719	AFUB_070590	AFUBlnc_5328.A	62	3844	intergenic	phosphatidylserine synthase	NA	3	NA	2	No pattern
transcript:EDP50738	AFUB_070780	AFUBlnc_5085.A	296	87616	antisense	extracellular salicylate hydroxylase/monooxygenase, putative	3	NA	7	NA	No pattern
transcript:EDP50743	AFUB_070830	AFUBlnc_5088.1	247	61009	antisense	extracellular polygalacturonase, putative	NA	4	NA	1	No pattern
transcript:EDP50747	AFUB_070870	AFUBlnc_5089.B	272	73984	antisense	2-dehydropantoate 2-reductase	3	NA	7	NA	No pattern
transcript:EDP50800	AFUB_071410	AFUBlnc_5107.5	892	795664	antisense	hypothetical protein	7	NA	2	NA	No pattern
transcript:EDP50818	AFUB_071580	AFUBlnc_5266.56	4794	22982436	intergenic	hypothetical protein	3	9	7	8	No pattern
transcript:EDP50819	AFUB_071590	AFUBlnc_5266.56	674	454276	intergenic	hypothetical protein	NA	9	NA	8	No pattern
transcript:EDP50844	AFUB_071840	AFUBlnc_5167.2	68	4624	intergenic	UPF0075 domain protein	NA	NA	NA	NA	No pattern
transcript:EDP50845	AFUB_071850	AFUBlnc_5168.5	43	1849	intergenic	MFS sugar transporter, putative	7	NA	2	NA	No pattern
transcript:EDP49202	AFUB_072280	AFUBlnc_5208.A	2004	4016016	intergenic	mating alpha-pheromone PpgA	NA	NA	NA	NA	No pattern
transcript:EDP49213	AFUB_072390	AFUBlnc_5482.A	481	231361	antisense	heat shock protein Hsp30-like, putative	NA	NA	NA	NA	No pattern
transcript:EDP49215	AFUB_072410	AFUBlnc_5482.A	1665	2772225	antisense	U1 small nuclear ribonucleoprotein A, putative	NA	NA	NA	NA	No pattern
transcript:EDP49221	AFUB_072470	AFUBlnc_5483.18	877	769129	intergenic	proteasome component (Ecm29), putative	3	NA	7	NA	No pattern
transcript:EDP49257	AFUB_072830	AFUBlnc_5503.6	445	198025	intergenic	Rho GTPase Rho1	9	NA	12	NA	No pattern
transcript:EDP49258	AFUB_072840	AFUBlnc_5503.6	309	95481	intergenic	conserved hypothetical protein	NA	NA	NA	NA	No pattern
transcript:EDP49274	AFUB_073010	AFUBlnc_5356.2	1207	1456849	antisense	cellobiohydrolase D	4	NA	3	NA	No pattern
transcript:EDP49342	AFUB_073690	AFUBlnc_5394.A	59	3481	intergenic	plasma membrane antiporter, putative	7	3	2	2	Clustered
transcript:EDP49345	AFUB_073720	AFUBlnc_5399.1	489	239121	intergenic	proteasome regulatory particle subunit (RpnG), putative	NA	NA	NA	NA	No pattern
transcript:EDP49348	AFUB_073750	AFUBlnc_5282.A	1455	2117025	intergenic	hypothetical protein	NA	NA	NA	NA	No pattern
transcript:EDP49350	AFUB_073770	AFUBlnc_5348.A	2271	5157441	intergenic	chromatin remodeling complex subunit (Rsc9), putative	NA	NA	NA	NA	No pattern
transcript:EDP49359	AFUB_073860	AFUBlnc_5407.1	2261	5112121	antisense	DUF500 and SH3 domain protein	NA	NA	NA	NA	No pattern
transcript:EDP49361	AFUB_073880	AFUBlnc_5409.1	23	529	intergenic	conserved hypothetical protein	NA	5	NA	13	No pattern
transcript:EDP49385	AFUB_074120	AFUBlnc_5419.B	83	6889	intergenic	cytochrome P450 monooxygenase, putative	NA	NA	NA	NA	No pattern
transcript:EDP49409	AFUB_074360	AFUBlnc_5447.A	878	770884	intergenic	conserved hypothetical protein	NA	3	NA	2	No pattern
transcript:EDP49410	AFUB_074370	AFUBlnc_5447.A	535	286225	intergenic	conserved hypothetical protein	8	3	12	2	No pattern
transcript:EDP49422	AFUB_074490	AFUBlnc_5782.2	185	34225	intergenic	sister chromatid separation protein (Src1), putative	NA	NA	NA	NA	No pattern
transcript:EDP49464	AFUB_074910	AFUBlnc_5805.A	456	207936	intergenic	conserved hypothetical protein	NA	3	NA	2	No pattern
transcript:EDP49465	AFUB_074920	AFUBlnc_5805.A	32	1024	intergenic	proteasome component Pre9, putative	NA	3	NA	2	No pattern
transcript:EDP49499	AFUB_075280	AFUBlnc_5459.A	708	501264	intergenic	hypothetical protein	3	3	7	2	Clustered
transcript:EDP49500	AFUB_075290	AFUBlnc_5459.A	691	477481	intergenic	conserved hypothetical protein	3	3	7	2	Clustered
transcript:EDP49505	AFUB_075340	AFUBlnc_5465.A	772	595984	antisense	conserved hypothetical protein	3	NA	7	NA	No pattern
transcript:EDP49531	AFUB_075610	AFUBlnc_5547.1	75	5625	intergenic	conserved hypothetical protein	NA	NA	NA	NA	No pattern
transcript:EDP49532	AFUB_075620	AFUBlnc_5547.1	4083	16670889	intergenic	conserved hypothetical protein	NA	NA	NA	NA	No pattern
transcript:EDP49564	AFUB_075940	AFUBlnc_5580.5	1138	1295044	intergenic	MFS monocarboxylate transporter, putative	NA	NA	NA	NA	No pattern
transcript:EDP49651	AFUB_076810	AFUBlnc_5649.1	332	110224	antisense	tetratricopeptide repeat protein 1 (TTC1), putative	NA	NA	NA	NA	No pattern
transcript:EDP49664	AFUB_076940	AFUBlnc_5610.A	2554	6522916	intergenic	hypothetical protein	NA	NA	NA	NA	No pattern
transcript:EDP49689	AFUB_077190	AFUBlnc_5690.12	500	250000	intergenic	C2H2 finger domain protein (Ezf), putative	9	NA	12	NA	No pattern
transcript:EDP49717	AFUB_077470	AFUBlnc_5633.1	975	950625	intergenic	nonsense-mediated mRNA decay protein Upf3, putative	NA	NA	NA	NA	No pattern
transcript:EDP49787	AFUB_078190	AFUBlnc_5771.6	250	62500	antisense	conserved hypothetical protein	NA	NA	NA	NA	No pattern
transcript:EDP49789	AFUB_078210	AFUBlnc_5774.A	619	383161	antisense	endo-1,4-beta-xylanase (XynG1), putative	NA	7	NA	7	No pattern
transcript:EDP49792	AFUB_078240	AFUBlnc_5774.A	297	88209	antisense	conserved hypothetical protein	NA	7	NA	7	No pattern
transcript:EDP49796	AFUB_078280	AFUBlnc_5778.1	382	145924	intergenic	NADH-ubiquinone oxidoreductase 213 kDa subunit	NA	NA	NA	NA	No pattern
transcript:EDP49850	AFUB_078830	AFUBlnc_6047.A	2516	6330256	intergenic	DOC family protein	NA	3	NA	1	No pattern
transcript:EDP49851	AFUB_078840	AFUBlnc_6049.6	507	257049	antisense	conserved hypothetical protein	11	9	6	2	No pattern
transcript:EDP49853	AFUB_078860	AFUBlnc_6050.3	355	126025	antisense	conserved hypothetical protein	NA	NA	NA	NA	No pattern
transcript:EDP49862	AFUB_078950	AFUBlnc_6299.A	759	576081	intergenic	hypothetical protein	NA	NA	NA	NA	No pattern
transcript:EDP49870	AFUB_079030	AFUBlnc_6304.A	3240	10497600	antisense	hypothetical protein	NA	NA	NA	NA	No pattern
transcript:EDP49871	AFUB_079040	AFUBlnc_6301.67	2605	6786025	antisense	conserved hypothetical protein	2	NA	2	NA	No pattern
transcript:EDP48566	AFUB_080010	AFUBlnc_5909.A	334	111556	intergenic	hypothetical protein	NA	NA	NA	NA	No pattern
transcript:EDP48570	AFUB_080050	AFUBlnc_5933.A	4107	16867449	intergenic	hypothetical protein	NA	NA	NA	NA	No pattern
transcript:EDP48599	AFUB_080340	AFUBlnc_5983.A	570	324900	intergenic	hypothetical protein	NA	9	NA	2	No pattern
transcript:EDP48664	AFUB_081020	AFUBlnc_6083.1	248	61504	intergenic	extracellular proline rich protein	NA	NA	NA	NA	No pattern
transcript:EDP48712	AFUB_081530	AFUBlnc_6162.A	610	372100	intergenic	conserved hypothetical protein	NA	11	NA	12	No pattern
transcript:EDP48713	AFUB_081540	AFUBlnc_6162.A	553	305809	intergenic	protein kinase, putative	NA	11	NA	12	No pattern
transcript:AFUB_081950-1	AFUB_081950	AFUBlnc_6718.B	361	130321	intergenic	NA	NA	7	NA	12	No pattern
transcript:EDP48764	AFUB_082070	AFUBlnc_6728.9	803	644809	intergenic	CCCH zinc finger protein	NA	NA	NA	NA	No pattern
transcript:EDP48768	AFUB_082100	AFUBlnc_6730.A	100	10000	intergenic	mitochondrial ATPase subunit ATP4, putative	NA	NA	NA	NA	No pattern
transcript:EDP48772	AFUB_082140	AFUBlnc_6732.7	1163	1352569	antisense	conserved hypothetical protein	NA	NA	NA	NA	No pattern
transcript:EDP48796	AFUB_082380	AFUBlnc_6743.A	496	246016	antisense	conserved hypothetical protein	9	NA	12	NA	No pattern
transcript:EDP48797	AFUB_082390	AFUBlnc_6746.2	52	2704	intergenic	conserved hypothetical protein	NA	NA	NA	NA	No pattern
transcript:EDP48806	AFUB_082480	AFUBlnc_6751.26	1502	2256004	intergenic	beta-N-acetylhexosaminidase NagA, putative	3	NA	7	NA	No pattern
transcript:EDP48845	AFUB_082880	AFUBlnc_6557.B	189	35721	intergenic	conserved hypothetical protein	2	NA	1	NA	No pattern
transcript:EDP48847	AFUB_082900	AFUBlnc_6559.A	379	143641	antisense	pre-mRNA splicing factor, putative	NA	2	NA	7	No pattern
transcript:EDP48850	AFUB_082930	AFUBlnc_6561.A	622	386884	intergenic	integral membrane protein	NA	NA	NA	NA	No pattern
transcript:EDP48858	AFUB_083030	AFUBlnc_6569.2	75	5625	intergenic	hexose transporter protein	NA	NA	NA	NA	No pattern
transcript:EDP48866	AFUB_083140	AFUBlnc_6577.A	617	380689	antisense	RNA binding protein, putative	NA	NA	NA	NA	No pattern
transcript:EDP48867	AFUB_083150	AFUBlnc_6577.B	860	739600	antisense	conserved hypothetical protein	3	9	7	5	No pattern
transcript:EDP48869	AFUB_083170	AFUBlnc_6577.B	1271	1615441	antisense	GPI anchored protein, putative	NA	9	NA	5	No pattern
transcript:EDP48893	AFUB_083420	AFUBlnc_6601.6	515	265225	intergenic	conserved hypothetical protein	NA	NA	NA	NA	No pattern
transcript:EDP48955	AFUB_084040	AFUBlnc_6338.A	34	1156	intergenic	hypothetical protein	NA	NA	NA	NA	No pattern
transcript:EDP48965	AFUB_084150	AFUBlnc_6184.4	2220	4928400	intergenic	C-4 methyl sterol oxidase, putative	7	NA	2	NA	No pattern
transcript:EDP49022	AFUB_084730	AFUBlnc_6253.3	1484	2202256	antisense	hypothetical protein	NA	NA	NA	NA	No pattern
transcript:EDP49033	AFUB_084830	AFUBlnc_6246.3	2697	7273809	antisense	conserved hypothetical protein	NA	NA	NA	NA	No pattern
transcript:EDP49085	AFUB_085350	AFUBlnc_6359.3	1129	1274641	intergenic	hypothetical protein	NA	NA	NA	NA	No pattern
transcript:EDP49098	AFUB_085470	AFUBlnc_6391.1	742	550564	antisense	alpha-galactosidase C, putative	NA	NA	NA	NA	No pattern
transcript:EDP49191	AFUB_086390	AFUBlnc_6447.2	299	89401	intergenic	MFS transporter, putative	NA	NA	NA	NA	No pattern
transcript:EDP48007	AFUB_087180	AFUBlnc_6522.1	2074	4301476	intergenic	salicylate hydroxylase, putative	NA	NA	NA	NA	No pattern
transcript:EDP48013	AFUB_087240	AFUBlnc_6539.A	363	131769	intergenic	hypothetical protein	NA	NA	NA	NA	No pattern
transcript:EDP48018	AFUB_087290	AFUBlnc_6542.1	156	24336	intergenic	oxalate/formate antiporter, putative	11	NA	6	NA	No pattern
transcript:EDP48041	AFUB_087520	AFUBlnc_6624.3	814	662596	antisense	isoamyl alcohol oxidase, putative	NA	NA	NA	NA	No pattern
transcript:EDP48095	AFUB_088050	AFUBlnc_6782.2	696	484416	intergenic	cap binding protein	NA	NA	NA	NA	No pattern
transcript:EDP48181	AFUB_088930	AFUBlnc_6702.A	3	9	intergenic	conserved hypothetical protein	NA	NA	NA	NA	No pattern
transcript:EDP48212	AFUB_089250	AFUBlnc_6872.8	169	28561	intergenic	serine/threonine protein kinase (Kin28), putative	NA	NA	NA	NA	No pattern
transcript:EDP48222	AFUB_089360	AFUBlnc_6901.A	1573	2474329	intergenic	DNA repair protein Rad7, protein	NA	NA	NA	NA	No pattern
transcript:EDP48251	AFUB_089650	AFUBlnc_6919.A	1587	2518569	intergenic	protein kinase C substrate, putative	NA	NA	NA	NA	No pattern
transcript:EDP48268	AFUB_089820	AFUBlnc_6931.8	1507	2271049	intergenic	small nuclear ribonucleoprotein (LSM5), putative	3	3	7	2	Clustered
transcript:EDP48320	AFUB_090350	AFUBlnc_6885.19	568	322624	intergenic	conserved hypothetical protein	NA	3	NA	2	No pattern
transcript:EDP48326	AFUB_090410	AFUBlnc_6890.A	1532	2347024	intergenic	dimethyladenosine transferase	5	NA	11	NA	No pattern
transcript:EDP48372	AFUB_090880	AFUBlnc_6990.23	1079	1164241	intergenic	conserved hypothetical protein	11	4	6	1	No pattern
transcript:EDP48373	AFUB_090890	AFUBlnc_6990.23	231	53361	intergenic	splicing factor u2af large subunit	NA	4	NA	1	No pattern
transcript:EDP48374	AFUB_090900	AFUBlnc_6995.A	1005	1010025	antisense	DNA N-glycosylase, putative	NA	NA	NA	NA	No pattern
transcript:EDP48406	AFUB_091230	AFUBlnc_7080.27	810	656100	intergenic	glutamine-serine rich protein MS8, putative	NA	8	NA	5	No pattern
transcript:EDP48438	AFUB_091550	AFUBlnc_7095.A	655	429025	intergenic	mRNA transport regulator (Mtr10), putative	NA	NA	NA	NA	No pattern
transcript:EDP48507	AFUB_092240	AFUBlnc_7051.5	463	214369	antisense	NACHT and TPR domain protein	NA	NA	NA	NA	No pattern
transcript:EDP48553	AFUB_092710	AFUBlnc_7299.2	744	553536	antisense	proline-glycine rich protein, putative	NA	NA	NA	NA	No pattern
transcript:EDP47469	AFUB_093130	AFUBlnc_7221.24	1581	2499561	intergenic	transcriptional repressor TupA/RocA, putative	NA	NA	NA	NA	No pattern
transcript:EDP47473	AFUB_093170	AFUBlnc_7226.2	518	268324	intergenic	mitochondrial import receptor subunit (tom40), putative	5	9	2	2	Clustered
transcript:EDP47519	AFUB_093630	AFUBlnc_7249.10	883	779689	intergenic	ER-associated proteolytic system protein Der1, putative	NA	3	NA	2	No pattern
transcript:EDP47530	AFUB_093740	AFUBlnc_7069.A	257	66049	intergenic	37S ribosomal protein S9	5	3	2	2	Clustered
transcript:EDP47563	AFUB_094070	AFUBlnc_7346.A	159	25281	antisense	RING finger protein	NA	NA	NA	NA	No pattern
transcript:EDP47593	AFUB_094380	AFUBlnc_7363.13	1723	2968729	antisense	integral membrane protein, Mpv17/PMP22 family, putative	NA	NA	NA	NA	No pattern
transcript:EDP47638	AFUB_094850	AFUBlnc_7150.A	180	32400	antisense	fructosyl amino acid oxidase, putative	12	NA	8	NA	No pattern
transcript:EDP47640	AFUB_094880	AFUBlnc_7152.A	2214	4901796	antisense	conserved hypothetical protein	NA	NA	NA	NA	No pattern
transcript:EDP47642	AFUB_094900	AFUBlnc_7152.A	1083	1172889	antisense	conserved hypothetical protein	NA	NA	NA	NA	No pattern
transcript:EDP47675	AFUB_095240	AFUBlnc_7162.B	219	47961	intergenic	MFS monosaccharide transporter, putative	NA	NA	NA	NA	No pattern
transcript:EDP47676	AFUB_095250	AFUBlnc_7163.A	3314	10982596	intergenic	oleate delta-12 desaturase	5	NA	11	NA	No pattern
transcript:EDP47706	AFUB_095570	AFUBlnc_7192.A	2517	6335289	intergenic	MFS transporter, putative	NA	NA	NA	NA	No pattern
transcript:EDP47712	AFUB_095630	AFUBlnc_7269.2	2118	4485924	intergenic	ankyrin repeat and BTB/POZ domain protein	NA	NA	NA	NA	No pattern
transcript:EDP47717	AFUB_095680	AFUBlnc_7274.A	693	480249	intergenic	ATP dependent RNA helicase (Sub2), putative	NA	NA	NA	NA	No pattern
transcript:EDP47748	AFUB_096000	AFUBlnc_7461.29	357	127449	intergenic	conserved hypothetical protein	NA	NA	NA	NA	No pattern
transcript:EDP47777	AFUB_096290	AFUBlnc_7285.A	707	499849	antisense	conserved hypothetical protein	NA	NA	NA	NA	No pattern
transcript:EDP47779	AFUB_096310	AFUBlnc_7285.C	1094	1196836	intergenic	aminotransferase, putative	11	NA	6	NA	No pattern
transcript:EDP47790	AFUB_096420	AFUBlnc_7309.A	595	354025	intergenic	xenobiotic compound monooxygenase, DszA family	NA	NA	NA	NA	No pattern
transcript:EDP47808	AFUB_096610	AFUBlnc_7501.16	1274	1623076	antisense	conserved hypothetical protein	NA	3	NA	2	No pattern
transcript:EDP47810	AFUB_096630	AFUBlnc_7501.16	2513	6315169	antisense	conserved hypothetical protein	7	3	2	2	Clustered
transcript:EDP47832	AFUB_096850	AFUBlnc_7392.3	4116	16941456	intergenic	GPI anchored hypothetical protein	7	NA	2	NA	No pattern
transcript:EDP47908	AFUB_097590	AFUBlnc_7449.1	3682	13557124	intergenic	C2H2 finger domain protein	NA	NA	NA	NA	No pattern
transcript:EDP47909	AFUB_097600	AFUBlnc_7449.1	242	58564	intergenic	DUF614 cysteine-rich domain protein	NA	NA	NA	NA	No pattern
transcript:EDP47925	AFUB_097760	AFUBlnc_7492.A	3701	13697401	antisense	NACHT and Ankyrin domain protein	NA	NA	NA	NA	No pattern
transcript:EDP47933	AFUB_097840	AFUBlnc_7525.A	1650	2722500	intergenic	hypothetical protein	NA	NA	NA	NA	No pattern
transcript:EDP47269	AFUB_098690	AFUBlnc_7855.2	28	784	intergenic	homeobox transcription factor, putative	NA	NA	NA	NA	No pattern
transcript:EDP47279	AFUB_098800	AFUBlnc_7860.B	2104	4426816	intergenic	conserved hypothetical protein	NA	9	NA	2	No pattern
transcript:EDP47303	AFUB_099040	AFUBlnc_7876.B	2228	4963984	antisense	GPI-anchor biosynthetic protein (Mcd4), putative	7	NA	2	NA	No pattern
transcript:EDP47316	AFUB_099170	AFUBlnc_7882.B	208	43264	intergenic	protein kinase Yak1, putative	NA	9	NA	6	No pattern
transcript:EDP47384	AFUB_099850	AFUBlnc_7614.A	800	640000	intergenic	hypothetical protein	NA	NA	NA	NA	No pattern
transcript:EDP47387	AFUB_099890	AFUBlnc_7627.A	985	970225	intergenic	extracellular guanyl-specific ribonuclease T1, putative	NA	NA	NA	NA	No pattern
transcript:EDP47392	AFUB_099940	AFUBlnc_7626.2	702	492804	intergenic	alpha,alpha-trehalose-phosphate synthase subunit, putative	NA	NA	NA	NA	No pattern
transcript:EDP47440	AFUB_100420	AFUBlnc_7642.1	2615	6838225	intergenic	O-methylsterigmatocystin oxidoreductase, putative	11	NA	6	NA	No pattern
transcript:EDP47099	AFUB_100940	AFUBlnc_7751.1	99	9801	antisense	hypothetical protein	NA	NA	NA	NA	No pattern
transcript:EDP47181	AFUB_101740	AFUBlnc_7814.B	254	64516	intergenic	conserved hypothetical protein	4	NA	3	NA	No pattern
transcript:EDP47184	AFUB_101770	AFUBlnc_7743.1	4575	20930625	intergenic	hypothetical protein	NA	NA	NA	NA	No pattern
transcript:EDP47210	AFUB_102030	AFUBlnc_7801.A	2483	6165289	intergenic	aldehyde dehydrogenase, putative	NA	NA	NA	NA	No pattern
transcript:EDP47211	AFUB_102040	AFUBlnc_7803.2	1618	2617924	intergenic	hypothetical protein	NA	NA	NA	NA	No pattern
transcript:EDP55332	AFUB_000220	AFUBlnc_14.1	-3271	10699441	intergenic	xylosidase/arabinosidase, putative	NA	NA	NA	NA	No pattern
transcript:EDP55333	AFUB_000230	AFUBlnc_14.1	-1894	3587236	intergenic	endo-1,3(4)-beta-glucanase, putative	NA	NA	NA	NA	No pattern
transcript:EDP55341	AFUB_000310	AFUBlnc_42.A	-221	48841	antisense	haloalkanoic acid dehalogenase, putative	NA	NA	NA	NA	No pattern
transcript:EDP55351	AFUB_000410	AFUBlnc_115.A	-575	330625	antisense	glucooligosaccharide oxidase, putative	11	NA	6	NA	No pattern
transcript:EDP55419	AFUB_001110	AFUBlnc_140.A	-848	719104	antisense	conserved hypothetical protein	NA	NA	NA	NA	No pattern
transcript:EDP55431	AFUB_001230	AFUBlnc_149.2	-417	173889	intergenic	conserved hypothetical protein	NA	NA	NA	NA	No pattern
transcript:AFUB_001240-1	AFUB_001240	AFUBlnc_149.2	-196	38416	intergenic	NA	NA	NA	NA	NA	No pattern
transcript:EDP55438	AFUB_001310	AFUBlnc_150.A	-1459	2128681	intergenic	choline sulfatase, putative	5	NA	2	NA	No pattern
transcript:EDP55444	AFUB_001370	AFUBlnc_155.11	-150	22500	intergenic	conserved hypothetical protein	7	NA	2	NA	No pattern
transcript:EDP55455	AFUB_001500	AFUBlnc_84.12	-1249	1560001	intergenic	exo-beta-1,3-glucanase, putative	NA	NA	NA	NA	No pattern
transcript:EDP55456	AFUB_001510	AFUBlnc_84.12	-1192	1420864	intergenic	conserved hypothetical protein	NA	NA	NA	NA	No pattern
transcript:EDP55475	AFUB_001700	AFUBlnc_398.A	-2656	7054336	antisense	conserved hypothetical protein	NA	3	NA	2	No pattern
transcript:EDP55481	AFUB_001760	AFUBlnc_403.A	-770	592900	antisense	spindle pole body component, putative	NA	NA	NA	NA	No pattern
transcript:EDP55496	AFUB_001910	AFUBlnc_413.1	-2960	8761600	intergenic	hypothetical protein	NA	NA	NA	NA	No pattern
transcript:EDP55505	AFUB_002000	AFUBlnc_265.A	-531	281961	antisense	deoxyribodipyrimidine photo-lyase Phr1, putative	11	3	6	1	No pattern
transcript:EDP55509	AFUB_002040	AFUBlnc_268.A	-446	198916	antisense	kinesin family protein	3	3	7	2	Clustered
transcript:EDP55533	AFUB_002280	AFUBlnc_93.A	-501	251001	antisense	dienelactone hydrolase family protein	NA	3	NA	2	No pattern
transcript:EDP55535	AFUB_002300	AFUBlnc_93.A	-2003	4012009	antisense	plasma membrane protein Pth11-like, putative	9	3	12	2	No pattern
transcript:EDP55539	AFUB_002340	AFUBlnc_200.13	-641	410881	intergenic	conserved hypothetical protein	7	2	2	3	Inversely Clustered
transcript:EDP55540	AFUB_002350	AFUBlnc_200.13	-2648	7011904	intergenic	VeA-like protein	NA	2	NA	3	No pattern
transcript:EDP55554	AFUB_002490	AFUBlnc_212.A	-337	113569	antisense	Phe-inhibited DAHP synthase AroG	8	9	12	2	No pattern
transcript:EDP55573	AFUB_002680	AFUBlnc_111.11	-557	310249	intergenic	conserved hypothetical protein	11	4	6	11	Inversely Clustered
transcript:EDP55574	AFUB_002690	AFUBlnc_111.11	-2365	5593225	intergenic	conserved hypothetical protein	NA	4	NA	11	No pattern
transcript:EDP55594	AFUB_002890	AFUBlnc_286.A	-2968	8809024	intergenic	RNA-binding protein, putative	NA	NA	NA	NA	No pattern
transcript:EDP55595	AFUB_002900	AFUBlnc_286.A	-170	28900	intergenic	hypothetical protein	NA	NA	NA	NA	No pattern
transcript:EDP55611	AFUB_003080	AFUBlnc_294.3	-2118	4485924	antisense	conserved hypothetical protein	NA	NA	NA	NA	No pattern
transcript:EDP55619	AFUB_003160	AFUBlnc_374.2	-1450	2102500	intergenic	conserved hypothetical protein	NA	NA	NA	NA	No pattern
transcript:EDP55620	AFUB_003170	AFUBlnc_376.A	-710	504100	antisense	L-asparaginase	NA	NA	NA	NA	No pattern
transcript:EDP55633	AFUB_003300	AFUBlnc_381.32	-768	589824	intergenic	conserved hypothetical protein	NA	3	NA	2	No pattern
transcript:EDP55634	AFUB_003310	AFUBlnc_381.32	-574	329476	intergenic	calmodulin, putative	NA	3	NA	2	No pattern
transcript:EDP55665	AFUB_003629	AFUBlnc_168.1	-1686	2842596	intergenic	hypothetical protein	NA	NA	NA	NA	No pattern
transcript:EDP55666	AFUB_003630	AFUBlnc_187.A	-1579	2493241	intergenic	MYB family conidiophore development protein FlbD, putative	NA	NA	NA	NA	No pattern
transcript:EDP55667	AFUB_003640	AFUBlnc_192.3	-407	165649	intergenic	hypothetical protein	NA	NA	NA	NA	No pattern
transcript:EDP55693	AFUB_003900	AFUBlnc_242.A	-490	240100	intergenic	conserved hypothetical protein	NA	3	NA	2	No pattern
transcript:EDP55705	AFUB_004020	AFUBlnc_238.1	-602	362404	antisense	conserved hypothetical protein	5	NA	2	NA	No pattern
transcript:EDP55707	AFUB_004040	AFUBlnc_248.1	-516	266256	antisense	GPI anchored serine-threonine rich protein	7	3	2	2	Clustered
transcript:EDP55709	AFUB_004060	AFUBlnc_250.A	-937	877969	intergenic	conserved hypothetical protein	2	NA	1	NA	No pattern
transcript:EDP55710	AFUB_004070	AFUBlnc_250.A	-640	409600	intergenic	acid phosphatase, putative	5	NA	2	NA	No pattern
transcript:EDP55716	AFUB_004130	AFUBlnc_256.A	-84	7056	antisense	UPF0136 domain protein	11	NA	6	NA	No pattern
transcript:EDP55717	AFUB_004140	AFUBlnc_256.B	-1072	1149184	antisense	MFS transporter, putative	3	NA	7	NA	No pattern
transcript:EDP55720	AFUB_004170	AFUBlnc_261.A	-3496	12222016	antisense	DUF726 domain protein	3	NA	7	NA	No pattern
transcript:EDP55722	AFUB_004190	AFUBlnc_299.A	-1648	2715904	intergenic	C6 finger domain protein, putative	10	3	9	2	No pattern
transcript:EDP55723	AFUB_004200	AFUBlnc_299.A	-562	315844	intergenic	mannosylphosphorylation protein (Mnn4), putative	3	3	7	2	Clustered
transcript:EDP55724	AFUB_004210	AFUBlnc_299.B	-829	687241	antisense	C6 transcription factor, putative	9	NA	12	NA	No pattern
transcript:EDP55728	AFUB_004250	AFUBlnc_303.2	-1223	1495729	intergenic	CCAAT-binding factor complex subunit HapC	NA	NA	NA	NA	No pattern
transcript:EDP55738	AFUB_004350	AFUBlnc_304.15	-1354	1833316	antisense	cytochrome P450 sterol C-22 desaturase, putative	NA	NA	NA	NA	No pattern
transcript:EDP55805	AFUB_005010	AFUBlnc_488.A	-2595	6734025	intergenic	PSP1 domain protein	NA	NA	NA	NA	No pattern
transcript:EDP55806	AFUB_005020	AFUBlnc_485.A	-729	531441	antisense	NifU-related protein	NA	NA	NA	NA	No pattern
transcript:EDP55808	AFUB_005040	AFUBlnc_485.A	-1473	2169729	antisense	Ras guanyl-nucleotide exchange factor RasGEF, putative	NA	NA	NA	NA	No pattern
transcript:EDP55813	AFUB_005090	AFUBlnc_490.A	-116	13456	antisense	cyclin	NA	NA	NA	NA	No pattern
transcript:EDP55830	AFUB_005290	AFUBlnc_509.A	-1989	3956121	antisense	calmodulin-binding protein Sha1, putative	NA	NA	NA	NA	No pattern
transcript:EDP55831	AFUB_005300	AFUBlnc_511.A	-801	641601	intergenic	conserved hypothetical protein	NA	NA	NA	NA	No pattern
transcript:EDP55833	AFUB_005320	AFUBlnc_512.A	-1167	1361889	intergenic	serine/threonine protein phosphatase PP1, putative	NA	NA	NA	NA	No pattern
transcript:EDP55834	AFUB_005330	AFUBlnc_514.A	-2160	4665600	intergenic	Leucine Rich Repeat domain protein	NA	5	NA	13	No pattern
transcript:EDP55835	AFUB_005340	AFUBlnc_515.1	-276	76176	intergenic	Patatin-like serine hydrolase, putative	NA	NA	NA	NA	No pattern
transcript:EDP55840	AFUB_005390	AFUBlnc_522.2	-1763	3108169	intergenic	sulfate transporter, putative	7	NA	2	NA	No pattern
transcript:EDP55849	AFUB_005490	AFUBlnc_530.A	-1883	3545689	intergenic	PH domain protein	NA	NA	NA	NA	No pattern
transcript:EDP55850	AFUB_005500	AFUBlnc_530.A	-144	20736	intergenic	conserved hypothetical protein	NA	NA	NA	NA	No pattern
transcript:EDP55860	AFUB_005600	AFUBlnc_346.A	-3227	10413529	intergenic	PHD finger and BAH domain protein (Snt2), putative	NA	NA	NA	NA	No pattern
transcript:EDP55861	AFUB_005610	AFUBlnc_347.1	-757	573049	intergenic	DNA-directed DNA polymerase theta, putative	3	NA	7	NA	No pattern
transcript:EDP55889	AFUB_005890	AFUBlnc_368.A	-1075	1155625	intergenic	conserved hypothetical protein	11	NA	6	NA	No pattern
transcript:EDP55903	AFUB_006040	AFUBlnc_431.32	-4337	18809569	intergenic	conserved hypothetical protein	NA	3	NA	2	No pattern
transcript:EDP55904	AFUB_006050	AFUBlnc_431.32	-4272	18249984	intergenic	hypothetical protein	3	3	7	2	Clustered
transcript:EDP55916	AFUB_006180	AFUBlnc_465.2	-3802	14455204	intergenic	GPI anchored serine-rich protein	7	NA	2	NA	No pattern
transcript:EDP55917	AFUB_006190	AFUBlnc_465.2	-781	609961	intergenic	MAP kinase kinase (Mkk2), putative	NA	NA	NA	NA	No pattern
transcript:EDP55929	AFUB_006310	AFUBlnc_470.29	-1182	1397124	intergenic	conserved hypothetical protein	NA	NA	NA	NA	No pattern
transcript:EDP55930	AFUB_006320	AFUBlnc_470.29	-526	276676	intergenic	serine/threonine protein kinase, putative	NA	NA	NA	NA	No pattern
transcript:EDP55938	AFUB_006400	AFUBlnc_472.18	-2047	4190209	antisense	DnaJ domain protein	NA	13	NA	8	No pattern
transcript:EDP56001	AFUB_007030	AFUBlnc_852.A	-2123	4507129	antisense	conserved hypothetical protein	3	NA	7	NA	No pattern
transcript:EDP56003	AFUB_007050	AFUBlnc_852.A	-390	152100	antisense	CBS domain protein	NA	NA	NA	NA	No pattern
transcript:EDP56004	AFUB_007060	AFUBlnc_859.A	-1471	2163841	antisense	conserved hypothetical protein	15	NA	5	NA	No pattern
transcript:EDP56006	AFUB_007080	AFUBlnc_859.A	-164	26896	antisense	RLI and DUF367 domain protein	9	NA	12	NA	No pattern
transcript:EDP56026	AFUB_007280	AFUBlnc_874.13	-971	942841	intergenic	C2H2 transcription factor Crz1, putative	NA	3	NA	2	No pattern
transcript:EDP56028	AFUB_007300	AFUBlnc_871.A	-1799	3236401	intergenic	serine/threonine protein kinase, putative	NA	2	NA	7	No pattern
transcript:EDP56029	AFUB_007310	AFUBlnc_871.A	-2421	5861241	intergenic	conserved hypothetical protein	NA	2	NA	7	No pattern
transcript:EDP56058	AFUB_007600	AFUBlnc_456.17	-495	245025	intergenic	hypothetical protein	NA	NA	NA	NA	No pattern
transcript:EDP56071	AFUB_007730	AFUBlnc_438.A	-3171	10055241	intergenic	glutamate synthase Glt1, putative	2	7	1	7	No pattern
transcript:EDP56072	AFUB_007740	AFUBlnc_438.A	-794	630436	intergenic	conserved hypothetical protein	5	7	2	7	No pattern
transcript:EDP56086	AFUB_007870	AFUBlnc_442.19	-1561	2436721	intergenic	hypothetical protein	3	NA	7	NA	No pattern
transcript:EDP56087	AFUB_007880	AFUBlnc_442.19	-4683	21930489	intergenic	MYB DNA-binding domain protein	3	NA	7	NA	No pattern
transcript:EDP56106	AFUB_008070	AFUBlnc_539.A	-215	46225	antisense	LEM3/CDC50 family protein	3	NA	7	NA	No pattern
transcript:EDP56115	AFUB_008160	AFUBlnc_545.A	-973	946729	intergenic	cytochrome P450 phenylacetate hydroxylase, putative	3	NA	7	NA	No pattern
transcript:EDP56116	AFUB_008170	AFUBlnc_545.A	-1221	1490841	intergenic	glycerol-3-phosphate dehydrogenase, mitochondrial	NA	NA	NA	NA	No pattern
transcript:AFUB_008190-1	AFUB_008190	AFUBlnc_561.1	-58	3364	intergenic	NA	NA	NA	NA	NA	No pattern
transcript:AFUB_008200-1	AFUB_008200	AFUBlnc_561.1	-66	4356	intergenic	NA	NA	NA	NA	NA	No pattern
transcript:EDP56117	AFUB_008230	AFUBlnc_563.21	-963	927369	intergenic	DUF814 domain protein, putative	NA	7	NA	7	No pattern
transcript:EDP56139	AFUB_008450	AFUBlnc_551.A	-572	327184	antisense	conserved hypothetical protein	NA	NA	NA	NA	No pattern
transcript:EDP56164	AFUB_008700	AFUBlnc_576.13	-527	277729	antisense	protein phosphatase 2C, putative	NA	NA	NA	NA	No pattern
transcript:EDP56186	AFUB_008950	AFUBlnc_595.A	-521	271441	antisense	ubiquitin-protein ligase (Rsp5), putative	9	NA	12	NA	No pattern
transcript:EDP56189	AFUB_008980	AFUBlnc_593.A	-736	541696	intergenic	conserved hypothetical protein	NA	NA	NA	NA	No pattern
transcript:EDP56198	AFUB_009070	AFUBlnc_652.A	-357	127449	intergenic	protein kinase family protein	NA	NA	NA	NA	No pattern
transcript:EDP56215	AFUB_009230	AFUBlnc_599.A	-242	58564	intergenic	stomatin family protein	NA	NA	NA	NA	No pattern
transcript:EDP56231	AFUB_009390	AFUBlnc_607.3	-650	422500	intergenic	casein kinase II beta subunit CKB2	NA	NA	NA	NA	No pattern
transcript:EDP56268	AFUB_009760	AFUBlnc_629.A	-342	116964	antisense	phosphoglycerate kinase PgkA, putative	7	7	2	12	Clustered
transcript:EDP56272	AFUB_009800	AFUBlnc_724.A	-1624	2637376	intergenic	nonribosomal peptide synthase Pes1	11	NA	6	NA	No pattern
transcript:EDP56273	AFUB_009810	AFUBlnc_725.B	-363	131769	intergenic	ABC multidrug transporter, putative	7	NA	2	NA	No pattern
transcript:EDP56275	AFUB_009830	AFUBlnc_730.A	-361	130321	antisense	DNA repair protein RAD51, putative	NA	NA	NA	NA	No pattern
transcript:EDP56277	AFUB_009850	AFUBlnc_730.A	-2829	8003241	antisense	conserved hypothetical protein	NA	NA	NA	NA	No pattern
transcript:EDP56291	AFUB_010000	AFUBlnc_742.3	-4806	23097636	antisense	homeobox transcription factor, putative	NA	NA	NA	NA	No pattern
transcript:EDP56293	AFUB_010020	AFUBlnc_744.35	-1871	3500641	intergenic	nuclear localization protein, putative	NA	9	NA	6	No pattern
transcript:EDP56294	AFUB_010030	AFUBlnc_744.35	-1721	2961841	intergenic	conserved hypothetical protein	6	9	4	6	Inversely Clustered
transcript:EDP56310	AFUB_010190	AFUBlnc_759.A	-994	988036	antisense	neutral amino acid permease, putative	4	NA	3	NA	No pattern
transcript:EDP56332	AFUB_010410	AFUBlnc_635.1	-3632	13191424	antisense	ribosomal RNA processing protein, putative	5	NA	11	NA	No pattern
transcript:EDP56355	AFUB_010650	AFUBlnc_698.6	-455	207025	antisense	GPI anchored protein, putative	3	3	7	2	Clustered
transcript:EDP56356	AFUB_010660	AFUBlnc_676.1	-540	291600	intergenic	HMG-CoA reductase	3	NA	7	NA	No pattern
transcript:EDP56358	AFUB_010680	AFUBlnc_680.A	-2313	5349969	intergenic	amidohydrolase, putative	NA	NA	NA	NA	No pattern
transcript:EDP56383	AFUB_010930	AFUBlnc_768.5	-1170	1368900	antisense	conserved hypothetical protein	2	2	1	3	Clustered
transcript:EDP56407	AFUB_011170	AFUBlnc_714.2	-792	627264	antisense	ADP-ribosylation factor, putative	NA	NA	NA	NA	No pattern
transcript:EDP56408	AFUB_011180	AFUBlnc_716.A	-616	379456	antisense	conserved hypothetical protein	NA	NA	NA	NA	No pattern
transcript:EDP56428	AFUB_011390	AFUBlnc_1060.28	-107	11449	intergenic	50S ribosomal subunit protein L15	NA	NA	NA	NA	No pattern
transcript:EDP56429	AFUB_011400	AFUBlnc_1062.D	-662	438244	intergenic	mucin, putative	NA	3	NA	2	No pattern
transcript:EDP56436	AFUB_011470	AFUBlnc_1069.2	-195	38025	intergenic	arrestin domain protein	9	NA	12	NA	No pattern
transcript:EDP56454	AFUB_011650	AFUBlnc_1077.A	-223	49729	antisense	GTP-binding protein Sey1, putative	NA	NA	NA	NA	No pattern
transcript:EDP56456	AFUB_011670	AFUBlnc_1078.1	-355	126025	antisense	conserved hypothetical protein	NA	NA	NA	NA	No pattern
transcript:EDP56459	AFUB_011700	AFUBlnc_1079.12	-530	280900	antisense	ankyrin repeat protein	3	1	7	10	No pattern
transcript:EDP56488	AFUB_011990	AFUBlnc_1342.A	-583	339889	antisense	DNA repair protein (Rad57), putative	NA	NA	NA	NA	No pattern
transcript:EDP56491	AFUB_012020	AFUBlnc_1346.A	-817	667489	intergenic	membrane-tethered transcription factor (SPT23), putative	NA	NA	NA	NA	No pattern
transcript:EDP56492	AFUB_012030	AFUBlnc_1346.A	-1907	3636649	intergenic	endoglucanase, putative	NA	NA	NA	NA	No pattern
transcript:EDP56530	AFUB_012410	AFUBlnc_1364.3	-1097	1203409	intergenic	G protein complex alpha subunit GpaB	NA	NA	NA	NA	No pattern
transcript:EDP56531	AFUB_012420	AFUBlnc_1364.3	-1718	2951524	intergenic	MAP kinase SakA	NA	NA	NA	NA	No pattern
transcript:EDP56537	AFUB_012480	AFUBlnc_1367.7	-995	990025	intergenic	conserved hypothetical protein	9	3	12	2	No pattern
transcript:EDP56563	AFUB_012740	AFUBlnc_1379.41	-2539	6446521	intergenic	1-phosphatidylinositol-4,5-bisphosphate phosphodiesterase 1, putative	7	NA	2	NA	No pattern
transcript:EDP56578	AFUB_012890	AFUBlnc_1384.5	-1349	1819801	antisense	conserved hypothetical protein	NA	1	NA	10	No pattern
transcript:EDP56589	AFUB_013000	AFUBlnc_1389.A	-523	273529	intergenic	C6 transcription factor FacB	3	NA	7	NA	No pattern
transcript:EDP56636	AFUB_013480	AFUBlnc_798.A	-359	128881	antisense	conserved hypothetical protein	11	NA	8	NA	No pattern
transcript:AFUB_013610-1	AFUB_013610	AFUBlnc_805.9	-73	5329	intergenic	NA	NA	NA	NA	NA	No pattern
transcript:EDP56645	AFUB_013620	AFUBlnc_784.A	-883	779689	intergenic	integral membrane protein Pth11-like, putative	3	9	7	2	No pattern
transcript:EDP56646	AFUB_013630	AFUBlnc_784.C	-211	44521	antisense	histidinol-phosphate aminotransferase	NA	NA	NA	NA	No pattern
transcript:EDP56654	AFUB_013710	AFUBlnc_785.25	-915	837225	intergenic	beta-galactosidase, putative	NA	NA	NA	NA	No pattern
transcript:EDP56668	AFUB_013860	AFUBlnc_903.17	-1586	2515396	antisense	poly(A)-binding protein-dependent poly(A) ribonuclease, putative	NA	4	NA	14	No pattern
transcript:EDP56670	AFUB_013880	AFUBlnc_903.17	-868	753424	antisense	ABC transporter, putative	6	4	4	14	Inversely Clustered
transcript:EDP56671	AFUB_013890	AFUBlnc_902.A	-1548	2396304	antisense	metalloreductase, putative	7	4	2	1	No pattern
transcript:EDP56673	AFUB_013910	AFUBlnc_902.A	-1078	1162084	antisense	C6 transcription factor, putative	NA	4	NA	1	No pattern
transcript:EDP56684	AFUB_014020	AFUBlnc_961.37	-897	804609	intergenic	aminotransferase, putative	9	3	9	2	No pattern
transcript:EDP56685	AFUB_014030	AFUBlnc_961.37	-151	22801	intergenic	conserved hypothetical protein	10	3	9	2	No pattern
transcript:EDP56700	AFUB_014190	AFUBlnc_972.A	-401	160801	intergenic	WD repeat protein	NA	NA	NA	NA	No pattern
transcript:EDP56701	AFUB_014200	AFUBlnc_974.1	-3401	11566801	intergenic	regulator of secondary metabolism LaeA	NA	NA	NA	NA	No pattern
transcript:EDP56734	AFUB_014530	AFUBlnc_930.5	-511	261121	antisense	ADP-ribosylation factor family protein	NA	3	NA	2	No pattern
transcript:EDP56736	AFUB_014550	AFUBlnc_930.5	-355	126025	antisense	ATP-dependent RNA helicase (Drs1), putative	NA	3	NA	2	No pattern
transcript:EDP56752	AFUB_014710	AFUBlnc_906.1	-497	247009	intergenic	conserved hypothetical protein	NA	NA	NA	NA	No pattern
transcript:EDP56759	AFUB_014780	AFUBlnc_951.A	-467	218089	intergenic	C6 transcription factor, putative	6	NA	4	NA	No pattern
transcript:EDP56769	AFUB_014880	AFUBlnc_957.A	-107	11449	antisense	poly(A) polymerase Pap	NA	NA	NA	NA	No pattern
transcript:EDP56771	AFUB_014900	AFUBlnc_957.A	-668	446224	antisense	conserved hypothetical protein	NA	NA	NA	NA	No pattern
transcript:EDP56779	AFUB_014990	AFUBlnc_914.A	-438	191844	antisense	alpha-1,3-glucan synthase, putative	4	3	3	2	Inversely Clustered
transcript:EDP56783	AFUB_015030	AFUBlnc_1009.1	-879	772641	intergenic	MFS multidrug transporter, putative	2	NA	1	NA	No pattern
transcript:EDP56784	AFUB_015040	AFUBlnc_1011.A	-3767	14190289	intergenic	GTP-binding protein Obg	NA	NA	NA	NA	No pattern
transcript:EDP56816	AFUB_015360	AFUBlnc_991.A	-459	210681	antisense	conserved hypothetical protein	NA	NA	NA	NA	No pattern
transcript:EDP56824	AFUB_015440	AFUBlnc_1002.B	-1413	1996569	intergenic	C6 transcription factor RosA-like, putative	NA	NA	NA	NA	No pattern
transcript:EDP56827	AFUB_015470	AFUBlnc_1031.A	-845	714025	intergenic	Auxin Efflux Carrier superfamily	NA	NA	NA	NA	No pattern
transcript:EDP56828	AFUB_015480	AFUBlnc_1031.A	-719	516961	intergenic	MAP kinase kinase (Pbs2), putative	NA	NA	NA	NA	No pattern
transcript:EDP56831	AFUB_015520	AFUBlnc_1039.3	-802	643204	intergenic	conserved hypothetical protein	NA	13	NA	8	No pattern
transcript:EDP56832	AFUB_015530	AFUBlnc_1039.3	-235	55225	intergenic	extracellular cell wall glucanase Crf1/allergen Asp F9	7	13	2	8	No pattern
transcript:EDP56843	AFUB_015640	AFUBlnc_1197.A	-331	109561	antisense	conserved hypothetical protein	9	NA	12	NA	No pattern
transcript:EDP56857	AFUB_015780	AFUBlnc_1204.A	-543	294849	antisense	ABC ATPase, putative	9	8	12	6	No pattern
transcript:EDP56859	AFUB_015800	AFUBlnc_1204.A	-2250	5062500	antisense	bZIP transcription factor (LziP), putative	9	8	12	6	No pattern
transcript:EDP56861	AFUB_015820	AFUBlnc_1209.A	-911	829921	antisense	acid phosphatase, putative	NA	NA	NA	NA	No pattern
transcript:EDP56863	AFUB_015840	AFUBlnc_1209.A	-509	259081	antisense	small monomeric GTPase (Gtr2), putative	NA	NA	NA	NA	No pattern
transcript:EDP56869	AFUB_015900	AFUBlnc_1217.A	-76	5776	antisense	phosphatase, putative	3	NA	7	NA	No pattern
transcript:EDP56874	AFUB_015960	AFUBlnc_1218.C	-1908	3640464	intergenic	C2H2 type conidiation transcription factor BrlA	3	NA	7	NA	No pattern
transcript:EDP56875	AFUB_015970	AFUBlnc_1223.B	-2028	4112784	intergenic	ribonuclease T2, putative	NA	NA	NA	NA	No pattern
transcript:EDP56879	AFUB_016010	AFUBlnc_1019.A	-181	32761	antisense	hypothetical protein	NA	NA	NA	NA	No pattern
transcript:EDP56883	AFUB_016050	AFUBlnc_1047.3	-1419	2013561	intergenic	conserved hypothetical protein	NA	9	NA	2	No pattern
transcript:EDP56884	AFUB_016060	AFUBlnc_1047.3	-1675	2805625	intergenic	conserved hypothetical protein	NA	9	NA	2	No pattern
transcript:EDP56885	AFUB_016070	AFUBlnc_1051.1	-740	547600	intergenic	MFS transporter, putative	NA	NA	NA	NA	No pattern
transcript:EDP56895	AFUB_016170	AFUBlnc_1090.A	-769	591361	intergenic	protein kinase (Lkh1), putative	NA	NA	NA	NA	No pattern
transcript:EDP56898	AFUB_016200	AFUBlnc_1091.5	-123	15129	intergenic	aminotransferase, class III	NA	NA	NA	NA	No pattern
transcript:EDP56899	AFUB_016210	AFUBlnc_1091.5	-170	28900	intergenic	signal recognition particle 19 kDa protein homolog	NA	NA	NA	NA	No pattern
transcript:EDP56907	AFUB_016290	AFUBlnc_1025.1	-256	65536	intergenic	hypothetical protein	NA	NA	NA	NA	No pattern
transcript:EDP56924	AFUB_016460	AFUBlnc_1165.18	-949	900601	intergenic	FYVE domain protein, putative	1	NA	14	NA	No pattern
transcript:EDP56927	AFUB_016490	AFUBlnc_1168.A	-1027	1054729	intergenic	conserved hypothetical protein	NA	NA	NA	NA	No pattern
transcript:EDP56928	AFUB_016500	AFUBlnc_1168.A	-514	264196	intergenic	long chain fatty alcohol oxidase, putative	4	NA	3	NA	No pattern
transcript:EDP56951	AFUB_016730	AFUBlnc_1128.A	-2528	6390784	antisense	bZIP transcription factor (BACH2), putative	3	NA	7	NA	No pattern
transcript:EDP56959	AFUB_016810	AFUBlnc_1154.4	-1662	2762244	intergenic	ABC drug exporter AbcA	NA	NA	NA	NA	No pattern
transcript:EDP56960	AFUB_016820	AFUBlnc_1154.4	-208	43264	intergenic	C6 transcription factor, putative	9	NA	12	NA	No pattern
transcript:EDP53709	AFUB_017510	AFUBlnc_1248.3	-264	69696	intergenic	hexokinase, putative	NA	NA	NA	NA	No pattern
transcript:EDP53769	AFUB_018130	AFUBlnc_1460.A	-355	126025	intergenic	mitochondrial intermembrane space translocase subunit Tim9, putative	NA	NA	NA	NA	No pattern
transcript:EDP53770	AFUB_018140	AFUBlnc_1460.A	-1114	1240996	intergenic	Rho GTPase activator (Sac7), putative	9	NA	12	NA	No pattern
transcript:EDP53773	AFUB_018170	AFUBlnc_1465.1	-277	76729	intergenic	DNA helicase, putative	NA	NA	NA	NA	No pattern
transcript:EDP53774	AFUB_018180	AFUBlnc_1465.1	-1521	2313441	intergenic	pirin domain protein, putative	NA	NA	NA	NA	No pattern
transcript:EDP53781	AFUB_018250	AFUBlnc_1464.34	-337	113569	intergenic	1,3-beta-glucanosyltransferase Gel1	4	NA	3	NA	No pattern
transcript:EDP53783	AFUB_018270	AFUBlnc_1467.A	-1076	1157776	antisense	Cu-dependent DNA-binding protein, putative	NA	NA	NA	NA	No pattern
transcript:EDP53785	AFUB_018290	AFUBlnc_1467.A	-681	463761	antisense	ATP dependent RNA helicase (Dbp5), putative	NA	NA	NA	NA	No pattern
transcript:EDP53790	AFUB_018340	AFUBlnc_1469.25	-659	434281	antisense	HLH transcription factor, putative	NA	NA	NA	NA	No pattern
transcript:EDP53805	AFUB_018490	AFUBlnc_1475.39	-242	58564	antisense	cyanovirin-N family protein	NA	9	NA	5	No pattern
transcript:EDP53808	AFUB_018520	AFUBlnc_1475.39	-527	277729	antisense	mitochondrial carrier protein, putative	7	9	2	5	No pattern
transcript:EDP53824	AFUB_018680	AFUBlnc_1296.6	-3295	10857025	intergenic	conserved hypothetical protein	NA	NA	NA	NA	No pattern
transcript:EDP53833	AFUB_018770	AFUBlnc_1419.A	-1374	1887876	antisense	serine/threonine protein kinase (Snf1p), putative	NA	9	NA	2	No pattern
transcript:EDP53835	AFUB_018790	AFUBlnc_1419.A	-523	273529	antisense	conserved hypothetical protein	NA	9	NA	2	No pattern
transcript:EDP53841	AFUB_018850	AFUBlnc_1422.19	-228	51984	intergenic	small nucleolar ribonucleoprotein complex subunit Utp15, putative	5	3	2	2	Clustered
transcript:EDP53842	AFUB_018860	AFUBlnc_1422.19	-477	227529	intergenic	conserved serine proline-rich protein	3	3	7	2	Clustered
transcript:EDP53855	AFUB_019010	AFUBlnc_1425.25	-242	58564	antisense	glutaminyl-tRNA synthetase	8	8	12	6	Clustered
transcript:EDP53870	AFUB_019160	AFUBlnc_1432.1	-1085	1177225	intergenic	C2H2 finger domain protein, putative	9	NA	12	NA	No pattern
transcript:EDP53887	AFUB_019330	AFUBlnc_1321.24	-524	274576	intergenic	allantoinase Dal1, putative	5	NA	2	NA	No pattern
transcript:EDP53899	AFUB_019450	AFUBlnc_1327.A	-362	131044	antisense	UDP-glucose:glycoprotein glucosyltransferase, putative	NA	NA	NA	NA	No pattern
transcript:EDP53901	AFUB_019470	AFUBlnc_1312.1	-3440	11833600	antisense	conserved hypothetical protein	NA	NA	NA	NA	No pattern
transcript:EDP53903	AFUB_019490	AFUBlnc_1312.1	-855	731025	antisense	conserved hypothetical protein	NA	NA	NA	NA	No pattern
transcript:EDP53915	AFUB_019610	AFUBlnc_1515.B	-440	193600	intergenic	meiotic regulator-interacting protein, putative	NA	NA	NA	NA	No pattern
transcript:EDP53916	AFUB_019620	AFUBlnc_1515.31	-1076	1157776	intergenic	cell polarity protein (Tea1), putative	NA	NA	NA	NA	No pattern
transcript:EDP53940	AFUB_019860	AFUBlnc_1529.B	-1350	1822500	intergenic	protein-tyrosine phosphatase, putative	NA	NA	NA	NA	No pattern
transcript:EDP53941	AFUB_019870	AFUBlnc_1529.A	-583	339889	intergenic	LPXTG-motif cell wall anchor domain protein, putative	NA	4	NA	1	No pattern
transcript:EDP53958	AFUB_020040	AFUBlnc_1541.5	-575	330625	intergenic	protein-ER retention receptor, putative	NA	3	NA	2	No pattern
transcript:EDP53959	AFUB_020050	AFUBlnc_1541.5	-2059	4239481	intergenic	MYB DNA-binding domain protein	4	3	3	2	Inversely Clustered
transcript:EDP53968	AFUB_020140	AFUBlnc_1547.B	-810	656100	intergenic	WD repeat protein	3	NA	7	NA	No pattern
transcript:EDP53969	AFUB_020150	AFUBlnc_1547.B	-2391	5716881	intergenic	vacuolar ABC heavy metal transporter (Hmt1), putative	NA	NA	NA	NA	No pattern
transcript:EDP53972	AFUB_020180	AFUBlnc_1549.A	-1614	2604996	intergenic	cell wall glucanase (Utr2), putative	NA	NA	NA	NA	No pattern
transcript:EDP53975	AFUB_020210	AFUBlnc_1332.2	-502	252004	antisense	kinesin family protein	NA	NA	NA	NA	No pattern
transcript:EDP53989	AFUB_020350	AFUBlnc_1448.25	-4967	24671089	intergenic	bZIP transcription factor, putative	NA	NA	NA	NA	No pattern
transcript:EDP53990	AFUB_020360	AFUBlnc_1449.A	-1132	1281424	intergenic	14-3-3 family protein ArtA, putative	NA	NA	NA	NA	No pattern
transcript:EDP53991	AFUB_020370	AFUBlnc_1449.A	-650	422500	intergenic	conserved hypothetical protein	3	NA	7	NA	No pattern
transcript:EDP54009	AFUB_020550	AFUBlnc_1409.A	-1162	1350244	intergenic	conserved hypothetical protein	NA	13	NA	4	No pattern
transcript:EDP54010	AFUB_020560	AFUBlnc_1409.A	-211	44521	intergenic	calcium/calmodulin-dependent protein kinase, putative	NA	13	NA	4	No pattern
transcript:EDP54011	AFUB_020570	AFUBlnc_1412.A	-1590	2528100	intergenic	sugar transporter, putative	10	NA	13	NA	No pattern
transcript:EDP54015	AFUB_020650	AFUBlnc_1394.2	-2740	7507600	intergenic	two-component osmosensing histidine kinase (Bos1), putative	NA	NA	NA	NA	No pattern
transcript:EDP54016	AFUB_020660	AFUBlnc_1394.2	-165	27225	intergenic	phenylalanyl-tRNA synthetase beta chain cytoplasmic	NA	NA	NA	NA	No pattern
transcript:EDP54017	AFUB_020670	AFUBlnc_1397.A	-242	58564	antisense	40S ribosomal protein S21	5	NA	2	NA	No pattern
transcript:EDP54033	AFUB_020830	AFUBlnc_1569.8	-791	625681	antisense	transcription/RNA-processing factor Ssu72	NA	NA	NA	NA	No pattern
transcript:EDP54036	AFUB_020860	AFUBlnc_1569.8	-768	589824	antisense	oxysterol binding protein (Osh7), putative	NA	NA	NA	NA	No pattern
transcript:EDP54041	AFUB_020910	AFUBlnc_1573.15	-633	400689	intergenic	mitochondrial import receptor subunit (Tom37), putative	7	NA	2	NA	No pattern
transcript:EDP54049	AFUB_020990	AFUBlnc_1455.1	-2752	7573504	intergenic	G1/S-specific cyclin, putative	NA	NA	NA	NA	No pattern
transcript:EDP54052	AFUB_021020	AFUBlnc_1666.B	-1123	1261129	intergenic	serine/threonine protein phosphatase, putative	3	9	7	8	No pattern
transcript:EDP54053	AFUB_021030	AFUBlnc_1666.D	-1665	2772225	intergenic	acid phosphatase	NA	NA	NA	NA	No pattern
transcript:EDP54057	AFUB_021070	AFUBlnc_1669.A	-597	356409	intergenic	peptidase (PNG1), putative	9	9	12	2	Clustered
transcript:EDP54067	AFUB_021170	AFUBlnc_1675.B	-960	921600	intergenic	hypothetical protein	3	NA	7	NA	No pattern
transcript:EDP54074	AFUB_021240	AFUBlnc_1680.B	-941	885481	intergenic	conserved hypothetical protein	NA	9	NA	5	No pattern
transcript:EDP54100	AFUB_021500	AFUBlnc_1554.A	-302	91204	antisense	conserved hypothetical protein	3	3	7	2	Clustered
transcript:EDP54121	AFUB_021710	AFUBlnc_1559.A	-1109	1229881	intergenic	serine/threonine kinase Ste20	NA	NA	NA	NA	No pattern
transcript:EDP54136	AFUB_021880	AFUBlnc_1603.A	-166	27556	antisense	conserved hypothetical protein	13	NA	12	NA	No pattern
transcript:EDP54140	AFUB_021920	AFUBlnc_1605.24	-4146	17189316	intergenic	TAM domain methyltransferase, putative	NA	NA	NA	NA	No pattern
transcript:EDP54157	AFUB_022090	AFUBlnc_1615.A	-749	561001	antisense	alternative oxidase AlxA, putative	10	8	9	5	No pattern
transcript:EDP54165	AFUB_022160	AFUBlnc_1620.A	-570	324900	intergenic	conserved hypothetical protein	8	NA	12	NA	No pattern
transcript:EDP54167	AFUB_022180	AFUBlnc_1566.A	-1159	1343281	intergenic	cell wall galactomannoprotein Mp2/allergen F17-like	7	NA	2	NA	No pattern
transcript:EDP54168	AFUB_022200	AFUBlnc_1566.A	-2158	4656964	intergenic	conserved hypothetical protein	3	NA	7	NA	No pattern
transcript:EDP54176	AFUB_022280	AFUBlnc_1583.A	-1751	3066001	intergenic	transcription factor RfeD, putative	NA	NA	NA	NA	No pattern
transcript:EDP54177	AFUB_022290	AFUBlnc_1583.A	-606	367236	intergenic	salicylate hydroxylase, putative	NA	NA	NA	NA	No pattern
transcript:EDP54187	AFUB_022390	AFUBlnc_1828.18	-641	410881	antisense	C6 transcription factor, putative	9	NA	12	NA	No pattern
transcript:EDP54189	AFUB_022410	AFUBlnc_1828.18	-332	110224	antisense	C6 transcription factor, putative	NA	NA	NA	NA	No pattern
transcript:EDP54211	AFUB_022630	AFUBlnc_1838.7	-2809	7890481	antisense	RNA binding protein Jsn1, putative	NA	3	NA	2	No pattern
transcript:EDP54213	AFUB_022650	AFUBlnc_1838.7	-1533	2350089	antisense	conserved hypothetical protein	NA	3	NA	2	No pattern
transcript:EDP54214	AFUB_022660	AFUBlnc_1841.45	-602	362404	intergenic	hypothetical protein	NA	NA	NA	NA	No pattern
transcript:EDP54215	AFUB_022670	AFUBlnc_1841.45	-2035	4141225	intergenic	hypothetical protein	NA	NA	NA	NA	No pattern
transcript:EDP54220	AFUB_022720	AFUBlnc_1842.37	-889	790321	intergenic	conserved hypothetical protein	7	NA	2	NA	No pattern
transcript:EDP54234	AFUB_022860	AFUBlnc_1853.B	-872	760384	intergenic	C6 finger domain protein, putative	NA	3	NA	2	No pattern
transcript:EDP54252	AFUB_023080	AFUBlnc_1636.A	-565	319225	intergenic	NAD+ dependent glutamate dehydrogenase, putative	3	NA	7	NA	No pattern
transcript:EDP54262	AFUB_023180	AFUBlnc_1642.A	-875	765625	intergenic	DUF907 domain protein	NA	NA	NA	NA	No pattern
transcript:EDP54263	AFUB_023190	AFUBlnc_1642.A	-837	700569	intergenic	chromatin remodeling and histone acetyltransferase complexes subunit (Arp4) putative	NA	NA	NA	NA	No pattern
transcript:EDP54264	AFUB_023200	AFUBlnc_1647.A	-1160	1345600	antisense	conserved hypothetical protein	NA	NA	NA	NA	No pattern
transcript:EDP54267	AFUB_023230	AFUBlnc_1648.A	-1109	1229881	intergenic	protein disulfide isomerase Pdi1, putative	7	NA	2	NA	No pattern
transcript:EDP54288	AFUB_023440	AFUBlnc_1626.A	-224	50176	intergenic	60S ribosomal protein L18	NA	NA	NA	NA	No pattern
transcript:EDP54289	AFUB_023450	AFUBlnc_1626.B	-1392	1937664	intergenic	conserved hypothetical protein	NA	NA	NA	NA	No pattern
transcript:EDP54297	AFUB_023530	AFUBlnc_1911.1	-1337	1787569	antisense	C6 finger domain protein, putative	3	NA	7	NA	No pattern
transcript:EDP54299	AFUB_023550	AFUBlnc_1911.1	-218	47524	antisense	prolidase pepP, putative	NA	NA	NA	NA	No pattern
transcript:EDP54316	AFUB_023720	AFUBlnc_1917.17	-983	966289	intergenic	L-ornithine N5-oxygenase SidA	7	7	2	7	Inversely Clustered
transcript:EDP54317	AFUB_023730	AFUBlnc_1918.8	-1439	2070721	intergenic	protein kinase, putative	NA	NA	NA	NA	No pattern
transcript:EDP54321	AFUB_023770	AFUBlnc_1921.3	-1932	3732624	intergenic	nuclear migration protein, putative	7	NA	2	NA	No pattern
transcript:EDP54325	AFUB_023810	AFUBlnc_1922.A	-1425	2030625	antisense	Ras small monomeric GTPase RasB	NA	NA	NA	NA	No pattern
transcript:EDP54361	AFUB_024170	AFUBlnc_1942.1	-308	94864	antisense	RNA polymerase II transcription factor SIII (Elongin) subunit A,putative	NA	NA	NA	NA	No pattern
transcript:EDP54369	AFUB_024247	AFUBlnc_1943.A	-1818	3305124	intergenic	NADP-dependent malic enzyme MaeA	1	NA	11	NA	No pattern
transcript:EDP54370	AFUB_024260	AFUBlnc_1943.A	-577	332929	intergenic	conserved hypothetical protein	NA	NA	NA	NA	No pattern
transcript:EDP54373	AFUB_024290	AFUBlnc_1946.2	-874	763876	intergenic	conserved hypothetical protein	4	NA	13	NA	No pattern
transcript:EDP54402	AFUB_024580	AFUBlnc_1711.A	-382	145924	antisense	conserved hypothetical protein	3	3	7	2	Clustered
transcript:EDP54413	AFUB_024690	AFUBlnc_1713.A	-751	564001	intergenic	guanyl-nucleotide exchange factor, putative	NA	NA	NA	NA	No pattern
transcript:EDP54414	AFUB_024700	AFUBlnc_1713.A	-207	42849	intergenic	zinc carboxypeptidase, putative	NA	NA	NA	NA	No pattern
transcript:EDP54417	AFUB_024730	AFUBlnc_1715.A	-391	152881	intergenic	conserved hypothetical protein	7	NA	2	NA	No pattern
transcript:EDP54425	AFUB_024810	AFUBlnc_1717.13	-554	306916	intergenic	voltage-gated chloride channel (ClcA), putative	NA	NA	NA	NA	No pattern
transcript:EDP54426	AFUB_024820	AFUBlnc_1717.13	-1341	1798281	intergenic	MFS transporter, putative	NA	NA	NA	NA	No pattern
transcript:EDP54427	AFUB_024830	AFUBlnc_1718.8	-370	136900	antisense	GDSL Lipase/Acylhydrolase family protein	NA	NA	NA	NA	No pattern
transcript:EDP54435	AFUB_024910	AFUBlnc_1721.1	-2	4	antisense	conserved hypothetical protein	NA	NA	NA	NA	No pattern
transcript:EDP54465	AFUB_025210	AFUBlnc_1702.21	-477	227529	intergenic	endo-beta-1,6-glucanase, putative	NA	NA	NA	NA	No pattern
transcript:EDP54480	AFUB_025370	AFUBlnc_1754.A	-1074	1153476	intergenic	universal stress protein family domain protein	NA	NA	NA	NA	No pattern
transcript:EDP54492	AFUB_025490	AFUBlnc_1759.11	-1109	1229881	intergenic	conserved hypothetical protein	3	8	7	6	No pattern
transcript:EDP54493	AFUB_025500	AFUBlnc_1759.11	-461	212521	intergenic	RING finger domain protein, putative	3	8	7	6	No pattern
transcript:EDP54494	AFUB_025510	AFUBlnc_1762.3	-207	42849	intergenic	aspartate transaminase, putative	NA	3	NA	5	No pattern
transcript:EDP54513	AFUB_025700	AFUBlnc_1773.2	-700	490000	intergenic	purine-cytosine permease	NA	NA	NA	NA	No pattern
transcript:EDP54514	AFUB_025710	AFUBlnc_1684.5	-199	39601	antisense	eukaryotic translation initiation factor 3 subunit EifCg, putative	NA	3	NA	2	No pattern
transcript:EDP54516	AFUB_025730	AFUBlnc_1686.27	-3461	11978521	antisense	conserved hypothetical protein	NA	NA	NA	NA	No pattern
transcript:EDP54521	AFUB_025780	AFUBlnc_1728.1	-1364	1860496	intergenic	conserved hypothetical protein	NA	NA	NA	NA	No pattern
transcript:AFUB_025790-1	AFUB_025790	AFUBlnc_1728.1	-588	345744	intergenic	NA	NA	NA	NA	NA	No pattern
transcript:EDP54540	AFUB_025980	AFUBlnc_1745.2	-151	22801	intergenic	conserved hypothetical protein	7	NA	2	NA	No pattern
transcript:EDP54549	AFUB_026080	AFUBlnc_1782.A	-175	30625	intergenic	TOR pathway phosphatidylinositol 3-kinase TorA, putative	NA	3	NA	2	No pattern
transcript:EDP54550	AFUB_026090	AFUBlnc_1782.A	-544	295936	intergenic	ketoreductase	NA	3	NA	2	No pattern
transcript:EDP54560	AFUB_026190	AFUBlnc_1750.A	-310	96100	intergenic	eukaryotic translation initiation factor 3 subunit EifCl, putative	NA	NA	NA	NA	No pattern
transcript:EDP54562	AFUB_026210	AFUBlnc_1723.2	-3368	11343424	intergenic	C6 transcription factor, putative	NA	NA	NA	NA	No pattern
transcript:EDP54563	AFUB_026220	AFUBlnc_1724.16	-1018	1036324	intergenic	branched-chain amino acid aminotransferase, cytosolic	8	1	12	10	No pattern
transcript:EDP54585	AFUB_026440	AFUBlnc_1873.A	-289	83521	intergenic	mannitol-1-phosphate dehydrogenase	7	NA	2	NA	No pattern
transcript:EDP54587	AFUB_026460	AFUBlnc_1873.B	-1387	1923769	antisense	hypothetical protein	NA	10	NA	2	No pattern
transcript:EDP54594	AFUB_026530	AFUBlnc_1882.A	-427	182329	intergenic	RNA helicase (Dbp), putative	NA	NA	NA	NA	No pattern
transcript:EDP54595	AFUB_026540	AFUBlnc_1887.2	-2148	4613904	intergenic	lysophospholipase A, putative	13	NA	13	NA	No pattern
transcript:EDP54596	AFUB_026550	AFUBlnc_1887.2	-3891	15139881	intergenic	C2H2 transcription factor (Con7), putative	7	NA	2	NA	No pattern
transcript:EDP54635	AFUB_026940	AFUBlnc_1808.2	-284	80656	intergenic	developmental regulator FlbA	NA	NA	NA	NA	No pattern
transcript:EDP54673	AFUB_027330	AFUBlnc_1902.2	-184	33856	intergenic	MFS multidrug transporter, putative	NA	NA	NA	NA	No pattern
transcript:EDP54691	AFUB_027520	AFUBlnc_2046.37	-2994	8964036	intergenic	conserved hypothetical protein	7	3	2	2	Clustered
transcript:EDP54692	AFUB_027530	AFUBlnc_2045.12	-656	430336	intergenic	C2H2 transcription factor (Crea), putative	10	7	9	12	No pattern
transcript:EDP54693	AFUB_027540	AFUBlnc_2046.38	-1040	1081600	intergenic	conserved hypothetical protein	5	NA	11	NA	No pattern
transcript:EDP54696	AFUB_027570	AFUBlnc_2048.15	-1178	1387684	intergenic	conserved hypothetical protein	NA	NA	NA	NA	No pattern
transcript:EDP54697	AFUB_027580	AFUBlnc_2047.A	-2295	5267025	intergenic	transcriptional corepressor Cyc8, putative	NA	NA	NA	NA	No pattern
transcript:EDP54700	AFUB_027610	AFUBlnc_2049.A	-1356	1838736	intergenic	beta-1,6 glucan synthetase (Kre6), putative	2	9	2	2	Inversely Clustered
transcript:EDP54717	AFUB_027770	AFUBlnc_2060.A	-17	289	antisense	C6 transcription factor, putative	3	NA	7	NA	No pattern
transcript:EDP54722	AFUB_027820	AFUBlnc_2064.A	-224	50176	antisense	conserved hypothetical protein	NA	NA	NA	NA	No pattern
transcript:EDP54746	AFUB_028060	AFUBlnc_2075.A	-95	9025	antisense	ATP synthase oligomycin sensitivity conferral protein, putative	NA	NA	NA	NA	No pattern
transcript:EDP54747	AFUB_028070	AFUBlnc_2073.A	-1029	1058841	antisense	conserved hypothetical protein	NA	NA	NA	NA	No pattern
transcript:EDP54749	AFUB_028090	AFUBlnc_2073.A	-1510	2280100	antisense	conserved hypothetical protein	NA	NA	NA	NA	No pattern
transcript:EDP54755	AFUB_028150	AFUBlnc_2077.A	-1094	1196836	antisense	lipase, putative	9	NA	12	NA	No pattern
transcript:EDP54756	AFUB_028160	AFUBlnc_2077.B	-672	451584	antisense	MFS multidrug transporter, putative	6	3	4	5	No pattern
transcript:EDP54767	AFUB_028270	AFUBlnc_2004.B	-73	5329	antisense	NADPH-adrenodoxin reductase, putative	NA	NA	NA	NA	No pattern
transcript:EDP54782	AFUB_028420	AFUBlnc_2003.A	-320	102400	antisense	MFS monocarboxylate transporter, putative	NA	NA	NA	NA	No pattern
transcript:EDP54814	AFUB_028740	AFUBlnc_2095.7	-208	43264	intergenic	cytochrome c	5	NA	11	NA	No pattern
transcript:EDP54815	AFUB_028750	AFUBlnc_2095.7	-172	29584	intergenic	conserved hypothetical protein	NA	NA	NA	NA	No pattern
transcript:EDP54817	AFUB_028770	AFUBlnc_2097.A	-2068	4276624	intergenic	meiosis induction protein kinase (Ime2), putative	7	NA	2	NA	No pattern
transcript:EDP54818	AFUB_028780	AFUBlnc_2098.19	-3144	9884736	intergenic	conserved hypothetical protein	NA	NA	NA	NA	No pattern
transcript:EDP54819	AFUB_028790	AFUBlnc_2099.6	-484	234256	antisense	conserved hypothetical protein	NA	13	NA	8	No pattern
transcript:EDP54829	AFUB_028890	AFUBlnc_2104.A	-2579	6651241	intergenic	transcriptional regulator Medusa	NA	NA	NA	NA	No pattern
transcript:EDP54854	AFUB_029130	AFUBlnc_1979.17	-863	744769	intergenic	KH domain protein	NA	NA	NA	NA	No pattern
transcript:EDP54864	AFUB_029230	AFUBlnc_1989.A	-366	133956	intergenic	hypothetical protein	3	NA	7	NA	No pattern
transcript:EDP54871	AFUB_029300	AFUBlnc_1952.A	-206	42436	antisense	endonuclease/exonuclease/phosphatase family protein	3	3	7	2	Clustered
transcript:EDP54873	AFUB_029320	AFUBlnc_1952.A	-970	940900	antisense	calcium/calmodulin-dependent protein kinase, putative	3	3	7	2	Clustered
transcript:EDP54881	AFUB_029400	AFUBlnc_1960.B	-3071	9431041	intergenic	C2H2 finger domain protein FlbC	NA	NA	NA	NA	No pattern
transcript:AFUB_029550-1	AFUB_029550	AFUBlnc_2150.12	-673	452929	antisense	NA	NA	3	NA	2	No pattern
transcript:EDP54903	AFUB_029630	AFUBlnc_2151.A	-1181	1394761	intergenic	conserved hypothetical protein	11	NA	6	NA	No pattern
transcript:EDP54904	AFUB_029640	AFUBlnc_2151.12	-1263	1595169	intergenic	conserved hypothetical protein	NA	NA	NA	NA	No pattern
transcript:EDP54912	AFUB_029720	AFUBlnc_2155.A	-657	431649	intergenic	kinase activator (Atg17), putative	NA	NA	NA	NA	No pattern
transcript:EDP54913	AFUB_029730	AFUBlnc_2155.A	-415	172225	intergenic	sulfur metabolite repression control protein SconB, putative	NA	NA	NA	NA	No pattern
transcript:EDP54927	AFUB_029870	AFUBlnc_2022.2	-533	284089	intergenic	CBF/NF-Y family transcription factor, putative	NA	NA	NA	NA	No pattern
transcript:EDP54928	AFUB_029880	AFUBlnc_2022.2	-454	206116	intergenic	conserved hypothetical protein	NA	NA	NA	NA	No pattern
transcript:EDP54945	AFUB_030050	AFUBlnc_2033.24	-255	65025	antisense	cytochrome p450, putative	4	3	3	2	Inversely Clustered
transcript:EDP54947	AFUB_030070	AFUBlnc_2033.24	-910	828100	antisense	hypothetical protein	4	3	3	2	Inversely Clustered
transcript:EDP54960	AFUB_030200	AFUBlnc_2616.8	-492	242064	antisense	zinc/cadmium resistance protein	NA	2	NA	7	No pattern
transcript:EDP54968	AFUB_030290	AFUBlnc_2624.A	-4605	21206025	intergenic	protein kinase domain-containing protein	3	NA	7	NA	No pattern
transcript:EDP54969	AFUB_030300	AFUBlnc_2624.B	-598	357604	intergenic	conserved hypothetical protein	NA	3	NA	2	No pattern
transcript:EDP54970	AFUB_030310	AFUBlnc_2627.2	-379	143641	intergenic	eukaryotic translation initiation factor 3 subunit EifCd, putative	NA	NA	NA	NA	No pattern
transcript:EDP54971	AFUB_030320	AFUBlnc_2631.A	-3649	13315201	antisense	conserved hypothetical protein	NA	NA	NA	NA	No pattern
transcript:EDP54973	AFUB_030340	AFUBlnc_2631.A	-201	40401	antisense	conserved hypothetical protein	NA	NA	NA	NA	No pattern
transcript:EDP54975	AFUB_030360	AFUBlnc_2633.12	-4355	18966025	intergenic	CCAAT-binding transcription factor subunit HAPB	7	3	2	2	Clustered
transcript:EDP54976	AFUB_030370	AFUBlnc_2633.12	-3078	9474084	intergenic	kinesin family protein	NA	3	NA	2	No pattern
transcript:EDP55005	AFUB_030660	AFUBlnc_2642.A	-714	509796	intergenic	serine threonine protein kinase, putative	NA	NA	NA	NA	No pattern
transcript:EDP55023	AFUB_030840	AFUBlnc_2647.58	-1679	2819041	intergenic	conserved hypothetical protein	NA	NA	NA	NA	No pattern
transcript:EDP55024	AFUB_030850	AFUBlnc_2647.58	-3427	11744329	intergenic	conserved hypothetical protein	1	NA	14	NA	No pattern
transcript:EDP55032	AFUB_030930	AFUBlnc_2659.2	-537	288369	intergenic	C6 transcription factor (Leu3), putative	NA	NA	NA	NA	No pattern
transcript:EDP55033	AFUB_030940	AFUBlnc_2659.2	-454	206116	intergenic	conserved hypothetical protein	NA	NA	NA	NA	No pattern
transcript:EDP55048	AFUB_031090	AFUBlnc_2665.A	-211	44521	antisense	sorbitol/xylulose reductase Sou1-like, putative	7	7	2	7	Inversely Clustered
transcript:EDP55050	AFUB_031110	AFUBlnc_2665.A	-1254	1572516	antisense	conserved hypothetical protein	NA	7	NA	7	No pattern
transcript:EDP55056	AFUB_031170	AFUBlnc_2671.1	-564	318096	intergenic	FAD monooxygenase, putative	9	NA	12	NA	No pattern
transcript:EDP55057	AFUB_031180	AFUBlnc_2671.1	-646	417316	intergenic	conserved hypothetical protein	NA	NA	NA	NA	No pattern
transcript:EDP55058	AFUB_031190	AFUBlnc_2109.8	-279	77841	antisense	DDHD domain protein	9	NA	7	NA	No pattern
transcript:EDP55064	AFUB_031250	AFUBlnc_2113.1	-371	137641	antisense	conserved hypothetical protein	NA	NA	NA	NA	No pattern
transcript:EDP55084	AFUB_031450	AFUBlnc_2126.1	-404	163216	intergenic	conserved hypothetical protein	NA	NA	NA	NA	No pattern
transcript:EDP55085	AFUB_031460	AFUBlnc_2127.A	-371	137641	antisense	conserved hypothetical protein	12	NA	8	NA	No pattern
transcript:EDP55104	AFUB_031660	AFUBlnc_2174.12	-255	65025	intergenic	3' exoribonuclease family protein	NA	5	NA	13	No pattern
transcript:EDP55121	AFUB_031830	AFUBlnc_2188.7	-762	580644	intergenic	G2/mitotic-specific cyclin, putative	11	2	6	7	No pattern
transcript:EDP55122	AFUB_031840	AFUBlnc_2188.7	-1492	2226064	intergenic	C6 finger domain protein, putative	NA	2	NA	7	No pattern
transcript:EDP55130	AFUB_031920	AFUBlnc_2132.A	-946	894916	intergenic	cell division control protein Cdc25, putative	NA	NA	NA	NA	No pattern
transcript:EDP55143	AFUB_032050	AFUBlnc_2141.A	-254	64516	intergenic	oxidoreductase family, NAD-binding Rossmann fold protein	3	NA	7	NA	No pattern
transcript:EDP55154	AFUB_032170	AFUBlnc_2158.A	-477	227529	antisense	rhomboid family membrane protein	3	NA	7	NA	No pattern
transcript:EDP55160	AFUB_032230	AFUBlnc_2162.A	-139	19321	intergenic	conserved hypothetical protein	NA	NA	NA	NA	No pattern
transcript:EDP55186	AFUB_032490	AFUBlnc_2212.6	-185	34225	antisense	curved DNA-binding protein (42 kDa protein)	NA	NA	NA	NA	No pattern
transcript:EDP55188	AFUB_032510	AFUBlnc_2212.6	-1266	1602756	antisense	SWI-SNF complex subunit (Snf5), putative	NA	NA	NA	NA	No pattern
transcript:EDP55196	AFUB_032600	AFUBlnc_2239.A	-221	48841	antisense	actin monomer binding protein, putative	7	NA	2	NA	No pattern
transcript:EDP55198	AFUB_032620	AFUBlnc_2239.A	-1766	3118756	antisense	conserved hypothetical protein	NA	NA	NA	NA	No pattern
transcript:EDP55205	AFUB_032690	AFUBlnc_2238.A	-1435	2059225	intergenic	PT repeat family protein	2	5	1	7	No pattern
transcript:EDP55210	AFUB_032740	AFUBlnc_2247.1	-1129	1274641	antisense	integral membrane protein 25D9-6	NA	NA	NA	NA	No pattern
transcript:EDP55212	AFUB_032760	AFUBlnc_2247.1	-82	6724	antisense	conserved hypothetical protein	NA	NA	NA	NA	No pattern
transcript:EDP55214	AFUB_032780	AFUBlnc_2249.1	-189	35721	intergenic	hypothetical protein	7	NA	2	NA	No pattern
transcript:EDP55215	AFUB_032790	AFUBlnc_2249.1	-877	769129	intergenic	protein kinase regulator Ste50	NA	NA	NA	NA	No pattern
transcript:EDP55223	AFUB_032870	AFUBlnc_2262.2	-1208	1459264	antisense	C2H2 transcription factor (AmdX), putative	NA	NA	NA	NA	No pattern
transcript:EDP52226	AFUB_033900	AFUBlnc_2307.A	-384	147456	intergenic	hypothetical protein	11	NA	6	NA	No pattern
transcript:EDP52229	AFUB_033930	AFUBlnc_2306.2	-509	259081	intergenic	C6 transcription factor, putative	NA	NA	NA	NA	No pattern
transcript:EDP52230	AFUB_033940	AFUBlnc_2306.2	-695	483025	intergenic	methyltransferase, putative	NA	NA	NA	NA	No pattern
transcript:EDP52254	AFUB_034180	AFUBlnc_2340.1	-336	112896	antisense	flavin-binding monooxygenase, putative	5	NA	2	NA	No pattern
transcript:EDP52283	AFUB_034470	AFUBlnc_2366.5	-356	126736	antisense	fungal specific transcription factor, putative	NA	NA	NA	NA	No pattern
transcript:EDP52302	AFUB_034660	AFUBlnc_2419.A	-114	12996	intergenic	histidine acid phosphatase, putative	5	NA	11	NA	No pattern
transcript:EDP52305	AFUB_034690	AFUBlnc_2420.A	-427	182329	antisense	heat shock protein Hsp30/Hsp42, putative	10	3	9	5	No pattern
transcript:EDP52317	AFUB_034810	AFUBlnc_2421.11	-3656	13366336	intergenic	chitin synthase G	NA	NA	NA	NA	No pattern
transcript:EDP52318	AFUB_034820	AFUBlnc_2421.11	-901	811801	intergenic	conserved hypothetical protein	NA	NA	NA	NA	No pattern
transcript:EDP52363	AFUB_035260	AFUBlnc_2427.A	-2491	6205081	intergenic	DUF1212 domain membrane protein Prm10, putative	2	NA	2	NA	No pattern
transcript:EDP52370	AFUB_035330	AFUBlnc_2436.A	-1334	1779556	intergenic	sexual development transcription factor NsdD	NA	NA	NA	NA	No pattern
transcript:EDP52371	AFUB_035340	AFUBlnc_2386.3	-614	376996	intergenic	LRP16 family protein	NA	NA	NA	NA	No pattern
transcript:EDP52375	AFUB_035380	AFUBlnc_2389.2	-482	232324	intergenic	integral membrane protein, putative	NA	NA	NA	NA	No pattern
transcript:EDP52438	AFUB_036040	AFUBlnc_2538.B	-887	786769	intergenic	conserved hypothetical protein	3	3	7	2	Clustered
transcript:EDP52443	AFUB_036090	AFUBlnc_2542.18	-1650	2722500	intergenic	extracellular serine-threonine rich protein	14	NA	10	NA	No pattern
transcript:EDP52444	AFUB_036100	AFUBlnc_2544.A	-1485	2205225	antisense	conserved hypothetical protein	10	3	9	2	No pattern
transcript:EDP52446	AFUB_036120	AFUBlnc_2544.A	-1098	1205604	antisense	conserved hypothetical protein	9	3	12	2	No pattern
transcript:EDP52450	AFUB_036160	AFUBlnc_2549.2	-286	81796	antisense	t-complex protein 1, gamma subunit, putative	NA	NA	NA	NA	No pattern
transcript:EDP52481	AFUB_036470	AFUBlnc_2478.4	-1373	1885129	intergenic	DUF250 domain membrane protein	NA	NA	NA	NA	No pattern
transcript:EDP52482	AFUB_036480	AFUBlnc_2478.4	-675	455625	intergenic	conserved hypothetical protein	7	NA	2	NA	No pattern
transcript:EDP52487	AFUB_036530	AFUBlnc_2674.A	-99	9801	antisense	seryl-tRNA synthetase	7	NA	2	NA	No pattern
transcript:EDP52497	AFUB_036630	AFUBlnc_2673.96	-626	391876	intergenic	sensor histidine kinase/response regulator, putative	NA	5	NA	3	No pattern
transcript:EDP52498	AFUB_036640	AFUBlnc_2673.96	-2010	4040100	intergenic	sensor histidine kinase/response regulator, putative	NA	5	NA	3	No pattern
transcript:EDP52505	AFUB_036710	AFUBlnc_2686.A	-1798	3232804	antisense	conserved hypothetical protein	NA	NA	NA	NA	No pattern
transcript:EDP52509	AFUB_036750	AFUBlnc_2489.3	-2673	7144929	intergenic	endothelin-converting enzyme	NA	NA	NA	NA	No pattern
transcript:EDP52510	AFUB_036760	AFUBlnc_2489.3	-1636	2676496	intergenic	G protein complex alpha subunit GanA	NA	NA	NA	NA	No pattern
transcript:EDP52517	AFUB_036830	AFUBlnc_2493.3	-795	632025	antisense	phosphatidyl synthase	NA	NA	NA	NA	No pattern
transcript:EDP52524	AFUB_036900	AFUBlnc_2499.A	-596	355216	antisense	glutathione peroxidase Hyr1, putative	NA	NA	NA	NA	No pattern
transcript:EDP52533	AFUB_036990	AFUBlnc_2506.A	-1196	1430416	antisense	RING finger domain protein, putative	5	5	2	7	Clustered
transcript:EDP52556	AFUB_037220	AFUBlnc_2558.1	-434	188356	antisense	forkhead transcription factor Fkh1/2, putative	NA	NA	NA	NA	No pattern
transcript:EDP52567	AFUB_037330	AFUBlnc_2569.A	-1718	2951524	antisense	conserved hypothetical protein	NA	NA	NA	NA	No pattern
transcript:EDP52571	AFUB_037370	AFUBlnc_2573.A	-291	84681	antisense	conserved hypothetical protein	NA	NA	NA	NA	No pattern
transcript:EDP52572	AFUB_037380	AFUBlnc_2573.B	-135	18225	antisense	conserved hypothetical protein	3	NA	7	NA	No pattern
transcript:EDP52573	AFUB_037390	AFUBlnc_2574.9	-1982	3928324	intergenic	hypothetical protein	NA	NA	NA	NA	No pattern
transcript:EDP52574	AFUB_037400	AFUBlnc_2574.9	-1512	2286144	intergenic	galactose-proton symport, putative	NA	NA	NA	NA	No pattern
transcript:EDP52584	AFUB_037500	AFUBlnc_2581.9	-688	473344	antisense	fructose-bisphosphate aldolase, class II	NA	5	NA	7	No pattern
transcript:EDP52586	AFUB_037520	AFUBlnc_2510.A	-406	164836	intergenic	hypothetical protein	NA	NA	NA	NA	No pattern
transcript:EDP52590	AFUB_037560	AFUBlnc_2520.A	-1433	2053489	intergenic	nucleosome binding protein (Nhp6a), putative	11	NA	6	NA	No pattern
transcript:EDP52592	AFUB_037580	AFUBlnc_2520.B	-540	291600	antisense	Taz1-interacting factor 1 (TAF1), putative	NA	NA	NA	NA	No pattern
transcript:EDP52601	AFUB_037670	AFUBlnc_2517.1	-1090	1188100	intergenic	LipA and NB-ARC domain protein	3	NA	7	NA	No pattern
transcript:EDP52608	AFUB_037740	AFUBlnc_2583.A	-500	250000	antisense	arginase, putative	13	NA	14	NA	No pattern
transcript:EDP52612	AFUB_037780	AFUBlnc_2588.2	-1316	1731856	intergenic	proteasome regulatory particle subunit Rpt3, putative	NA	NA	NA	NA	No pattern
transcript:EDP52613	AFUB_037790	AFUBlnc_2588.2	-1303	1697809	intergenic	ARID/BRIGHT domain protein (SWI1), putative	NA	NA	NA	NA	No pattern
transcript:EDP52619	AFUB_037850	AFUBlnc_2591.24	-1789	3200521	intergenic	bZIP transcription factor (AtfA), putative	NA	NA	NA	NA	No pattern
transcript:EDP52630	AFUB_037960	AFUBlnc_2599.2	-1577	2486929	intergenic	conserved hypothetical protein	NA	NA	NA	NA	No pattern
transcript:EDP52631	AFUB_037970	AFUBlnc_2600.5	-1208	1459264	intergenic	conserved hypothetical protein	NA	NA	NA	NA	No pattern
transcript:EDP52632	AFUB_037980	AFUBlnc_2606.A	-1293	1671849	intergenic	zinc metalloproteinase, putative	3	NA	7	NA	No pattern
transcript:EDP52633	AFUB_037990	AFUBlnc_2606.A	-983	966289	intergenic	conserved hypothetical protein	NA	NA	NA	NA	No pattern
transcript:EDP52644	AFUB_038100	AFUBlnc_2612.1	-291	84681	antisense	SNARE-dependent exocytosis protein (Sro7), putative	3	NA	7	NA	No pattern
transcript:EDP52653	AFUB_038190	AFUBlnc_2706.A	-1649	2719201	intergenic	peroxisomal membrane protein receptor Pex19, putative	NA	NA	NA	NA	No pattern
transcript:EDP52654	AFUB_038200	AFUBlnc_2706.A	-1749	3059001	intergenic	bZIP transcription factor (MeaB), putative	NA	NA	NA	NA	No pattern
transcript:EDP52673	AFUB_038420	AFUBlnc_3286.B	-4333	18774889	intergenic	RAB GTPase Vps21/Ypt51, putative	NA	NA	NA	NA	No pattern
transcript:EDP52681	AFUB_038500	AFUBlnc_3294.18	-519	269361	intergenic	hydroxymethylglutaryl-CoA synthase, putative	7	NA	2	NA	No pattern
transcript:EDP52682	AFUB_038510	AFUBlnc_3290.31	-333	110889	intergenic	glutamate carboxypeptidase Tre2, putative	3	NA	7	NA	No pattern
transcript:EDP52683	AFUB_038520	AFUBlnc_3294.A	-1066	1136356	antisense	conserved hypothetical protein	NA	NA	NA	NA	No pattern
transcript:EDP52694	AFUB_038630	AFUBlnc_3299.2	-950	902500	intergenic	protein serine/threonine kinase (Ran1), putative	5	NA	2	NA	No pattern
transcript:EDP52709	AFUB_038780	AFUBlnc_3304.A	-435	189225	antisense	conserved hypothetical protein	3	3	7	2	Clustered
transcript:EDP52725	AFUB_038940	AFUBlnc_3317.A	-305	93025	antisense	acid phosphatase, putative	NA	NA	NA	NA	No pattern
transcript:EDP52733	AFUB_039020	AFUBlnc_3323.A	-717	514089	intergenic	conserved hypothetical protein	6	NA	4	NA	No pattern
transcript:EDP52740	AFUB_039090	AFUBlnc_3326.A	-260	67600	antisense	hypothetical protein	NA	NA	NA	NA	No pattern
transcript:EDP52745	AFUB_039140	AFUBlnc_3327.A	-1703	2900209	intergenic	cyclin-like protein (Clg1), putative	NA	NA	NA	NA	No pattern
transcript:EDP52747	AFUB_039160	AFUBlnc_3328.A	-274	75076	antisense	conserved hypothetical protein	NA	NA	NA	NA	No pattern
transcript:EDP52752	AFUB_039210	AFUBlnc_3330.12	-1880	3534400	intergenic	aureobasidin resistance protein Aur1	3	3	7	2	Clustered
transcript:EDP52764	AFUB_039330	AFUBlnc_2696.A	-256	65536	antisense	conserved hypothetical protein	NA	NA	NA	NA	No pattern
transcript:EDP52766	AFUB_039350	AFUBlnc_2697.3	-1883	3545689	intergenic	C2H2 transcription factor, putative	NA	3	NA	2	No pattern
transcript:EDP52781	AFUB_039500	AFUBlnc_2729.9	-2198	4831204	intergenic	C6 transcription factor, putative	11	9	6	6	Clustered
transcript:EDP52782	AFUB_039510	AFUBlnc_2728.10	-1633	2666689	intergenic	hypothetical protein	NA	NA	NA	NA	No pattern
transcript:EDP52876	AFUB_040480	AFUBlnc_2858.13	-1441	2076481	intergenic	SH3 domain protein	4	3	3	2	Inversely Clustered
transcript:EDP52877	AFUB_040490	AFUBlnc_2858.13	-714	509796	intergenic	DUF124 domain protein	15	3	5	2	No pattern
transcript:EDP52886	AFUB_040580	AFUBlnc_2792.A	-744	553536	intergenic	SRF-type transcription factor RlmA	NA	NA	NA	NA	No pattern
transcript:EDP52887	AFUB_040590	AFUBlnc_2792.A	-907	822649	intergenic	morphogenesis protein (Msb1), putative	7	NA	2	NA	No pattern
transcript:EDP52898	AFUB_040700	AFUBlnc_2802.9	-199	39601	intergenic	tRNA dihydrouridine synthase (Smm1), putative	NA	NA	NA	NA	No pattern
transcript:EDP52899	AFUB_040710	AFUBlnc_2802.9	-227	51529	intergenic	inorganic diphosphatase, putative	NA	NA	NA	NA	No pattern
transcript:EDP52913	AFUB_040860	AFUBlnc_2815.A	-160	25600	intergenic	hypothetical protein	12	NA	8	NA	No pattern
transcript:EDP52914	AFUB_040870	AFUBlnc_2815.B	-486	236196	intergenic	conserved hypothetical protein	NA	NA	NA	NA	No pattern
transcript:EDP52937	AFUB_041100	AFUBlnc_2830.A	-185	34225	intergenic	C2H2 transcription factor (Ace1), putative	3	NA	7	NA	No pattern
transcript:EDP52938	AFUB_041110	AFUBlnc_2830.A	-510	260100	intergenic	hypothetical protein	NA	NA	NA	NA	No pattern
transcript:EDP52945	AFUB_041179	AFUBlnc_2782.A	-2584	6677056	intergenic	conserved hypothetical protein	3	NA	7	NA	No pattern
transcript:EDP52948	AFUB_041200	AFUBlnc_2764.1	-3862	14915044	intergenic	conserved hypothetical protein	5	NA	2	NA	No pattern
transcript:EDP52960	AFUB_041320	AFUBlnc_2894.7	-364	132496	intergenic	argininosuccinate lyase	2	NA	1	NA	No pattern
transcript:EDP52961	AFUB_041330	AFUBlnc_2894.7	-2481	6155361	intergenic	hypothetical protein	NA	NA	NA	NA	No pattern
transcript:EDP52966	AFUB_041380	AFUBlnc_2897.A	-467	218089	antisense	conserved hypothetical protein	NA	NA	NA	NA	No pattern
transcript:EDP52974	AFUB_041460	AFUBlnc_2902.20	-2303	5303809	intergenic	plasma membrane H+-ATPase Pma1	5	NA	2	NA	No pattern
transcript:EDP52992	AFUB_041630	AFUBlnc_2914.6	-412	169744	antisense	hypothetical protein	15	NA	5	NA	No pattern
transcript:EDP52994	AFUB_041650	AFUBlnc_2914.6	-271	73441	antisense	peptidyl-prolyl cis-trans isomerase/cyclophilin, putative	3	NA	13	NA	No pattern
transcript:EDP53041	AFUB_042120	AFUBlnc_2813.1	-2318	5373124	intergenic	C2H2 zinc finger domain protein, putative	3	NA	7	NA	No pattern
transcript:EDP53049	AFUB_042200	AFUBlnc_2942.A	-2141	4583881	antisense	conserved hypothetical protein	3	NA	7	NA	No pattern
transcript:EDP53063	AFUB_042340	AFUBlnc_2951.A	-378	142884	antisense	ubiquitin thiolesterase (OtuB1), putative	NA	5	NA	7	No pattern
transcript:EDP53065	AFUB_042360	AFUBlnc_2951.A	-754	568516	antisense	Rho GTPase Rho3	NA	5	NA	7	No pattern
transcript:EDP53093	AFUB_042640	AFUBlnc_2952.A	-1588	2521744	antisense	dsDNA-binding protein PDCD5, putative	NA	NA	NA	NA	No pattern
transcript:EDP53105	AFUB_042760	AFUBlnc_2961.A	-1695	2873025	antisense	Rho GTPase Rac, putative	NA	4	NA	1	No pattern
transcript:EDP53108	AFUB_042790	AFUBlnc_2961.A	-656	430336	antisense	Rho GTPase activator (Rgd1), putative	3	4	7	1	No pattern
transcript:EDP53133	AFUB_043030	AFUBlnc_3106.A	-1144	1308736	antisense	glyoxalase family protein	7	2	2	3	Inversely Clustered
transcript:EDP53134	AFUB_043040	AFUBlnc_3109.23	-1642	2696164	intergenic	RNA processing protein Emg1, putative	NA	9	NA	2	No pattern
transcript:EDP53135	AFUB_043050	AFUBlnc_3109.23	-1117	1247689	intergenic	conserved hypothetical protein	NA	9	NA	2	No pattern
transcript:EDP53155	AFUB_043250	AFUBlnc_3120.39	-1029	1058841	antisense	GATA transcription factor LreA	NA	NA	NA	NA	No pattern
transcript:EDP53157	AFUB_043270	AFUBlnc_3120.39	-1332	1774224	antisense	C6 transcription factor (Fcr1), putative	3	NA	7	NA	No pattern
transcript:EDP53159	AFUB_043290	AFUBlnc_3116.A	-1690	2856100	intergenic	nicotinate-nucleotide pyrophosphorylase	NA	NA	NA	NA	No pattern
transcript:EDP53173	AFUB_043430	AFUBlnc_3060.2	-708	501264	antisense	spindle poison sensitivity protein Scp3, putative	NA	5	NA	3	No pattern
transcript:EDP53188	AFUB_043580	AFUBlnc_3071.1	-129	16641	antisense	mitochondrial tricarboxylate transporter (Ctp), putative	NA	3	NA	2	No pattern
transcript:EDP53259	AFUB_044310	AFUBlnc_3230.1	-2222	4937284	intergenic	NACHT domain protein	NA	3	NA	2	No pattern
transcript:EDP53260	AFUB_044320	AFUBlnc_3230.1	-192	36864	intergenic	conserved hypothetical protein	NA	3	NA	2	No pattern
transcript:EDP53266	AFUB_044380	AFUBlnc_3077.1	-2446	5982916	antisense	hypothetical protein	NA	NA	NA	NA	No pattern
transcript:EDP53275	AFUB_044470	AFUBlnc_3085.15	-251	63001	antisense	ABC multidrug transporter, putative	7	7	2	7	Inversely Clustered
transcript:EDP53278	AFUB_044500	AFUBlnc_3085.15	-315	99225	antisense	siderochrome-iron transporter MirB	7	7	2	7	Inversely Clustered
transcript:EDP53291	AFUB_044640	AFUBlnc_3208.6	-237	56169	antisense	transferase family protein	NA	NA	NA	NA	No pattern
transcript:EDP53294	AFUB_044670	AFUBlnc_3211.3	-418	174724	intergenic	fungal specific transcription factor, putative	9	NA	12	NA	No pattern
transcript:EDP53310	AFUB_044830	AFUBlnc_3220.3	-539	290521	antisense	nonribosomal peptide synthase SidD	7	NA	2	NA	No pattern
transcript:EDP53312	AFUB_044850	AFUBlnc_3220.3	-259	67081	antisense	siderophore biosynthesis acetylase AceI, putative	7	NA	2	NA	No pattern
transcript:EDP53323	AFUB_044970	AFUBlnc_3227.7	-312	97344	antisense	FAD binding monooxygenase, putative	NA	NA	NA	NA	No pattern
transcript:EDP53325	AFUB_044990	AFUBlnc_3227.7	-2176	4734976	antisense	conserved hypothetical protein	NA	NA	NA	NA	No pattern
transcript:EDP53326	AFUB_045000	AFUBlnc_3160.A	-513	263169	intergenic	aldehyde dehydrogenase family protein, putative	4	NA	3	NA	No pattern
transcript:EDP53345	AFUB_045200	AFUBlnc_3179.8	-1056	1115136	intergenic	conserved hypothetical protein	NA	NA	NA	NA	No pattern
transcript:EDP53346	AFUB_045210	AFUBlnc_3179.8	-761	579121	intergenic	catechol dioxygenase, putative	3	NA	7	NA	No pattern
transcript:EDP53362	AFUB_045370	AFUBlnc_3204.A	-2599	6754801	antisense	alpha-L-rhamnosidase C, putative	NA	NA	NA	NA	No pattern
transcript:EDP53375	AFUB_045510	AFUBlnc_3268.A	-1096	1201216	antisense	hypothetical protein	NA	NA	NA	NA	No pattern
transcript:EDP53386	AFUB_045610	AFUBlnc_3248.2	-927	859329	intergenic	nonribosomal peptide synthetase, putative	9	NA	12	NA	No pattern
transcript:EDP53387	AFUB_045620	AFUBlnc_3248.2	-473	223729	intergenic	conserved hypothetical protein	NA	NA	NA	NA	No pattern
transcript:EDP53406	AFUB_045810	AFUBlnc_3344.35	-1057	1117249	intergenic	protein kinase, putative	NA	NA	NA	NA	No pattern
transcript:EDP53422	AFUB_045970	AFUBlnc_3337.5	-506	256036	intergenic	conserved hypothetical protein	NA	5	NA	13	No pattern
transcript:EDP53423	AFUB_045980	AFUBlnc_3337.5	-260	67600	intergenic	CBF/NF-Y family transcription factor, putative	3	5	7	13	No pattern
transcript:EDP53431	AFUB_046070	AFUBlnc_3350.1	-1205	1452025	antisense	conserved hypothetical protein	NA	NA	NA	NA	No pattern
transcript:EDP53462	AFUB_046410	AFUBlnc_3479.16	-3	9	antisense	C6 transcription factor Ctf1B-like, putative	6	3	4	2	No pattern
transcript:EDP53471	AFUB_046500	AFUBlnc_3482.A	-808	652864	intergenic	hypothetical protein	14	NA	10	NA	No pattern
transcript:EDP53493	AFUB_046720	AFUBlnc_3381.6	-1872	3504384	antisense	MFS hexose transporter, putative	NA	3	NA	5	No pattern
transcript:EDP53519	AFUB_047000	AFUBlnc_3442.3	-723	522729	intergenic	ABC multidrug transporter, putative	NA	NA	NA	NA	No pattern
transcript:EDP53520	AFUB_047010	AFUBlnc_3443.1	-1666	2775556	intergenic	MFS transporter, putative	NA	NA	NA	NA	No pattern
transcript:EDP53524	AFUB_047050	AFUBlnc_3404.A	-181	32761	antisense	class II aldolase/adducin domain protein	4	NA	3	NA	No pattern
transcript:EDP53528	AFUB_047090	AFUBlnc_3425.3	-317	100489	intergenic	AMID-like mitochondrial oxidoreductase, putative	NA	NA	NA	NA	No pattern
transcript:EDP53549	AFUB_047310	AFUBlnc_3449.A	-1490	2220100	antisense	C2H2 finger domain protein, putative	NA	3	NA	2	No pattern
transcript:EDP53564	AFUB_047460	AFUBlnc_3583.13	-266	70756	antisense	hypothetical protein	NA	3	NA	2	No pattern
transcript:EDP53567	AFUB_047490	AFUBlnc_3585.A	-1602	2566404	intergenic	alpha-1,3-glucan synthase, putative	NA	NA	NA	NA	No pattern
transcript:EDP53568	AFUB_047500	AFUBlnc_3585.A	-698	487204	intergenic	alpha-amylase, putative	NA	NA	NA	NA	No pattern
transcript:EDP53569	AFUB_047510	AFUBlnc_3588.A	-246	60516	intergenic	extracellular conserved serine-rich protein	12	NA	8	NA	No pattern
transcript:EDP53570	AFUB_047520	AFUBlnc_3588.A	-1168	1364224	intergenic	GNAT family acetyltransferase, putative	3	NA	7	NA	No pattern
transcript:EDP53577	AFUB_047590	AFUBlnc_3468.A	-197	38809	antisense	cholestenol delta-isomerase, putative	NA	3	NA	1	No pattern
transcript:EDP53584	AFUB_047670	AFUBlnc_3472.21	-354	125316	antisense	short-chain dehydrogenase/reductase, putative	NA	9	NA	2	No pattern
transcript:EDP53586	AFUB_047690	AFUBlnc_3472.21	-257	66049	antisense	conserved hypothetical protein	9	9	12	2	Clustered
transcript:EDP53588	AFUB_047720	AFUBlnc_3463.3	-1237	1530169	antisense	allergen Asp F4-like, putative	3	3	7	2	Clustered
transcript:EDP53590	AFUB_047740	AFUBlnc_3463.3	-565	319225	antisense	glycosyl hydrolase, putative	NA	3	NA	2	No pattern
transcript:EDP53605	AFUB_047890	AFUBlnc_3501.3	-1189	1413721	antisense	hypothetical protein	3	NA	7	NA	No pattern
transcript:EDP53616	AFUB_048020	AFUBlnc_3507.4	-765	585225	intergenic	F-box domain protein	12	NA	8	NA	No pattern
transcript:EDP53638	AFUB_048240	AFUBlnc_3554.11	-724	524176	intergenic	hexose transporter protein	NA	NA	NA	NA	No pattern
transcript:EDP53639	AFUB_048250	AFUBlnc_3554.11	-2644	6990736	intergenic	short chain dehydrogenase (AtsC), putative	4	NA	3	NA	No pattern
transcript:EDP53649	AFUB_048350	AFUBlnc_3523.1	-1139	1297321	intergenic	2-dehydropantoate 2-reductase, putative	NA	NA	NA	NA	No pattern
transcript:EDP53655	AFUB_048410	AFUBlnc_3546.3	-209	43681	intergenic	hypothetical protein	NA	NA	NA	NA	No pattern
transcript:EDP53660	AFUB_048460	AFUBlnc_3629.A	-2508	6290064	antisense	hypothetical protein	NA	NA	NA	NA	No pattern
transcript:EDP53663	AFUB_048490	AFUBlnc_3632.15	-3693	13638249	intergenic	mitochondrial chaperone (BCS1), putative	NA	NA	NA	NA	No pattern
transcript:EDP53665	AFUB_048510	AFUBlnc_3558.2	-167	27889	intergenic	conserved hypothetical protein	3	NA	7	NA	No pattern
transcript:EDP50934	AFUB_049350	AFUBlnc_3721.A	-550	302500	intergenic	MBL2-like secreted peptide, putative	NA	NA	NA	NA	No pattern
transcript:EDP50935	AFUB_049360	AFUBlnc_3721.A	-290	84100	intergenic	transesterase (LovD), putative	9	NA	12	NA	No pattern
transcript:EDP50969	AFUB_049700	AFUBlnc_3685.A	-647	418609	intergenic	RTA1 domain protein, putative	3	NA	7	NA	No pattern
transcript:AFUB_049770-1	AFUB_049770	AFUBlnc_3707.11	-532	283024	antisense	NA	NA	NA	NA	NA	No pattern
transcript:EDP50977	AFUB_049790	AFUBlnc_3707.11	-343	117649	antisense	zinc-binding oxidoreductase, putative	NA	NA	NA	NA	No pattern
transcript:EDP51026	AFUB_050280	AFUBlnc_3918.A	-517	267289	antisense	MATH and UCH domain protein, putative	9	3	12	2	No pattern
transcript:EDP51044	AFUB_050460	AFUBlnc_3927.1	-4917	24176889	intergenic	R3H domain protein, putative	NA	NA	NA	NA	No pattern
transcript:EDP51047	AFUB_050490	AFUBlnc_3931.1	-775	600625	intergenic	glyceraldehyde 3-phosphate dehydrogenase GpdA	7	NA	2	NA	No pattern
transcript:EDP51049	AFUB_050510	AFUBlnc_3932.A	-1045	1092025	antisense	BYS1 domain protein, putative	12	4	8	1	No pattern
transcript:EDP51053	AFUB_050550	AFUBlnc_3935.5	-48	2304	antisense	cleavage and polyadenylation specific factor 5	NA	NA	NA	NA	No pattern
transcript:EDP51067	AFUB_050690	AFUBlnc_3943.A	-802	643204	intergenic	RNA binding protein (Arp), putative	NA	NA	NA	NA	No pattern
transcript:EDP51080	AFUB_050820	AFUBlnc_3735.1	-850	722500	antisense	potassium ion transporter (Trk1), putative	NA	NA	NA	NA	No pattern
transcript:EDP51091	AFUB_050930	AFUBlnc_3741.1	-2104	4426816	intergenic	catabolite degradation protein, putative	NA	NA	NA	NA	No pattern
transcript:EDP51126	AFUB_051280	AFUBlnc_3726.1	-474	224676	intergenic	cytochrome c oxidase subunit Va, putative	NA	NA	NA	NA	No pattern
transcript:EDP51127	AFUB_051290	AFUBlnc_3726.1	-567	321489	intergenic	fatty acid elongase (Gns1), putative	12	NA	8	NA	No pattern
transcript:EDP51132	AFUB_051340	AFUBlnc_3823.A	-606	367236	intergenic	C6 transcription factor, putative	NA	NA	NA	NA	No pattern
transcript:EDP51136	AFUB_051380	AFUBlnc_3829.2	-2071	4289041	intergenic	integral membrane protein, putative	7	NA	2	NA	No pattern
transcript:EDP51141	AFUB_051430	AFUBlnc_3834.A	-1727	2982529	antisense	NAP family protein	5	2	2	7	Inversely Clustered
transcript:EDP51144	AFUB_051460	AFUBlnc_3835.10	-1098	1205604	intergenic	choline transport protein Ctr, putative	NA	NA	NA	NA	No pattern
transcript:EDP51145	AFUB_051470	AFUBlnc_3835.10	-2186	4778596	intergenic	conserved hypothetical protein	NA	NA	NA	NA	No pattern
transcript:EDP51150	AFUB_051520	AFUBlnc_3764.1	-1413	1996569	antisense	conserved hypothetical protein	14	4	10	1	No pattern
transcript:EDP51155	AFUB_051570	AFUBlnc_3777.7	-456	207936	intergenic	conserved hypothetical protein	1	NA	14	NA	No pattern
transcript:EDP51183	AFUB_051870	AFUBlnc_3961.A	-223	49729	antisense	conserved hypothetical protein	NA	NA	NA	NA	No pattern
transcript:EDP51218	AFUB_052220	AFUBlnc_3982.A	-1156	1336336	antisense	conserved hypothetical protein	NA	NA	NA	NA	No pattern
transcript:EDP51219	AFUB_052230	AFUBlnc_3983.1	-290	84100	antisense	chromatin assembly factor 1 subunit A, putative	NA	NA	NA	NA	No pattern
transcript:EDP51220	AFUB_052240	AFUBlnc_3984.A	-1015	1030225	antisense	conserved hypothetical protein	NA	5	NA	7	No pattern
transcript:EDP51229	AFUB_052330	AFUBlnc_3985.27	-334	111556	antisense	spindle pole body associated protein SnaD, putative	NA	13	NA	10	No pattern
transcript:EDP51231	AFUB_052350	AFUBlnc_3985.27	-571	326041	antisense	oxidoreductase, short chain dehydrogenase/reductase family	NA	13	NA	10	No pattern
transcript:EDP51232	AFUB_052360	AFUBlnc_3987.A	-137	18769	antisense	class III chitinase, putative	NA	NA	NA	NA	No pattern
transcript:EDP51238	AFUB_052420	AFUBlnc_3990.21	-1580	2496400	antisense	bZIP transcription factor (HapX), putative	7	NA	2	NA	No pattern
transcript:EDP51240	AFUB_052440	AFUBlnc_3990.21	-1407	1979649	antisense	mutanase	NA	NA	NA	NA	No pattern
transcript:EDP51266	AFUB_052700	AFUBlnc_3789.2	-2125	4515625	intergenic	conserved hypothetical protein	NA	NA	NA	NA	No pattern
transcript:EDP51267	AFUB_052710	AFUBlnc_3789.2	-907	822649	intergenic	HLH transcription factor (PalcA), putative	NA	NA	NA	NA	No pattern
transcript:EDP51289	AFUB_052930	AFUBlnc_3882.1	-722	521284	antisense	NADH-ubiquinone oxidoreductase, subunit G, putative	NA	NA	NA	NA	No pattern
transcript:EDP51292	AFUB_052960	AFUBlnc_3883.21	-2078	4318084	antisense	hypothetical protein	NA	NA	NA	NA	No pattern
transcript:EDP51307	AFUB_053110	AFUBlnc_3816.A	-535	286225	antisense	non-canonical purine NTP pyrophosphatase, rdgB/HAM1 family	NA	NA	NA	NA	No pattern
transcript:EDP51321	AFUB_053250	AFUBlnc_3840.5	-1414	1999396	intergenic	hypothetical protein	5	NA	11	NA	No pattern
transcript:EDP51325	AFUB_053290	AFUBlnc_3856.1	-1100	1210000	intergenic	Golgi GDP-mannose transporter	NA	NA	NA	NA	No pattern
transcript:EDP51326	AFUB_053300	AFUBlnc_3856.1	-157	24649	intergenic	protein kinase, putative	NA	NA	NA	NA	No pattern
transcript:EDP51327	AFUB_053310	AFUBlnc_3857.1	-294	86436	intergenic	NTP binding protein, putative	NA	NA	NA	NA	No pattern
transcript:EDP51328	AFUB_053320	AFUBlnc_3860.2	-1107	1225449	intergenic	1,3-beta-glucan biosynthesis protein, putative	NA	NA	NA	NA	No pattern
transcript:EDP51335	AFUB_053390	AFUBlnc_4019.A	-261	68121	intergenic	conserved hypothetical protein	NA	NA	NA	NA	No pattern
transcript:EDP51336	AFUB_053400	AFUBlnc_4020.13	-1994	3976036	intergenic	conserved hypothetical protein	11	14	6	14	No pattern
transcript:EDP51345	AFUB_053490	AFUBlnc_4028.A	-503	253009	intergenic	BAR adaptor protein RVS161, putative	3	NA	7	NA	No pattern
transcript:EDP51346	AFUB_053500	AFUBlnc_4029.2	-352	123904	intergenic	serine/threonine protein kinase, putative	3	NA	7	NA	No pattern
transcript:EDP51349	AFUB_053530	AFUBlnc_4033.A	-4776	22810176	intergenic	AT DNA binding protein, putative	7	NA	2	NA	No pattern
transcript:EDP51350	AFUB_053540	AFUBlnc_4033.A	-459	210681	intergenic	SET and WW domain protein	NA	NA	NA	NA	No pattern
transcript:EDP51351	AFUB_053550	AFUBlnc_4034.1	-454	206116	antisense	translation initiation factor eIF-6, putative	8	NA	12	NA	No pattern
transcript:EDP51368	AFUB_053740	AFUBlnc_4046.A	-3836	14714896	intergenic	sexual development transcription factor SteA	NA	NA	NA	NA	No pattern
transcript:EDP51381	AFUB_053870	AFUBlnc_3888.1	-1505	2265025	antisense	BAR domain protein	3	NA	7	NA	No pattern
transcript:EDP51396	AFUB_054020	AFUBlnc_3996.A	-2193	4809249	intergenic	serine/threonine protein kinase, putative	NA	NA	NA	NA	No pattern
transcript:EDP51418	AFUB_054240	AFUBlnc_3950.A	-332	110224	intergenic	4-aminobutyrate transaminase GatA	7	NA	2	NA	No pattern
transcript:EDP51459	AFUB_054670	AFUBlnc_4090.A	-831	690561	antisense	integral membrane protein	NA	2	NA	3	No pattern
transcript:EDP51478	AFUB_054860	AFUBlnc_4104.5	-1240	1537600	intergenic	DUF500 domain protein	3	NA	7	NA	No pattern
transcript:EDP51481	AFUB_054890	AFUBlnc_4106.A	-486	236196	antisense	DnaJ domain protein Psi, putative	NA	NA	NA	NA	No pattern
transcript:EDP51523	AFUB_055320	AFUBlnc_4131.13	-3221	10374841	intergenic	PAP/25A associated domain family	NA	NA	NA	NA	No pattern
transcript:EDP51524	AFUB_055330	AFUBlnc_4131.13	-693	480249	intergenic	conserved hypothetical protein	7	NA	2	NA	No pattern
transcript:EDP51525	AFUB_055340	AFUBlnc_4133.9	-647	418609	intergenic	DUF914 domain membrane protein	NA	NA	NA	NA	No pattern
transcript:EDP51526	AFUB_055360	AFUBlnc_4133.9	-1593	2537649	intergenic	DUF625 domain protein, putative	NA	NA	NA	NA	No pattern
transcript:EDP51537	AFUB_055470	AFUBlnc_4136.A	-1629	2653641	intergenic	conserved hypothetical protein	12	NA	8	NA	No pattern
transcript:EDP51539	AFUB_055490	AFUBlnc_4140.5	-380	144400	intergenic	C2H2 finger and ankyrin domain protein, putative	9	NA	12	NA	No pattern
transcript:EDP51540	AFUB_055500	AFUBlnc_4140.5	-233	54289	intergenic	ABC metal ion transporter, putative	NA	NA	NA	NA	No pattern
transcript:EDP51541	AFUB_055510	AFUBlnc_4079.A	-2886	8328996	intergenic	hypothetical protein	NA	NA	NA	NA	No pattern
transcript:EDP51565	AFUB_055750	AFUBlnc_4299.A	-91	8281	antisense	conserved hypothetical protein	5	7	11	7	No pattern
transcript:EDP51574	AFUB_055840	AFUBlnc_4304.15	-153	23409	intergenic	aldo-keto reductase, putative	3	NA	7	NA	No pattern
transcript:EDP51575	AFUB_055850	AFUBlnc_4304.15	-1012	1024144	intergenic	alpha-actinin, sarcomeric (f-actin cross linking protein)	NA	NA	NA	NA	No pattern
transcript:EDP51576	AFUB_055860	AFUBlnc_4307.A	-771	594441	antisense	RNA binding protein, putative	NA	NA	NA	NA	No pattern
transcript:EDP51578	AFUB_055890	AFUBlnc_4310.A	-1103	1216609	intergenic	RNA binding protein	NA	NA	NA	NA	No pattern
transcript:EDP51583	AFUB_055940	AFUBlnc_4314.A	-53	2809	antisense	response regulator, putative	NA	NA	NA	NA	No pattern
transcript:EDP51585	AFUB_055960	AFUBlnc_4315.7	-1925	3705625	intergenic	high osmolarity signaling protein Sho1, putative	NA	3	NA	2	No pattern
transcript:EDP51590	AFUB_056010	AFUBlnc_4110.A	-688	473344	antisense	AMP-binding enzyme, putative	4	NA	3	NA	No pattern
transcript:EDP51596	AFUB_056070	AFUBlnc_4116.1	-732	535824	intergenic	phosphatidylinositol 3,5-bisphosphate-binding protein, putative	NA	NA	NA	NA	No pattern
transcript:EDP51597	AFUB_056080	AFUBlnc_4116.1	-821	674041	intergenic	septin AspA, putative	NA	NA	NA	NA	No pattern
transcript:EDP51618	AFUB_056290	AFUBlnc_4459.1	-1758	3090564	intergenic	hypothetical protein	NA	NA	NA	NA	No pattern
transcript:EDP51619	AFUB_056300	AFUBlnc_4460.1	-2923	8543929	intergenic	conserved hypothetical protein	7	NA	2	NA	No pattern
transcript:EDP51626	AFUB_056370	AFUBlnc_4466.3	-452	204304	intergenic	transcriptional regulator (Cti6), putative	NA	NA	NA	NA	No pattern
transcript:EDP51627	AFUB_056380	AFUBlnc_4466.3	-1241	1540081	intergenic	conserved hypothetical protein	NA	NA	NA	NA	No pattern
transcript:EDP51630	AFUB_056410	AFUBlnc_4469.3	-149	22201	intergenic	conserved hypothetical protein	NA	NA	NA	NA	No pattern
transcript:EDP51631	AFUB_056420	AFUBlnc_4469.3	-295	87025	intergenic	homoaconitase LysF	1	NA	14	NA	No pattern
transcript:EDP51642	AFUB_056530	AFUBlnc_4478.A	-776	602176	intergenic	transcription factor RfeG, putative	7	NA	2	NA	No pattern
transcript:EDP51643	AFUB_056540	AFUBlnc_4478.A	-1356	1838736	intergenic	sister chromatid cohesion protein (Eso1), putative	NA	NA	NA	NA	No pattern
transcript:EDP51645	AFUB_056560	AFUBlnc_4479.A	-1352	1827904	intergenic	ER membrane protein (Wsc4), putative	3	NA	7	NA	No pattern
transcript:EDP51651	AFUB_056620	AFUBlnc_4484.A	-589	346921	intergenic	transcription factor (SPT8), putative	NA	NA	NA	NA	No pattern
transcript:EDP51652	AFUB_056630	AFUBlnc_4484.A	-130	16900	intergenic	ATP binding protein, putative	NA	NA	NA	NA	No pattern
transcript:EDP51688	AFUB_056990	AFUBlnc_4197.A	-214	45796	intergenic	eukaryotic translation initiation factor eIF-4A subunit, putative	NA	13	NA	8	No pattern
transcript:EDP51689	AFUB_057000	AFUBlnc_4197.A	-192	36864	intergenic	hypothetical protein	NA	13	NA	8	No pattern
transcript:EDP51690	AFUB_057010	AFUBlnc_4194.26	-323	104329	antisense	ABC transporter, putative	NA	3	NA	2	No pattern
transcript:EDP51698	AFUB_057090	AFUBlnc_4203.A	-328	107584	antisense	conserved hypothetical protein	2	NA	2	NA	No pattern
transcript:EDP51699	AFUB_057100	AFUBlnc_4203.B	-229	52441	antisense	ceramide glucosyltransferase, putative	9	3	12	2	No pattern
transcript:EDP51707	AFUB_057180	AFUBlnc_4148.6	-435	189225	intergenic	UBA/TS-N domain protein	NA	NA	NA	NA	No pattern
transcript:EDP51708	AFUB_057190	AFUBlnc_4148.6	-2074	4301476	intergenic	conserved fungal protein	NA	NA	NA	NA	No pattern
transcript:EDP51742	AFUB_057600	AFUBlnc_4156.6	-1191	1418481	intergenic	conserved hypothetical protein	NA	3	NA	2	No pattern
transcript:EDP51743	AFUB_057610	AFUBlnc_4156.6	-656	430336	intergenic	extracellular serine-threonine rich protein	NA	3	NA	2	No pattern
transcript:EDP51754	AFUB_057720	AFUBlnc_4213.2	-959	919681	antisense	hybrid NRPS/PKS enzyme, putative	NA	NA	NA	NA	No pattern
transcript:EDP51766	AFUB_057840	AFUBlnc_4228.18	-896	802816	intergenic	conserved hypothetical protein	9	9	12	2	Clustered
transcript:EDP51767	AFUB_057850	AFUBlnc_4228.18	-571	326041	intergenic	heat shock protein Hsp20/Hsp26, putative	NA	9	NA	2	No pattern
transcript:EDP51768	AFUB_057860	AFUBlnc_4227.34	-4660	21715600	antisense	oxidoreductase, acting on the CH-OH group of donors, NAD or NADP as acceptor	4	NA	3	NA	No pattern
transcript:EDP51777	AFUB_057960	AFUBlnc_4226.2	-251	63001	intergenic	iron-sulfur protein subunit of succinate dehydrogenase Sdh2, putative	NA	NA	NA	NA	No pattern
transcript:EDP51778	AFUB_057970	AFUBlnc_4226.2	-730	532900	intergenic	pectin lyase, putative	NA	NA	NA	NA	No pattern
transcript:EDP51807	AFUB_058280	AFUBlnc_4259.A	-2316	5363856	intergenic	pentatricopeptide repeat protein	NA	NA	NA	NA	No pattern
transcript:EDP51808	AFUB_058290	AFUBlnc_4259.A	-387	149769	intergenic	conserved hypothetical protein	NA	NA	NA	NA	No pattern
transcript:EDP51822	AFUB_058430	AFUBlnc_4537.A	-290	84100	antisense	RNA helicase-like splicing factor (HRH1), putative	NA	NA	NA	NA	No pattern
transcript:EDP51829	AFUB_058500	AFUBlnc_4544.3	-331	109561	intergenic	DUF221 domain protein, putative	7	NA	2	NA	No pattern
transcript:EDP51832	AFUB_058530	AFUBlnc_4550.3	-663	439569	intergenic	conserved hypothetical protein	7	NA	2	NA	No pattern
transcript:EDP51833	AFUB_058540	AFUBlnc_4553.11	-3759	14130081	intergenic	conserved hypothetical protein	11	NA	6	NA	No pattern
transcript:EDP51837	AFUB_058580	AFUBlnc_4554.2	-939	881721	antisense	nucleoside diphosphatase (Ynd1), putative	3	3	7	2	Clustered
transcript:EDP51855	AFUB_058760	AFUBlnc_4560.A	-1004	1008016	antisense	conserved hypothetical protein	NA	7	NA	7	No pattern
transcript:EDP51857	AFUB_058780	AFUBlnc_4560.A	-136	18496	antisense	molybdopterin binding domain protein	7	7	2	7	Inversely Clustered
transcript:EDP51859	AFUB_058800	AFUBlnc_4236.1	-1694	2869636	intergenic	oxidoreductase, short chain dehydrogenase/reductase family	3	NA	7	NA	No pattern
transcript:EDP51860	AFUB_058810	AFUBlnc_4236.1	-990	980100	intergenic	PTH11-like integral membrane protein	NA	NA	NA	NA	No pattern
transcript:EDP51868	AFUB_058890	AFUBlnc_4265.1	-509	259081	intergenic	thioredoxin TrxA	NA	NA	NA	NA	No pattern
transcript:EDP51869	AFUB_058900	AFUBlnc_4269.1	-2749	7557001	intergenic	conserved hypothetical protein	NA	NA	NA	NA	No pattern
transcript:EDP51896	AFUB_059160	AFUBlnc_4278.21	-1529	2337841	intergenic	cyclin dependent kinase (Pho85), putative	NA	NA	NA	NA	No pattern
transcript:EDP51906	AFUB_059260	AFUBlnc_4326.1	-864	746496	intergenic	protein tyrosine phosphatase Pps1, putative	4	3	3	2	Inversely Clustered
transcript:EDP51911	AFUB_059310	AFUBlnc_4330.1	-118	13924	antisense	mitochondrial ribosomal protein L23, putative	NA	NA	NA	NA	No pattern
transcript:EDP51953	AFUB_059740	AFUBlnc_4239.8	-1439	2070721	intergenic	cytochrome c oxidase assembly protein (Pet191), putative	NA	NA	NA	NA	No pattern
transcript:EDP51954	AFUB_059750	AFUBlnc_4239.8	-749	561001	intergenic	alpha-1,2-mannosyltransferase (Kre5), putative	NA	NA	NA	NA	No pattern
transcript:EDP51958	AFUB_059790	AFUBlnc_4241.13	-812	659344	intergenic	phosducin, putative	NA	NA	NA	NA	No pattern
transcript:AFUB_059820-1	AFUB_059820	AFUBlnc_4383.1	-481	231361	intergenic	NA	NA	NA	NA	NA	No pattern
transcript:AFUB_059830-1	AFUB_059830	AFUBlnc_4383.1	-12	144	intergenic	NA	NA	NA	NA	NA	No pattern
transcript:EDP51961	AFUB_059860	AFUBlnc_4383.5	-986	972196	k	MYND domain protein (SamB), putative	9	NA	12	NA	No pattern
transcript:EDP51964	AFUB_059890	AFUBlnc_4385.A	-187	34969	antisense	disulfide isomerase (TigA), putative	7	NA	2	NA	No pattern
transcript:EDP51990	AFUB_060200	AFUBlnc_4404.10	-473	223729	intergenic	conserved hypothetical protein	7	8	2	6	No pattern
transcript:EDP51991	AFUB_060210	AFUBlnc_4406.3	-2674	7150276	intergenic	N-acetylglucosaminyl-phosphatidylinositol deacetylase, putative	7	NA	2	NA	No pattern
transcript:EDP52013	AFUB_060430	AFUBlnc_4517.3	-446	198916	antisense	CCCH zinc finger DNA binding protein	9	NA	7	NA	No pattern
transcript:EDP52015	AFUB_060450	AFUBlnc_4517.3	-1726	2979076	antisense	Kelch repeat protein	7	NA	2	NA	No pattern
transcript:EDP52019	AFUB_060490	AFUBlnc_4519.1	-102	10404	antisense	mitochondrial inner membrane protease subunit 1, putative	NA	NA	NA	NA	No pattern
transcript:EDP52025	AFUB_060590	AFUBlnc_4520.32	-435	189225	intergenic	BET3 family protein	NA	7	NA	7	No pattern
transcript:EDP52044	AFUB_060780	AFUBlnc_4530.2	-1410	1988100	intergenic	conserved hypothetical protein	NA	NA	NA	NA	No pattern
transcript:EDP52045	AFUB_060790	AFUBlnc_4317.2	-2790	7784100	intergenic	conserved hypothetical protein	NA	NA	NA	NA	No pattern
transcript:EDP52046	AFUB_060800	AFUBlnc_4317.2	-374	139876	intergenic	alpha-1,2-mannosyltransferase, putative	NA	NA	NA	NA	No pattern
transcript:EDP52058	AFUB_060920	AFUBlnc_4610.A	-173	29929	antisense	alpha-1,2-mannosyltransferase (Alg2), putative	NA	NA	NA	NA	No pattern
transcript:EDP52060	AFUB_060940	AFUBlnc_4612.1	-559	312481	antisense	MFS monocarboxylic acid transporter, putative	NA	NA	NA	NA	No pattern
transcript:EDP52061	AFUB_060950	AFUBlnc_4613.8	-1222	1493284	intergenic	inositol hexaphosphate kinase KCS1, putative	NA	11	NA	9	No pattern
transcript:EDP52062	AFUB_060960	AFUBlnc_4613.8	-561	314721	intergenic	DUF614 domain protein	NA	11	NA	9	No pattern
transcript:EDP52068	AFUB_061020	AFUBlnc_4622.2	-169	28561	antisense	C6 transcription factor, putative	NA	NA	NA	NA	No pattern
transcript:EDP52086	AFUB_061200	AFUBlnc_4629.A	-78	6084	antisense	RING finger domain protein, putative	NA	NA	NA	NA	No pattern
transcript:EDP52101	AFUB_061360	AFUBlnc_4639.B	-2156	4648336	intergenic	conserved hypothetical protein	NA	NA	NA	NA	No pattern
transcript:EDP52111	AFUB_061470	AFUBlnc_4651.2	-2238	5008644	antisense	NlpC/P60-like cell-wall peptidase, putative	NA	5	NA	7	No pattern
transcript:EDP52113	AFUB_061490	AFUBlnc_4651.2	-375	140625	antisense	calcium binding protein Caleosin, putative	5	5	2	7	Clustered
transcript:EDP52117	AFUB_061530	AFUBlnc_4654.A	-214	45796	antisense	C6 transcription factor (Acr-2), putative	NA	NA	NA	NA	No pattern
transcript:EDP52119	AFUB_061550	AFUBlnc_4654.A	-395	156025	antisense	transulfuration enzyme family protein, putative	NA	NA	NA	NA	No pattern
transcript:EDP52128	AFUB_061650	AFUBlnc_4658.4	-2299	5285401	antisense	FAD dependent oxidoreductase superfamily	2	NA	1	NA	No pattern
transcript:EDP52136	AFUB_061730	AFUBlnc_4659.A	-935	874225	intergenic	PAP2 domain protein	NA	NA	NA	NA	No pattern
transcript:EDP52137	AFUB_061740	AFUBlnc_4659.A	-469	219961	intergenic	Rho GTPase Rho4, putative	NA	NA	NA	NA	No pattern
transcript:EDP52162	AFUB_062000	AFUBlnc_4375.7	-2701	7295401	intergenic	C6 transcription factor, putative	7	5	2	7	Inversely Clustered
transcript:EDP52163	AFUB_062010	AFUBlnc_4375.7	-810	656100	intergenic	alpha,alpha-trehalose-phosphate synthase subunit, putative	2	5	1	7	No pattern
transcript:EDP52207	AFUB_062460	AFUBlnc_4499.2	-356	126736	antisense	phosphoenolpyruvate synthase, putative	NA	NA	NA	NA	No pattern
transcript:EDP52211	AFUB_062500	AFUBlnc_4496.2	-214	45796	antisense	glyoxalase family protein	NA	NA	NA	NA	No pattern
transcript:EDP52212	AFUB_062510	AFUBlnc_4495.16	-240	57600	intergenic	conserved hypothetical protein	NA	NA	NA	NA	No pattern
transcript:EDP52213	AFUB_062520	AFUBlnc_4495.16	-730	532900	intergenic	hypothetical protein	NA	NA	NA	NA	No pattern
transcript:EDP49959	AFUB_062910	AFUBlnc_4571.1	-751	564001	antisense	F1F0-ATP synthase regulatory factor Stf2, putative	4	NA	3	NA	No pattern
transcript:EDP49981	AFUB_063130	AFUBlnc_4605.5	-2095	4389025	antisense	cyclin dependent kinase inhibitor Pho81, putative	NA	NA	NA	NA	No pattern
transcript:EDP49982	AFUB_063140	AFUBlnc_4567.B	-2522	6360484	intergenic	conserved hypothetical protein	NA	NA	NA	NA	No pattern
transcript:EDP49983	AFUB_063150	AFUBlnc_4575.2	-1502	2256004	intergenic	conserved hypothetical protein	NA	NA	NA	NA	No pattern
transcript:EDP49984	AFUB_063160	AFUBlnc_4575.2	-1147	1315609	intergenic	MFS multidrug transporter, putative	NA	NA	NA	NA	No pattern
transcript:EDP49985	AFUB_063170	AFUBlnc_4580.1	-4212	17740944	intergenic	conserved hypothetical protein	NA	NA	NA	NA	No pattern
transcript:EDP49986	AFUB_063180	AFUBlnc_4580.1	-533	284089	intergenic	translation initiation regulator (Gcn20), putative	NA	NA	NA	NA	No pattern
transcript:EDP49993	AFUB_063250	AFUBlnc_4587.A	-1143	1306449	antisense	general stress response protein Whi2, putative	NA	NA	NA	NA	No pattern
transcript:EDP49997	AFUB_063290	AFUBlnc_4590.B	-4213	17749369	intergenic	conserved hypothetical protein	3	NA	7	NA	No pattern
transcript:EDP50018	AFUB_063500	AFUBlnc_4728.A	-574	329476	intergenic	sterol carrier protein, putative	4	NA	3	NA	No pattern
transcript:EDP50019	AFUB_063510	AFUBlnc_4728.A	-1215	1476225	intergenic	mitochondrial carrier protein, putative	NA	NA	NA	NA	No pattern
transcript:EDP50036	AFUB_063670	AFUBlnc_4700.5	-762	580644	intergenic	conserved hypothetical protein	NA	NA	NA	NA	No pattern
transcript:EDP50037	AFUB_063680	AFUBlnc_4701.17	-618	381924	intergenic	RNA polymerase II mediator complex subunit Nut1, putative	NA	NA	NA	NA	No pattern
transcript:EDP50043	AFUB_063740	AFUBlnc_4678.B	-1078	1162084	antisense	hypothetical protein	NA	NA	NA	NA	No pattern
transcript:EDP50052	AFUB_063830	AFUBlnc_4681.A	-254	64516	antisense	ubiquinone biosynthesis protein, putative	2	NA	1	NA	No pattern
transcript:EDP50056	AFUB_063870	AFUBlnc_4686.6	-712	506944	intergenic	DNA-3-methyladenine glycosylase, putative	NA	NA	NA	NA	No pattern
transcript:EDP50065	AFUB_063960	AFUBlnc_4669.11	-244	59536	intergenic	14-alpha sterol demethylase Cyp51A	14	9	10	2	No pattern
transcript:EDP50066	AFUB_063970	AFUBlnc_4669.11	-211	44521	intergenic	asparagine synthetase Asn2, putative	8	9	12	2	No pattern
transcript:EDP50085	AFUB_064170	AFUBlnc_4777.A	-728	529984	intergenic	dual specificity phosphatase, putative	3	NA	7	NA	No pattern
transcript:EDP50086	AFUB_064180	AFUBlnc_4777.A	-4364	19044496	intergenic	C2H2 finger domain protein, putative	3	NA	7	NA	No pattern
transcript:EDP50104	AFUB_064360	AFUBlnc_4788.A	-1137	1292769	intergenic	serine carboxypeptidase, putative	NA	7	NA	7	No pattern
transcript:EDP50105	AFUB_064370	AFUBlnc_4788.A	-2440	5953600	intergenic	cAMP-mediated signaling protein Sok1, putative	7	7	2	7	Inversely Clustered
transcript:EDP50124	AFUB_064560	AFUBlnc_4754.1	-3238	10484644	antisense	cytoskeleton organisation protein (Dec1), putative	NA	3	NA	2	No pattern
transcript:EDP50126	AFUB_064580	AFUBlnc_4754.1	-460	211600	antisense	conserved hypothetical protein	NA	3	NA	2	No pattern
transcript:EDP50141	AFUB_064720	AFUBlnc_4765.1	-183	33489	antisense	microtubule associated protein (Ytm1), putative	5	NA	11	NA	No pattern
transcript:EDP50144	AFUB_064750	AFUBlnc_4767.A	-758	574564	antisense	ATP dependent RNA helicase (Dbp1), putative	5	NA	11	NA	No pattern
transcript:EDP50176	AFUB_065080	AFUBlnc_4840.A	-660	435600	antisense	DNA polymerase delta subunit 2, putative	15	3	5	2	No pattern
transcript:EDP50201	AFUB_065330	AFUBlnc_4863.A	-97	9409	intergenic	aldehyde reductase, putative	NA	NA	NA	NA	No pattern
transcript:EDP50202	AFUB_065340	AFUBlnc_4863.B	-314	98596	intergenic	zinc-containing alcohol dehydrogenase, putative	NA	NA	NA	NA	No pattern
transcript:EDP50204	AFUB_065360	AFUBlnc_4866.5	-208	43264	intergenic	conserved hypothetical protein	3	NA	7	NA	No pattern
transcript:EDP50205	AFUB_065370	AFUBlnc_4866.5	-710	504100	intergenic	YeeE/YedE family integral membrane protein	NA	NA	NA	NA	No pattern
transcript:EDP50209	AFUB_065410	AFUBlnc_4870.A	-232	53824	antisense	DNA mismatch repair protein Msh6, putative	11	NA	6	NA	No pattern
transcript:EDP50211	AFUB_065430	AFUBlnc_4869.7	-277	76729	intergenic	tyrosyl-tRNA synthetase, mitochondrial precursor (tyrosine--tRNA ligase) (tyrrs)	NA	5	NA	13	No pattern
transcript:EDP50212	AFUB_065440	AFUBlnc_4869.7	-277	76729	intergenic	aspartyl-tRNA synthetase, putative	NA	5	NA	13	No pattern
transcript:EDP50222	AFUB_065540	AFUBlnc_4875.A	-422	178084	antisense	Patatin family phospholipase, putative	9	9	12	2	Clustered
transcript:EDP50233	AFUB_065650	AFUBlnc_4915.A	-260	67600	antisense	conserved hypothetical protein	NA	NA	NA	NA	No pattern
transcript:EDP50238	AFUB_065700	AFUBlnc_4917.55	-1625	2640625	intergenic	calcium homeostasis protein Regucalcin, putative	NA	5	NA	3	No pattern
transcript:EDP50248	AFUB_065800	AFUBlnc_4792.1	-2216	4910656	antisense	short chain dehydrogenase, putative	12	NA	8	NA	No pattern
transcript:EDP50250	AFUB_065820	AFUBlnc_4792.1	-182	33124	antisense	lysophospholipase Plb1	3	NA	7	NA	No pattern
transcript:EDP50270	AFUB_066030	AFUBlnc_4818.A	-267	71289	antisense	protein kinase, putative	NA	13	NA	8	No pattern
transcript:EDP50274	AFUB_066070	AFUBlnc_4821.1	-982	964324	intergenic	PAP2 domain protein	3	NA	7	NA	No pattern
transcript:EDP50276	AFUB_066090	AFUBlnc_4936.A	-581	337561	intergenic	molybdenum cofactor sulfurase protein (HxB), putative	9	NA	12	NA	No pattern
transcript:EDP50287	AFUB_066200	AFUBlnc_4941.A	-231	53361	antisense	DnaJ domain protein	NA	NA	NA	NA	No pattern
transcript:EDP50289	AFUB_066220	AFUBlnc_4941.A	-1292	1669264	antisense	GTPase activating protein for Arf, putative	NA	NA	NA	NA	No pattern
transcript:EDP50296	AFUB_066290	AFUBlnc_4947.6	-562	315844	intergenic	S-adenosyl-methionine-sterol-C-methyltransferas	7	NA	2	NA	No pattern
transcript:EDP50328	AFUB_066630	AFUBlnc_4899.A	-761	579121	antisense	conserved hypothetical protein	5	NA	2	NA	No pattern
transcript:EDP50341	AFUB_066760	AFUBlnc_4903.2	-1025	1050625	antisense	pH response protein PalF	NA	9	NA	2	No pattern
transcript:EDP50343	AFUB_066780	AFUBlnc_4901.A	-3455	11937025	intergenic	conserved hypothetical protein	NA	3	NA	11	No pattern
transcript:EDP50344	AFUB_066810	AFUBlnc_4901.B	-534	285156	intergenic	conserved hypothetical protein	15	NA	5	NA	No pattern
transcript:EDP50358	AFUB_066960	AFUBlnc_4959.A	-678	459684	antisense	hypothetical protein	NA	NA	NA	NA	No pattern
transcript:EDP50369	AFUB_067070	AFUBlnc_4964.4	-832	692224	intergenic	conserved hypothetical protein	NA	NA	NA	NA	No pattern
transcript:EDP50370	AFUB_067080	AFUBlnc_4964.4	-302	91204	intergenic	conserved hypothetical protein	NA	NA	NA	NA	No pattern
transcript:EDP50377	AFUB_067150	AFUBlnc_4967.5	-437	190969	intergenic	SNARE complex subunit (Tlg2), putative	9	NA	12	NA	No pattern
transcript:EDP50378	AFUB_067160	AFUBlnc_4967.5	-309	95481	intergenic	calmodulin	NA	NA	NA	NA	No pattern
transcript:EDP50383	AFUB_067210	AFUBlnc_4973.3	-593	351649	intergenic	FAD binding domain protein	NA	NA	NA	NA	No pattern
transcript:EDP50385	AFUB_067230	AFUBlnc_4888.A	-3081	9492561	intergenic	homeobox transcription factor, putative	9	NA	12	NA	No pattern
transcript:EDP50386	AFUB_067240	AFUBlnc_4890.3	-2133	4549689	intergenic	C6 finger domain protein, putative	7	5	2	7	Inversely Clustered
transcript:EDP50389	AFUB_067270	AFUBlnc_4894.A	-508	258064	intergenic	alpha-glucosidase AgdA, putative	NA	NA	NA	NA	No pattern
transcript:EDP50390	AFUB_067280	AFUBlnc_4895.A	-694	481636	intergenic	C6 transcription factor (AmyR), putative	NA	NA	NA	NA	No pattern
transcript:EDP50409	AFUB_067470	AFUBlnc_5340.6	-1990	3960100	intergenic	3-demethylubiquinone-9 3-methyltransferase	7	NA	2	NA	No pattern
transcript:EDP50410	AFUB_067480	AFUBlnc_5340.6	-2019	4076361	intergenic	C2H2 finger domain protein, putative	NA	NA	NA	NA	No pattern
transcript:EDP50412	AFUB_067500	AFUBlnc_5345.A	-1501	2253001	intergenic	conserved hypothetical protein	NA	NA	NA	NA	No pattern
transcript:EDP50433	AFUB_067710	AFUBlnc_4994.A	-328	107584	antisense	4-hydroxyphenylpyruvate dioxygenase, putative	5	NA	2	NA	No pattern
transcript:EDP50435	AFUB_067730	AFUBlnc_4994.A	-896	802816	antisense	conserved hypothetical protein	NA	NA	NA	NA	No pattern
transcript:EDP50479	AFUB_068160	AFUBlnc_5005.22	-975	950625	intergenic	conserved hypothetical protein	9	NA	12	NA	No pattern
transcript:EDP50480	AFUB_068170	AFUBlnc_5005.22	-547	299209	intergenic	DNA polymerase iota, putative	9	NA	12	NA	No pattern
transcript:EDP50492	AFUB_068290	AFUBlnc_5037.A	-387	149769	antisense	aldo-keto reductase, putative	NA	NA	NA	NA	No pattern
transcript:EDP50493	AFUB_068300	AFUBlnc_5036.21	-1122	1258884	intergenic	conserved hypothetical protein	NA	NA	NA	NA	No pattern
transcript:EDP50494	AFUB_068310	AFUBlnc_5036.21	-627	393129	intergenic	DUF409 domain protein	3	NA	7	NA	No pattern
transcript:EDP50501	AFUB_068380	AFUBlnc_5040.A	-503	253009	intergenic	prenyltransferase, putative	3	NA	7	NA	No pattern
transcript:EDP50513	AFUB_068500	AFUBlnc_5230.4	-2177	4739329	intergenic	C2H2 finger domain protein, putative	14	NA	10	NA	No pattern
transcript:EDP50515	AFUB_068520	AFUBlnc_5231.A	-210	44100	antisense	3-ketosteroid reductase	7	4	2	1	No pattern
transcript:EDP50522	AFUB_068590	AFUBlnc_5237.A	-866	749956	antisense	vacuolar protein sorting-associated protein vps13	NA	NA	NA	NA	No pattern
transcript:EDP50548	AFUB_068850	AFUBlnc_5246.A	-1000	1000000	antisense	C6 finger domain protein, putative	NA	NA	NA	NA	No pattern
transcript:EDP50566	AFUB_069030	AFUBlnc_5261.2	-255	65025	antisense	lanosterol synthase, putative	NA	NA	NA	NA	No pattern
transcript:EDP50568	AFUB_069050	AFUBlnc_5261.2	-2470	6100900	antisense	Vacuolar protein sorting-associated protein 26, putative	NA	NA	NA	NA	No pattern
transcript:EDP50594	AFUB_069310	AFUBlnc_5066.A	-704	495616	antisense	conserved hypothetical protein	NA	NA	NA	NA	No pattern
transcript:EDP50597	AFUB_069340	AFUBlnc_5009.3	-318	101124	antisense	hypothetical protein	NA	NA	NA	NA	No pattern
transcript:EDP50598	AFUB_069350	AFUBlnc_5011.A	-413	170569	antisense	cell differentiation protein (Rcd1), putative	NA	NA	NA	NA	No pattern
transcript:EDP50604	AFUB_069410	AFUBlnc_5137.B	-1671	2792241	intergenic	conserved lysine-rich protein, putative	7	NA	2	NA	No pattern
transcript:EDP50605	AFUB_069420	AFUBlnc_5138.2	-1231	1515361	intergenic	bZIP transcription factor CpcA	NA	9	NA	2	No pattern
transcript:EDP50610	AFUB_069470	AFUBlnc_5141.A	-480	230400	antisense	calcium transporter, putative	NA	NA	NA	NA	No pattern
transcript:EDP50630	AFUB_069670	AFUBlnc_5155.A	-794	630436	intergenic	transcription factor, putative	NA	NA	NA	NA	No pattern
transcript:EDP50631	AFUB_069680	AFUBlnc_5155.A	-1171	1371241	intergenic	SAM binding motif containing protein	7	NA	2	NA	No pattern
transcript:EDP50634	AFUB_069710	AFUBlnc_5152.56	-901	811801	intergenic	ubiquitination network signaling protein, putative	NA	3	NA	2	No pattern
transcript:EDP50650	AFUB_069870	AFUBlnc_5069.14	-374	139876	intergenic	pheromone processing endoprotease Kex2	NA	NA	NA	NA	No pattern
transcript:EDP50651	AFUB_069880	AFUBlnc_5069.14	-594	352836	intergenic	conserved hypothetical protein	3	NA	7	NA	No pattern
transcript:EDP50652	AFUB_069890	AFUBlnc_5070.A	-652	425104	antisense	thioredoxin reductase Trr1/Trr2, putative	NA	NA	NA	NA	No pattern
transcript:EDP50653	AFUB_069900	AFUBlnc_5072.A	-658	432964	antisense	flavin-containing amine oxidase, putative	NA	NA	NA	NA	No pattern
transcript:EDP50661	AFUB_069980	AFUBlnc_5079.4	-4047	16378209	antisense	MFS monosaccharide transporter, putative	4	NA	3	NA	No pattern
transcript:EDP50664	AFUB_070010	AFUBlnc_5291.A	-665	442225	antisense	glutamine synthetase	5	8	2	6	No pattern
transcript:EDP50680	AFUB_070200	AFUBlnc_5301.A	-377	142129	antisense	zinc knuckle domain protein	NA	NA	NA	NA	No pattern
transcript:EDP50685	AFUB_070250	AFUBlnc_5299.68	-355	126025	intergenic	ATP-dependent RNA helicase, putative	NA	3	NA	2	No pattern
transcript:EDP50686	AFUB_070260	AFUBlnc_5299.69	-1126	1267876	intergenic	DUF907 domain protein	NA	NA	NA	NA	No pattern
transcript:EDP50718	AFUB_070580	AFUBlnc_5328.A	-1747	3052009	intergenic	WSC domain protein, putative	NA	3	NA	2	No pattern
transcript:EDP50737	AFUB_070770	AFUBlnc_5083.A	-307	94249	intergenic	conserved hypothetical protein	NA	NA	NA	NA	No pattern
transcript:EDP50738	AFUB_070780	AFUBlnc_5083.A	-162	26244	intergenic	extracellular salicylate hydroxylase/monooxygenase, putative	3	NA	7	NA	No pattern
transcript:EDP50740	AFUB_070800	AFUBlnc_5085.A	-253	64009	antisense	conserved hypothetical protein	3	NA	7	NA	No pattern
transcript:EDP50745	AFUB_070850	AFUBlnc_5088.1	-200	40000	antisense	ubiquitin conjugating enzyme, putative	3	4	7	1	No pattern
transcript:EDP50754	AFUB_070950	AFUBlnc_5092.1	-428	183184	intergenic	conserved hypothetical protein	3	NA	7	NA	No pattern
transcript:EDP50755	AFUB_070960	AFUBlnc_5092.1	-3490	12180100	intergenic	C2H2 finger domain protein, putative	3	NA	7	NA	No pattern
transcript:EDP50794	AFUB_071350	AFUBlnc_5103.A	-1025	1050625	antisense	conserved hypothetical protein	NA	NA	NA	NA	No pattern
transcript:EDP50819	AFUB_071590	AFUBlnc_5274.A	-3734	13942756	intergenic	hypothetical protein	NA	NA	NA	NA	No pattern
transcript:EDP50820	AFUB_071600	AFUBlnc_5274.A	-2382	5673924	intergenic	serine/threonine-protein kinase	NA	NA	NA	NA	No pattern
transcript:EDP50843	AFUB_071830	AFUBlnc_5167.2	-77	5929	intergenic	C6 transcription factor, putative	NA	NA	NA	NA	No pattern
transcript:EDP50846	AFUB_071860	AFUBlnc_5168.5	-377	142129	intergenic	RING finger protein	NA	NA	NA	NA	No pattern
transcript:EDP49201	AFUB_072270	AFUBlnc_5208.A	-982	964324	intergenic	proteasome subunit alpha type 3, putative	NA	NA	NA	NA	No pattern
transcript:EDP49220	AFUB_072460	AFUBlnc_5483.18	-1450	2102500	intergenic	hypothetical protein	NA	NA	NA	NA	No pattern
transcript:EDP49266	AFUB_072925	AFUBlnc_5514.A	-2156	4648336	antisense	conserved hypothetical protein	3	NA	7	NA	No pattern
transcript:EDP49267	AFUB_072930	AFUBlnc_5517.2	-2202	4848804	intergenic	C6 transcription factor RosA	NA	15	NA	9	No pattern
transcript:EDP49268	AFUB_072940	AFUBlnc_5517.2	-608	369664	intergenic	SAM and PH domain protein	15	15	5	9	Clustered
transcript:EDP49286	AFUB_073130	AFUBlnc_5359.A	-2182	4761124	antisense	conserved hypothetical protein	NA	NA	NA	NA	No pattern
transcript:EDP49310	AFUB_073370	AFUBlnc_5372.A	-279	77841	antisense	conserved hypothetical protein	NA	NA	NA	NA	No pattern
transcript:EDP49312	AFUB_073390	AFUBlnc_5372.A	-831	690561	antisense	F-box domain protein	NA	NA	NA	NA	No pattern
transcript:EDP49341	AFUB_073680	AFUBlnc_5393.A	-283	80089	intergenic	phosphoenolpyruvate carboxykinase AcuF	5	NA	2	NA	No pattern
transcript:EDP49346	AFUB_073730	AFUBlnc_5399.1	-855	731025	intergenic	alanine aminotransferase, putative	7	NA	2	NA	No pattern
transcript:EDP49349	AFUB_073760	AFUBlnc_5282.A	-191	36481	intergenic	C6 finger domain protein, putative	NA	NA	NA	NA	No pattern
transcript:EDP49351	AFUB_073780	AFUBlnc_5348.A	-488	238144	intergenic	integral membrane protein, putative	NA	NA	NA	NA	No pattern
transcript:EDP49362	AFUB_073890	AFUBlnc_5409.1	-977	954529	intergenic	carbon catabolite repression protein CreD, putative	NA	5	NA	13	No pattern
transcript:EDP49376	AFUB_074030	AFUBlnc_5415.A	-419	175561	intergenic	RNP domain protein	NA	NA	NA	NA	No pattern
transcript:EDP49377	AFUB_074040	AFUBlnc_5415.A	-886	784996	intergenic	6-phosphogluconate dehydrogenase, decarboxylating	7	NA	2	NA	No pattern
transcript:EDP49384	AFUB_074110	AFUBlnc_5418.A	-1434	2056356	intergenic	conserved hypothetical protein	NA	NA	NA	NA	No pattern
transcript:EDP49388	AFUB_074150	AFUBlnc_5427.20	-4041	16329681	intergenic	DNA polymerase V, putative	NA	NA	NA	NA	No pattern
transcript:EDP49389	AFUB_074160	AFUBlnc_5428.A	-1897	3598609	intergenic	cell cycle control protein tyrosine phosphatase Mih1, putative	7	NA	2	NA	No pattern
transcript:EDP49405	AFUB_074320	AFUBlnc_5444.7	-707	499849	antisense	thiazole biosynthesis enzyme	7	NA	2	NA	No pattern
transcript:EDP49413	AFUB_074400	AFUBlnc_5449.A	-197	38809	antisense	protoporphyrinogen oxidase, putative	NA	15	NA	7	No pattern
transcript:EDP49415	AFUB_074420	AFUBlnc_5449.A	-1075	1155625	antisense	cytochrome P450 alkane hydroxylase, putative	8	15	12	7	No pattern
transcript:EDP49423	AFUB_074500	AFUBlnc_5782.2	-1140	1299600	intergenic	C6 finger domain protein, putative	NA	NA	NA	NA	No pattern
transcript:EDP49498	AFUB_075270	AFUBlnc_5457.23	-940	883600	antisense	hypothetical protein	NA	NA	NA	NA	No pattern
transcript:EDP49565	AFUB_075950	AFUBlnc_5580.5	-3983	15864289	intergenic	hypothetical protein	NA	NA	NA	NA	No pattern
transcript:EDP49585	AFUB_076150	AFUBlnc_5664.A	-289	83521	antisense	conserved hypothetical protein	7	5	2	7	Inversely Clustered
transcript:EDP49602	AFUB_076320	AFUBlnc_5595.A	-404	163216	intergenic	aldehyde reductase (AKR1), putative	13	NA	13	NA	No pattern
transcript:EDP49603	AFUB_076330	AFUBlnc_5594.6	-305	93025	intergenic	conserved hypothetical protein	9	NA	12	NA	No pattern
transcript:EDP49653	AFUB_076830	AFUBlnc_5649.1	-706	498436	antisense	MFS amine transporter, putative	NA	NA	NA	NA	No pattern
transcript:EDP49665	AFUB_076950	AFUBlnc_5610.A	-194	37636	intergenic	extracellular protein, putative	3	NA	7	NA	No pattern
transcript:EDP49667	AFUB_076970	AFUBlnc_5612.A	-670	448900	antisense	conserved hypothetical protein	3	NA	7	NA	No pattern
transcript:EDP49688	AFUB_077180	AFUBlnc_5690.12	-1220	1488400	intergenic	isopentenyl-diphosphate delta-isomerase	NA	NA	NA	NA	No pattern
transcript:EDP49692	AFUB_077220	AFUBlnc_5692.A	-3139	9853321	antisense	DENN (AEX-3) domain protein	7	NA	2	NA	No pattern
transcript:EDP49702	AFUB_077320	AFUBlnc_5701.3	-1481	2193361	intergenic	integral membrane channel protein, putative	NA	NA	NA	NA	No pattern
transcript:EDP49703	AFUB_077330	AFUBlnc_5701.3	-358	128164	intergenic	bifunctional pyrimidine biosynthesis protein (PyrABCN), putative	5	NA	11	NA	No pattern
transcript:EDP49713	AFUB_077430	AFUBlnc_5708.7	-1363	1857769	intergenic	DUF1446 domain protein	NA	NA	NA	NA	No pattern
transcript:EDP49714	AFUB_077440	AFUBlnc_5708.7	-977	954529	intergenic	aldehyde dehydrogenase AldA, putative	4	NA	3	NA	No pattern
transcript:EDP49716	AFUB_077460	AFUBlnc_5633.1	-744	553536	intergenic	C6 transcription factor, putative	NA	NA	NA	NA	No pattern
transcript:EDP49724	AFUB_077540	AFUBlnc_5681.1	-269	72361	antisense	DUF636 domain protein	NA	NA	NA	NA	No pattern
transcript:EDP49757	AFUB_077890	AFUBlnc_5736.2	-143	20449	intergenic	dynamin GTPase, putative	NA	NA	NA	NA	No pattern
transcript:EDP49758	AFUB_077899	AFUBlnc_5736.2	-4393	19298449	intergenic	hypothetical protein	NA	NA	NA	NA	No pattern
transcript:EDP49782	AFUB_078140	AFUBlnc_5768.1	-1718	2951524	antisense	hypothetical protein	NA	NA	NA	NA	No pattern
transcript:EDP49784	AFUB_078160	AFUBlnc_5768.1	-334	111556	antisense	C6 transcription factor, putative	NA	NA	NA	NA	No pattern
transcript:EDP49789	AFUB_078210	AFUBlnc_5771.6	-986	972196	antisense	endo-1,4-beta-xylanase (XynG1), putative	NA	NA	NA	NA	No pattern
transcript:EDP49797	AFUB_078290	AFUBlnc_5778.1	-42	1764	intergenic	PH domain protein	8	NA	12	NA	No pattern
transcript:EDP49802	AFUB_078340	AFUBlnc_6008.A	-1407	1979649	intergenic	GTPase activating protein (BUD2/CLA2), putative	NA	NA	NA	NA	No pattern
transcript:EDP49803	AFUB_078350	AFUBlnc_6008.A	-458	209764	intergenic	autophagy protein Apg9, putative	NA	NA	NA	NA	No pattern
transcript:EDP49804	AFUB_078360	AFUBlnc_6009.1	-834	695556	antisense	class I alpha-mannosidase 1A	NA	NA	NA	NA	No pattern
transcript:EDP49808	AFUB_078400	AFUBlnc_6012.6	-1320	1742400	intergenic	1,3-beta-glucan synthase catalytic subunit FksP	3	NA	7	NA	No pattern
transcript:EDP49809	AFUB_078410	AFUBlnc_6014.1	-1693	2866249	intergenic	1,3-beta-glucanosyltransferase, putative	NA	NA	NA	NA	No pattern
transcript:EDP49821	AFUB_078540	AFUBlnc_6023.A	-475	225625	antisense	RING finger protein	3	NA	7	NA	No pattern
transcript:EDP49839	AFUB_078720	AFUBlnc_6037.10	-2886	8328996	intergenic	40S ribosomal protein S29, putative	NA	5	NA	13	No pattern
transcript:EDP49840	AFUB_078730	AFUBlnc_6037.10	-766	586756	intergenic	integral membrane protein	NA	5	NA	13	No pattern
transcript:EDP49844	AFUB_078770	AFUBlnc_6042.A	-285	81225	antisense	proteasome regulatory particle subunit (RpnI), putative	NA	NA	NA	NA	No pattern
transcript:EDP49846	AFUB_078790	AFUBlnc_6042.A	-252	63504	antisense	NADH-ubiquinone oxidoreductase 39 kDa subunit, putative	NA	NA	NA	NA	No pattern
transcript:EDP49851	AFUB_078840	AFUBlnc_6047.A	-100	10000	intergenic	conserved hypothetical protein	11	3	6	1	No pattern
transcript:EDP49853	AFUB_078860	AFUBlnc_6049.6	-1737	3017169	antisense	conserved hypothetical protein	NA	9	NA	2	No pattern
transcript:EDP49861	AFUB_078940	AFUBlnc_6300.3	-1740	3027600	antisense	Patatin-like serine hydrolase, putative	NA	3	NA	2	No pattern
transcript:EDP49863	AFUB_078960	AFUBlnc_6299.A	-1389	1929321	intergenic	hypothetical protein	NA	NA	NA	NA	No pattern
transcript:EDP49869	AFUB_079020	AFUBlnc_6301.67	-2341	5480281	antisense	collagen triple helix repeat protein	NA	NA	NA	NA	No pattern
transcript:EDP49880	AFUB_079130	AFUBlnc_6306.A	-1802	3247204	antisense	arsenic methyltransferase Cyt19, putative	3	NA	7	NA	No pattern
transcript:EDP49884	AFUB_079170	AFUBlnc_6309.A	-496	246016	antisense	conserved hypothetical protein	NA	NA	NA	NA	No pattern
transcript:EDP48567	AFUB_080020	AFUBlnc_5909.A	-1461	2134521	intergenic	hypothetical protein	NA	NA	NA	NA	No pattern
transcript:EDP48571	AFUB_080060	AFUBlnc_5933.A	-2353	5536609	intergenic	BTB/POZ domain protein	4	NA	3	NA	No pattern
transcript:EDP48573	AFUB_080080	AFUBlnc_5924.3	-271	73441	antisense	SesB-related regulatory protein, putative	NA	NA	NA	NA	No pattern
transcript:EDP48575	AFUB_080100	AFUBlnc_5924.3	-439	192721	antisense	hypothetical protein	NA	NA	NA	NA	No pattern
transcript:EDP48583	AFUB_080180	AFUBlnc_5915.A	-271	73441	intergenic	HET domain protein	9	NA	12	NA	No pattern
transcript:EDP48584	AFUB_080190	AFUBlnc_5918.A	-2510	6300100	intergenic	DUF614 cysteine-rich domain protein	NA	5	NA	7	No pattern
transcript:EDP48596	AFUB_080310	AFUBlnc_5978.A	-2508	6290064	intergenic	hypothetical protein	NA	NA	NA	NA	No pattern
transcript:EDP48597	AFUB_080320	AFUBlnc_5977.17	-562	315844	intergenic	hypothetical protein	3	9	7	2	No pattern
transcript:EDP48622	AFUB_080580	AFUBlnc_6060.A	-496	246016	intergenic	hypothetical protein	NA	9	NA	2	No pattern
transcript:EDP48623	AFUB_080590	AFUBlnc_6060.A	-269	72361	intergenic	conserved hypothetical protein	NA	9	NA	2	No pattern
transcript:EDP48635	AFUB_080720	AFUBlnc_5994.6	-782	611524	intergenic	elastinolytic metalloproteinase Mep	NA	NA	NA	NA	No pattern
transcript:EDP48636	AFUB_080730	AFUBlnc_5994.6	-4115	16933225	intergenic	maltase MalT	NA	NA	NA	NA	No pattern
transcript:EDP48653	AFUB_080900	AFUBlnc_6076.A	-594	352836	antisense	MFS sugar transporter, putative	10	NA	9	NA	No pattern
transcript:EDP48741	AFUB_081830	AFUBlnc_6714.1	-286	81796	intergenic	DUF567 domain protein	9	NA	12	NA	No pattern
transcript:EDP48742	AFUB_081840	AFUBlnc_6714.1	-843	710649	intergenic	MFS sugar transporter Stl1, putative	NA	NA	NA	NA	No pattern
transcript:EDP48750	AFUB_081920	AFUBlnc_6715.A	-2030	4120900	intergenic	chitin synthase F	NA	NA	NA	NA	No pattern
transcript:EDP48751	AFUB_081930	AFUBlnc_6715.A	-829	687241	intergenic	chitin synthase activator (Chs3), putative	NA	NA	NA	NA	No pattern
transcript:EDP48752	AFUB_081940	AFUBlnc_6718.A	-1281	1640961	intergenic	cell wall glucanase (Scw11), putative	7	NA	2	NA	No pattern
transcript:AFUB_081950-1	AFUB_081950	AFUBlnc_6718.A	-186	34596	intergenic	NA	NA	NA	NA	NA	No pattern
transcript:EDP48753	AFUB_081960	AFUBlnc_6718.B	-423	178929	intergenic	conserved hypothetical protein	NA	7	NA	12	No pattern
transcript:EDP48755	AFUB_081980	AFUBlnc_6721.A	-213	45369	antisense	acetyl-coA hydrolase Ach1, putative	1	NA	1	NA	No pattern
transcript:EDP48765	AFUB_082079	AFUBlnc_6728.9	-3159	9979281	intergenic	hypothetical protein	NA	NA	NA	NA	No pattern
transcript:EDP48767	AFUB_082090	AFUBlnc_6730.A	-257	66049	intergenic	conserved hypothetical protein	9	NA	12	NA	No pattern
transcript:EDP48770	AFUB_082120	AFUBlnc_6729.21	-330	108900	antisense	conserved hypothetical protein	9	NA	12	NA	No pattern
transcript:EDP48772	AFUB_082140	AFUBlnc_6729.21	-712	506944	antisense	conserved hypothetical protein	NA	NA	NA	NA	No pattern
transcript:EDP48791	AFUB_082330	AFUBlnc_6740.5	-521	271441	antisense	Myb-like DNA-binding domain protein	NA	7	NA	7	No pattern
transcript:EDP48794	AFUB_082360	AFUBlnc_6743.A	-469	219961	antisense	oxidoreductin	NA	NA	NA	NA	No pattern
transcript:EDP48798	AFUB_082400	AFUBlnc_6746.2	-584	341056	intergenic	conserved hypothetical protein	NA	NA	NA	NA	No pattern
transcript:EDP48807	AFUB_082490	AFUBlnc_6756.A	-1275	1625625	intergenic	C2H2 finger domain protein, putative	9	NA	12	NA	No pattern
transcript:EDP48815	AFUB_082570	AFUBlnc_6759.49	-2220	4928400	antisense	LEA domain protein	12	9	8	2	No pattern
transcript:EDP48825	AFUB_082670	AFUBlnc_6765.A	-606	367236	antisense	conserved hypothetical protein	NA	NA	NA	NA	No pattern
transcript:EDP48844	AFUB_082870	AFUBlnc_6557.B	-679	461041	intergenic	C4-dicarboxylate transporter/malic acid transport protein, putative	5	NA	11	NA	No pattern
transcript:EDP48845	AFUB_082880	AFUBlnc_6559.A	-581	337561	antisense	conserved hypothetical protein	2	2	1	7	Clustered
transcript:EDP48849	AFUB_082920	AFUBlnc_6561.A	-211	44521	intergenic	PWWP domain protein	NA	NA	NA	NA	No pattern
transcript:AFUB_083020-1	AFUB_083020	AFUBlnc_6569.2	-135	18225	intergenic	NA	NA	NA	NA	NA	No pattern
transcript:EDP48868	AFUB_083160	AFUBlnc_6577.A	-653	426409	antisense	conserved hypothetical protein	6	NA	4	NA	No pattern
transcript:EDP48894	AFUB_083430	AFUBlnc_6601.6	-585	342225	intergenic	C6 transcription factor (Ctf1B), putative	NA	NA	NA	NA	No pattern
transcript:EDP48898	AFUB_083470	AFUBlnc_6604.A	-312	97344	intergenic	choline oxidase (CodA), putative	NA	NA	NA	NA	No pattern
transcript:EDP48899	AFUB_083480	AFUBlnc_6604.A	-321	103041	intergenic	betaine aldehyde dehydrogenase (BadH), putative	NA	NA	NA	NA	No pattern
transcript:EDP48937	AFUB_083860	AFUBlnc_6326.5	-999	998001	intergenic	RNA binding protein Tma22, putative	NA	NA	NA	NA	No pattern
transcript:EDP48938	AFUB_083870	AFUBlnc_6326.5	-1415	2002225	intergenic	protein phosphatase type 1 complex subunit Hex2/Reg1, putative	NA	NA	NA	NA	No pattern
transcript:EDP48956	AFUB_084050	AFUBlnc_6338.A	-3177	10093329	intergenic	extracellular lipase, putative	NA	NA	NA	NA	No pattern
transcript:EDP48966	AFUB_084160	AFUBlnc_6184.4	-521	271441	intergenic	zinc-binding alcohol dehydrogenase, putative	NA	NA	NA	NA	No pattern
transcript:EDP48973	AFUB_084240	AFUBlnc_6199.5	-2874	8259876	intergenic	PKS-like enzyme, putative	NA	NA	NA	NA	No pattern
transcript:EDP48974	AFUB_084250	AFUBlnc_6200.A	-401	160801	intergenic	hypothetical protein	NA	NA	NA	NA	No pattern
transcript:EDP48985	AFUB_084360	AFUBlnc_6218.1	-335	112225	intergenic	conserved hypothetical protein	NA	NA	NA	NA	No pattern
transcript:EDP48990	AFUB_084410	AFUBlnc_6345.A	-508	258064	intergenic	proline permease, putative	7	7	2	7	Inversely Clustered
transcript:EDP48991	AFUB_084420	AFUBlnc_6345.A	-1845	3404025	intergenic	hypothetical protein	7	7	2	7	Inversely Clustered
transcript:EDP49024	AFUB_084750	AFUBlnc_6253.3	-452	204304	antisense	phosphate-repressible phosphate permease, putative	5	NA	11	NA	No pattern
transcript:EDP49031	AFUB_084810	AFUBlnc_6246.3	-982	964324	antisense	integral membrane protein, putative	NA	NA	NA	NA	No pattern
transcript:EDP49034	AFUB_084840	AFUBlnc_6267.20	-2272	5161984	antisense	hypothetical protein	NA	NA	NA	NA	No pattern
transcript:EDP49036	AFUB_084860	AFUBlnc_6267.20	-810	656100	antisense	glycosyl transferase family protein	NA	NA	NA	NA	No pattern
transcript:EDP49072	AFUB_085220	AFUBlnc_6355.A	-412	169744	intergenic	glycosyl hydrolase, putative	5	NA	2	NA	No pattern
transcript:EDP49073	AFUB_085230	AFUBlnc_6355.A	-4376	19149376	intergenic	NB-ARC and TPR domain protein	NA	NA	NA	NA	No pattern
transcript:EDP49077	AFUB_085270	AFUBlnc_6321.A	-3155	9954025	antisense	MFS sugar transporter, putative	NA	NA	NA	NA	No pattern
transcript:EDP49085	AFUB_085350	AFUBlnc_6380.A	-3013	9078169	intergenic	hypothetical protein	NA	NA	NA	NA	No pattern
transcript:EDP49086	AFUB_085360	AFUBlnc_6380.A	-1065	1134225	intergenic	hypothetical protein	3	NA	7	NA	No pattern
transcript:EDP49100	AFUB_085490	AFUBlnc_6391.1	-109	11881	antisense	integral membrane protein, putative	NA	NA	NA	NA	No pattern
transcript:EDP49104	AFUB_085530	AFUBlnc_6396.3	-563	316969	intergenic	sterol desaturase, putative	NA	9	NA	2	No pattern
transcript:EDP49105	AFUB_085540	AFUBlnc_6394.9	-524	274576	intergenic	hypothetical protein	9	NA	12	NA	No pattern
transcript:EDP49190	AFUB_086380	AFUBlnc_6447.2	-921	848241	intergenic	conserved hypothetical protein	NA	NA	NA	NA	No pattern
transcript:EDP47989	AFUB_086970	AFUBlnc_6645.A	-677	458329	antisense	MFS multidrug transporter, putative	NA	NA	NA	NA	No pattern
transcript:AFUB_087000-1	AFUB_087000	AFUBlnc_6645.A	-274	75076	antisense	NA	NA	NA	NA	NA	No pattern
transcript:EDP48006	AFUB_087170	AFUBlnc_6522.1	-467	218089	intergenic	conserved hypothetical protein	7	NA	2	NA	No pattern
transcript:EDP48012	AFUB_087230	AFUBlnc_6537.5	-179	32041	antisense	aromatic ring-opening dioxygenase family protein	NA	NA	NA	NA	No pattern
transcript:EDP48014	AFUB_087250	AFUBlnc_6539.A	-1518	2304324	intergenic	chitin binding domain protein Peritrophin-A, putative	NA	NA	NA	NA	No pattern
transcript:EDP48019	AFUB_087300	AFUBlnc_6542.1	-155	24025	intergenic	conserved hypothetical protein	8	NA	12	NA	No pattern
transcript:EDP48038	AFUB_087490	AFUBlnc_6622.3	-1079	1164241	intergenic	peptide transporter MTD1	NA	NA	NA	NA	No pattern
transcript:EDP48039	AFUB_087500	AFUBlnc_6622.3	-420	176400	intergenic	conserved hypothetical protein	NA	NA	NA	NA	No pattern
transcript:EDP48043	AFUB_087540	AFUBlnc_6624.3	-257	66049	antisense	MFS monosaccharide transporter, putative	NA	NA	NA	NA	No pattern
transcript:EDP48051	AFUB_087620	AFUBlnc_6632.A	-406	164836	antisense	cytidine deaminase, putative	NA	NA	NA	NA	No pattern
transcript:EDP48074	AFUB_087840	AFUBlnc_6767.A	-337	113569	antisense	conserved hypothetical protein	5	5	2	7	Clustered
transcript:EDP48076	AFUB_087860	AFUBlnc_6767.A	-191	36481	antisense	DNA damage response protein RcaA	13	5	12	7	No pattern
transcript:EDP48077	AFUB_087870	AFUBlnc_6769.A	-1016	1032256	antisense	conserved hypothetical protein	NA	NA	NA	NA	No pattern
transcript:EDP48079	AFUB_087890	AFUBlnc_6770.A	-965	931225	intergenic	C6 transcription factor, putative	NA	3	NA	2	No pattern
transcript:EDP48080	AFUB_087900	AFUBlnc_6770.A	-1734	3006756	intergenic	beta-mannosidase, putative	NA	3	NA	2	No pattern
transcript:EDP48096	AFUB_088060	AFUBlnc_6781.A	-659	434281	intergenic	MFS peptide transporter Ptr2, putative	7	8	2	10	No pattern
transcript:EDP48108	AFUB_088180	AFUBlnc_6790.A	-3618	13089924	intergenic	conserved hypothetical protein	NA	NA	NA	NA	No pattern
transcript:EDP48109	AFUB_088190	AFUBlnc_6790.A	-751	564001	intergenic	integral membrane protein	NA	NA	NA	NA	No pattern
transcript:EDP48110	AFUB_088200	AFUBlnc_6791.A	-399	159201	antisense	conserved hypothetical protein	NA	7	NA	7	No pattern
transcript:EDP48112	AFUB_088220	AFUBlnc_6792.16	-1808	3268864	antisense	conserved hypothetical protein	NA	1	NA	10	No pattern
transcript:EDP48114	AFUB_088240	AFUBlnc_6792.16	-1626	2643876	antisense	MFS transporter Fmp42, putative	7	1	2	10	No pattern
transcript:EDP48180	AFUB_088920	AFUBlnc_6702.A	-345	119025	intergenic	C2 domain protein	NA	NA	NA	NA	No pattern
transcript:EDP48183	AFUB_088950	AFUBlnc_6707.17	-4399	19351201	intergenic	ferulic acid esterase (FaeA), putative	NA	NA	NA	NA	No pattern
transcript:EDP48184	AFUB_088960	AFUBlnc_6707.19	-4501	20259001	intergenic	hypothetical protein	11	NA	6	NA	No pattern
transcript:EDP48187	AFUB_088990	AFUBlnc_6842.1	-196	38416	antisense	conserved glycine-rich protein	9	9	12	2	Clustered
transcript:EDP48192	AFUB_089040	AFUBlnc_6845.2	-1634	2669956	intergenic	polysaccharide synthase Cps1, putative	7	NA	2	NA	No pattern
transcript:AFUB_089050-1	AFUB_089050	AFUBlnc_6845.2	-3574	12773476	intergenic	NA	NA	NA	NA	NA	No pattern
transcript:EDP48211	AFUB_089240	AFUBlnc_6872.8	-1897	3598609	intergenic	kinesin family protein (KipA), putative	NA	NA	NA	NA	No pattern
transcript:EDP48214	AFUB_089270	AFUBlnc_6874.3	-449	201601	antisense	14-alpha sterol demethylase Cyp51B	NA	NA	NA	NA	No pattern
transcript:EDP48216	AFUB_089290	AFUBlnc_6874.3	-1707	2913849	antisense	phosphatidylinositol 4-kinase (STT4), putative	NA	NA	NA	NA	No pattern
transcript:EDP48220	AFUB_089340	AFUBlnc_6900.A	-2480	6150400	antisense	C2 domain protein	NA	NA	NA	NA	No pattern
transcript:EDP48223	AFUB_089370	AFUBlnc_6901.A	-1523	2319529	intergenic	conserved hypothetical protein	NA	NA	NA	NA	No pattern
transcript:EDP48229	AFUB_089430	AFUBlnc_6905.16	-904	817216	intergenic	conserved hypothetical protein	15	9	2	2	Clustered
transcript:EDP48230	AFUB_089440	AFUBlnc_6905.16	-1460	2131600	intergenic	C2H2 zinc finger protein	9	9	12	2	Clustered
transcript:EDP48252	AFUB_089660	AFUBlnc_6919.A	-421	177241	intergenic	DUF636 domain protein	9	NA	12	NA	No pattern
transcript:EDP48269	AFUB_089830	AFUBlnc_6931.8	-668	446224	intergenic	amino acid permease (Gap1), putative	NA	3	NA	2	No pattern
transcript:EDP48298	AFUB_090130	AFUBlnc_7024.A	-144	20736	intergenic	telomerase reverse transcriptase, putative	NA	NA	NA	NA	No pattern
transcript:EDP48299	AFUB_090140	AFUBlnc_7024.A	-2253	5076009	intergenic	Rho guanyl nucleotide exchange factor, putative	NA	NA	NA	NA	No pattern
transcript:EDP48312	AFUB_090270	AFUBlnc_7026.A	-458	209764	intergenic	siderochrome-iron transporter, putative	NA	9	NA	2	No pattern
transcript:EDP48313	AFUB_090280	AFUBlnc_7026.A	-1708	2917264	intergenic	conserved hypothetical protein	NA	9	NA	2	No pattern
transcript:EDP48321	AFUB_090360	AFUBlnc_6885.19	-588	345744	intergenic	conserved hypothetical protein	9	3	12	2	No pattern
transcript:EDP48327	AFUB_090420	AFUBlnc_6890.A	-342	116964	intergenic	glutamine-serine-proline rich protein, putative	9	NA	12	NA	No pattern
transcript:EDP48333	AFUB_090490	AFUBlnc_6849.A	-2313	5349969	antisense	alkaline serine protease (PR1), putative	NA	NA	NA	NA	No pattern
transcript:EDP48371	AFUB_090870	AFUBlnc_6991.1	-1132	1281424	intergenic	40S ribosomal protein S13	NA	3	NA	2	No pattern
transcript:EDP48372	AFUB_090880	AFUBlnc_6991.1	-3642	13264164	intergenic	conserved hypothetical protein	11	3	6	2	No pattern
transcript:EDP48376	AFUB_090920	AFUBlnc_6996.A	-1161	1347921	intergenic	cellular morphogenesis protein (Rax2), putative	NA	NA	NA	NA	No pattern
transcript:EDP48377	AFUB_090940	AFUBlnc_6998.A	-607	368449	intergenic	structure-specific recognition protein, putative	NA	NA	NA	NA	No pattern
transcript:EDP48386	AFUB_091030	AFUBlnc_7003.11	-1203	1447209	intergenic	SUN domain protein (Uth1), putative	7	NA	2	NA	No pattern
transcript:EDP48387	AFUB_091040	AFUBlnc_7008.4	-192	36864	intergenic	conserved hypothetical protein	NA	NA	NA	NA	No pattern
transcript:EDP48407	AFUB_091240	AFUBlnc_7080.27	-565	319225	intergenic	translation elongation factor eEF-3, putative	1	8	14	5	No pattern
transcript:EDP48415	AFUB_091320	AFUBlnc_7085.A	-218	47524	antisense	malate dehydrogenase, NAD-dependent	NA	NA	NA	NA	No pattern
transcript:EDP48416	AFUB_091330	AFUBlnc_7084.12	-681	463761	intergenic	hypothetical protein	9	NA	7	NA	No pattern
transcript:EDP48417	AFUB_091340	AFUBlnc_7084.12	-635	403225	intergenic	conserved hypothetical protein	NA	NA	NA	NA	No pattern
transcript:EDP48420	AFUB_091370	AFUBlnc_7086.A	-178	31684	antisense	vacuolar morphogenesis protein AvaB, putative	NA	NA	NA	NA	No pattern
transcript:EDP48421	AFUB_091380	AFUBlnc_7087.A	-924	853776	antisense	fructose-2,6-bisphosphatase	NA	NA	NA	NA	No pattern
transcript:EDP48423	AFUB_091400	AFUBlnc_7087.A	-696	484416	antisense	conserved hypothetical protein	NA	NA	NA	NA	No pattern
transcript:EDP48424	AFUB_091410	AFUBlnc_7088.A	-413	170569	intergenic	MFS sugar transporter, putative	3	NA	7	NA	No pattern
transcript:EDP48425	AFUB_091420	AFUBlnc_7088.A	-993	986049	intergenic	amidohydrolase family protein	3	NA	7	NA	No pattern
transcript:EDP48437	AFUB_091540	AFUBlnc_7095.A	-587	344569	intergenic	C2H2 finger domain protein, putative	5	NA	11	NA	No pattern
transcript:EDP48509	AFUB_092260	AFUBlnc_7051.5	-156	24336	antisense	AAA family ATPase, putative	3	NA	7	NA	No pattern
transcript:EDP48537	AFUB_092550	AFUBlnc_6971.A	-1379	1901641	intergenic	fumarylacetoacetate hydrolase family protein	NA	3	NA	2	No pattern
transcript:EDP47455	AFUB_092990	AFUBlnc_7212.13	-370	136900	intergenic	exocyst complex component Sec15, putative	NA	NA	NA	NA	No pattern
transcript:EDP47456	AFUB_093000	AFUBlnc_7212.13	-204	41616	intergenic	meiosis protein MEI2, putative	NA	NA	NA	NA	No pattern
transcript:EDP47457	AFUB_093010	AFUBlnc_7213.A	-401	160801	antisense	conserved hypothetical protein	NA	NA	NA	NA	No pattern
transcript:EDP47468	AFUB_093120	AFUBlnc_7221.23	-1861	3463321	intergenic	C2H2 transcription factor (Azf1), putative	2	NA	1	NA	No pattern
transcript:EDP47469	AFUB_093130	AFUBlnc_7222.2	-510	260100	intergenic	transcriptional repressor TupA/RocA, putative	NA	NA	NA	NA	No pattern
transcript:EDP47470	AFUB_093140	AFUBlnc_7222.2	-376	141376	intergenic	sterol delta 5,6-desaturase ERG3	NA	NA	NA	NA	No pattern
transcript:EDP47472	AFUB_093160	AFUBlnc_7226.2	-2969	8814961	intergenic	glycogen synthase kinase (Skp1), putative	NA	9	NA	2	No pattern
transcript:EDP47510	AFUB_093540	AFUBlnc_7245.A	-248	61504	intergenic	Hsp70 nucleotide exchange factor (Fes1), putative	8	3	9	2	No pattern
transcript:EDP47511	AFUB_093550	AFUBlnc_7245.A	-973	946729	intergenic	actin Act1	2	3	1	2	Inversely Clustered
transcript:EDP47518	AFUB_093620	AFUBlnc_7249.11	-813	660969	intergenic	MIPC synthase subunit (SurA), putative	9	3	12	2	No pattern
transcript:EDP47521	AFUB_093650	AFUBlnc_7250.A	-206	42436	intergenic	conserved hypothetical protein	NA	1	NA	10	No pattern
transcript:EDP47522	AFUB_093660	AFUBlnc_7250.A	-772	595984	intergenic	conserved hypothetical protein	NA	1	NA	10	No pattern
transcript:EDP47525	AFUB_093690	AFUBlnc_7063.A	-739	546121	intergenic	DNA-directed RNA polymerase I and III 14 KDA polypeptide	NA	NA	NA	NA	No pattern
transcript:EDP47526	AFUB_093700	AFUBlnc_7063.A	-1808	3268864	intergenic	conserved hypothetical protein	NA	NA	NA	NA	No pattern
transcript:EDP47531	AFUB_093750	AFUBlnc_7069.4	-2112	4460544	intergenic	conserved hypothetical protein	NA	NA	NA	NA	No pattern
transcript:EDP47537	AFUB_093810	AFUBlnc_7319.A	-1520	2310400	intergenic	camp independent regulatory protein	10	NA	9	NA	No pattern
transcript:EDP47548	AFUB_093920	AFUBlnc_7327.4	-234	54756	intergenic	hypothetical protein	NA	NA	NA	NA	No pattern
transcript:EDP47549	AFUB_093930	AFUBlnc_7327.4	-914	835396	intergenic	ABC drug exporter AtrF	8	NA	12	NA	No pattern
transcript:EDP47554	AFUB_093980	AFUBlnc_7336.10	-3072	9437184	intergenic	mRNA binding protein Pumilio 2, putative	NA	3	NA	2	No pattern
transcript:EDP47555	AFUB_093990	AFUBlnc_7337.A	-1122	1258884	intergenic	conserved hypothetical protein	3	NA	7	NA	No pattern
transcript:EDP47558	AFUB_094020	AFUBlnc_7343.1	-1188	1411344	antisense	sugar transporter	NA	NA	NA	NA	No pattern
transcript:EDP47565	AFUB_094090	AFUBlnc_7346.1	-201	40401	antisense	mannosyl-oligosaccharide glucosidase, putative	7	NA	2	NA	No pattern
transcript:EDP47617	AFUB_094640	AFUBlnc_7112.A	-490	240100	antisense	biotin synthase, putative	NA	NA	NA	NA	No pattern
transcript:EDP47622	AFUB_094690	AFUBlnc_7107.A	-887	786769	antisense	integral membrane protein (Pth11), putative	NA	NA	NA	NA	No pattern
transcript:EDP47639	AFUB_094860	AFUBlnc_7148.A	-593	351649	intergenic	C6 finger domain protein, putative	4	NA	3	NA	No pattern
transcript:EDP47640	AFUB_094880	AFUBlnc_7148.B	-276	76176	intergenic	conserved hypothetical protein	NA	5	NA	7	No pattern
transcript:EDP47642	AFUB_094900	AFUBlnc_7121.A	-4317	18636489	antisense	conserved hypothetical protein	NA	NA	NA	NA	No pattern
transcript:EDP47644	AFUB_094920	AFUBlnc_7121.A	-449	201601	antisense	ToxD-like zinc binding oxidoreductase, putative	NA	NA	NA	NA	No pattern
transcript:EDP47647	AFUB_094960	AFUBlnc_7126.1	-1816	3297856	intergenic	conserved hypothetical protein	NA	NA	NA	NA	No pattern
transcript:EDP47648	AFUB_094970	AFUBlnc_7126.1	-410	168100	intergenic	MFS multidrug transporter, putative	6	NA	4	NA	No pattern
transcript:EDP47673	AFUB_095220	AFUBlnc_7162.A	-472	222784	antisense	ABC multidrug transporter, putative	3	NA	7	NA	No pattern
transcript:EDP47674	AFUB_095230	AFUBlnc_7162.B	-599	358801	intergenic	extracellular dioxygenase, putative	8	NA	12	NA	No pattern
transcript:EDP47675	AFUB_095240	AFUBlnc_7163.A	-942	887364	intergenic	MFS monosaccharide transporter, putative	NA	NA	NA	NA	No pattern
transcript:EDP47686	AFUB_095360	AFUBlnc_7156.1	-1229	1510441	intergenic	chitin synthase activator (Chs3), putative	NA	NA	NA	NA	No pattern
transcript:EDP47687	AFUB_095370	AFUBlnc_7156.1	-670	448900	intergenic	conserved hypothetical protein	NA	NA	NA	NA	No pattern
transcript:EDP47688	AFUB_095380	AFUBlnc_7175.A	-381	145161	antisense	SNARE protein Snc2, putative	NA	3	NA	2	No pattern
transcript:EDP47705	AFUB_095560	AFUBlnc_7192.A	-302	91204	intergenic	hypothetical protein	NA	NA	NA	NA	No pattern
transcript:EDP47711	AFUB_095620	AFUBlnc_7263.2	-583	339889	intergenic	C2H2 finger domain protein, putative	5	NA	2	NA	No pattern
transcript:EDP47718	AFUB_095690	AFUBlnc_7184.A	-1895	3591025	intergenic	2-dehydropantoate 2-reductase, putative	NA	NA	NA	NA	No pattern
transcript:EDP47733	AFUB_095850	AFUBlnc_7200.A	-723	522729	antisense	aspartate transaminase, putative	NA	9	NA	6	No pattern
transcript:EDP47735	AFUB_095870	AFUBlnc_7200.A	-401	160801	antisense	fumarate hydratase, putative	7	9	2	6	No pattern
transcript:EDP47749	AFUB_096010	AFUBlnc_7466.14	-1023	1046529	intergenic	hypothetical protein	NA	NA	NA	NA	No pattern
transcript:EDP47779	AFUB_096310	AFUBlnc_7285.A	-209	43681	antisense	aminotransferase, putative	11	NA	6	NA	No pattern
transcript:EDP47780	AFUB_096320	AFUBlnc_7285.C	-1177	1385329	intergenic	G1/S-specific cyclin Pcl5, putative	NA	NA	NA	NA	No pattern
transcript:EDP47791	AFUB_096430	AFUBlnc_7309.15	-2462	6061444	intergenic	C2H2 finger domain protein, putative	12	NA	8	NA	No pattern
transcript:EDP47798	AFUB_096500	AFUBlnc_7316.A	-712	506944	antisense	C6 transcription factor, putative	NA	NA	NA	NA	No pattern
transcript:EDP47803	AFUB_096560	AFUBlnc_7293.A	-252	63504	intergenic	conserved hypothetical protein	3	NA	7	NA	No pattern
transcript:EDP47817	AFUB_096700	AFUBlnc_7380.1	-555	308025	intergenic	extracellular arabinanase, putative	NA	NA	NA	NA	No pattern
transcript:EDP47833	AFUB_096860	AFUBlnc_7392.3	-1649	2719201	intergenic	hypothetical protein	NA	NA	NA	NA	No pattern
transcript:EDP47869	AFUB_097230	AFUBlnc_7414.5	-515	265225	antisense	aminotransferase, putative	3	NA	7	NA	No pattern
transcript:EDP47871	AFUB_097250	AFUBlnc_7414.5	-2888	8340544	antisense	conserved hypothetical protein	NA	NA	NA	NA	No pattern
transcript:EDP47891	AFUB_097420	AFUBlnc_7484.3	-1554	2414916	intergenic	Pfs, NACHT and Ankyrin domain protein	NA	NA	NA	NA	No pattern
transcript:EDP47898	AFUB_097490	AFUBlnc_7508.A	-213	45369	antisense	conserved hypothetical protein	7	NA	2	NA	No pattern
transcript:EDP47900	AFUB_097510	AFUBlnc_7508.A	-1500	2250000	antisense	alpha-1,3-glucanase/mutanase, putative	7	NA	2	NA	No pattern
transcript:EDP47919	AFUB_097700	AFUBlnc_7555.16	-244	59536	antisense	conserved hypothetical protein	2	NA	1	NA	No pattern
transcript:EDP47923	AFUB_097740	AFUBlnc_7560.A	-1660	2755600	intergenic	hypothetical protein	7	7	2	7	Inversely Clustered
transcript:EDP47924	AFUB_097750	AFUBlnc_7560.A	-2558	6543364	intergenic	hypothetical protein	2	7	1	7	No pattern
transcript:EDP47927	AFUB_097780	AFUBlnc_7492.A	-2591	6713281	antisense	hypothetical protein	NA	NA	NA	NA	No pattern
transcript:EDP47934	AFUB_097850	AFUBlnc_7525.A	-1711	2927521	intergenic	Pfs, NACHT and Ankyrin domain protein	NA	NA	NA	NA	No pattern
transcript:EDP47939	AFUB_097900	AFUBlnc_7535.1	-180	32400	antisense	hypothetical protein	NA	NA	NA	NA	No pattern
transcript:EDP47217	AFUB_098170	AFUBlnc_7544.3	-462	213444	intergenic	C-4 methyl sterol oxidase (Erg25), putative	15	NA	2	NA	No pattern
transcript:EDP47218	AFUB_098180	AFUBlnc_7544.3	-421	177241	intergenic	hypothetical protein	NA	NA	NA	NA	No pattern
transcript:EDP47247	AFUB_098470	AFUBlnc_7564.1	-1651	2725801	antisense	C4-dicarboxylate transporter/malic acid transport protein, putative	NA	NA	NA	NA	No pattern
transcript:EDP47249	AFUB_098490	AFUBlnc_7564.1	-341	116281	antisense	succinyl-CoA synthetase beta subunit, putative	7	NA	2	NA	No pattern
transcript:EDP47255	AFUB_098550	AFUBlnc_7576.A	-376	141376	antisense	60S ribosome protein L13, putative	5	NA	2	NA	No pattern
transcript:EDP47257	AFUB_098570	AFUBlnc_7576.A	-1657	2745649	antisense	conserved leucine-rich repeat protein	7	NA	2	NA	No pattern
transcript:EDP47270	AFUB_098700	AFUBlnc_7855.2	-556	309136	intergenic	conserved hypothetical protein	NA	NA	NA	NA	No pattern
transcript:EDP47278	AFUB_098790	AFUBlnc_7860.B	-1088	1183744	intergenic	hypothetical protein	1	9	14	2	No pattern
transcript:EDP47285	AFUB_098860	AFUBlnc_7862.A	-868	753424	antisense	glutamyl-tRNA(Gln) amidotransferase subunit A, putative	NA	NA	NA	NA	No pattern
transcript:EDP47289	AFUB_098900	AFUBlnc_7864.A	-1048	1098304	antisense	protein kinase activator Bem1, putative	NA	NA	NA	NA	No pattern
transcript:EDP47305	AFUB_099060	AFUBlnc_7876.C	-416	173056	antisense	cystathionine beta-lyase MetG	NA	8	NA	6	No pattern
transcript:EDP47315	AFUB_099160	AFUBlnc_7882.B	-284	80656	intergenic	eukaryotic translation initiation factor 3 subunit EifCc, putative	NA	9	NA	6	No pattern
transcript:EDP47355	AFUB_099560	AFUBlnc_7899.2	-719	516961	intergenic	tripeptidyl-peptidase (TppA), putative	7	NA	2	NA	No pattern
transcript:EDP47356	AFUB_099570	AFUBlnc_7899.2	-412	169744	intergenic	hypothetical protein	NA	NA	NA	NA	No pattern
transcript:EDP47385	AFUB_099860	AFUBlnc_7614.B	-666	443556	intergenic	hypothetical protein	NA	NA	NA	NA	No pattern
transcript:EDP47386	AFUB_099880	AFUBlnc_7627.A	-564	318096	intergenic	cell wall serine-threonine-rich galactomannoprotein Mp1	14	NA	10	NA	No pattern
transcript:EDP47391	AFUB_099930	AFUBlnc_7626.2	-2509	6295081	intergenic	conserved hypothetical protein	NA	NA	NA	NA	No pattern
transcript:EDP47399	AFUB_100010	AFUBlnc_7787.A	-470	220900	intergenic	mitochondrial cytochrome b2, putative	NA	NA	NA	NA	No pattern
transcript:EDP47400	AFUB_100020	AFUBlnc_7787.A	-2423	5870929	intergenic	MFS monosaccharide transporter, putative	NA	NA	NA	NA	No pattern
transcript:EDP47401	AFUB_100030	AFUBlnc_7783.A	-786	617796	antisense	ras-like GTP-binding protein, putative	8	9	12	6	No pattern
transcript:EDP47405	AFUB_100070	AFUBlnc_7789.A	-154	23716	intergenic	conserved hypothetical protein	3	3	7	2	Clustered
transcript:EDP47406	AFUB_100080	AFUBlnc_7789.A	-497	247009	intergenic	profilin Pfy1, putative	NA	3	NA	2	No pattern
transcript:EDP47441	AFUB_100430	AFUBlnc_7644.11	-1488	2214144	intergenic	GPI anchored glycosyl hydrolase, putative	3	NA	7	NA	No pattern
transcript:EDP47097	AFUB_100920	AFUBlnc_7751.1	-542	293764	antisense	glycosyl hydrolase, putative	11	NA	6	NA	No pattern
transcript:EDP47104	AFUB_100990	AFUBlnc_7681.3	-89	7921	intergenic	hypothetical protein	NA	NA	NA	NA	No pattern
transcript:EDP47182	AFUB_101750	AFUBlnc_7814.B	-233	54289	intergenic	mitochondrial chaperone ATPase (Bcs1), putative	3	NA	7	NA	No pattern
transcript:EDP47185	AFUB_101780	AFUBlnc_7743.1	-1296	1679616	intergenic	endo-chitosanase, pseudogene	14	NA	10	NA	No pattern
transcript:EDP47211	AFUB_102040	AFUBlnc_7801.A	-426	181476	intergenic	hypothetical protein	NA	NA	NA	NA	No pattern
transcript:EDP47212	AFUB_102050	AFUBlnc_7803.4	-568	322624	intergenic	MFS myo-inositol transporter, putative	4	14	3	14	No pattern
transcript:EDP47061	AFUB_102340	AFUBlnc_7919.A	-1369	1874161	antisense	conserved hypothetical protein	9	3	12	2	No pattern
transcript:EDP47063	AFUB_102360	AFUBlnc_7919.A	-1071	1147041	antisense	hypothetical protein	3	3	7	2	Clustered
