# Supplementary material for: Genome-wide discovery and phenotyping of non-coding transcripts in A. fumigatus reveals lncRNAs with a role in antifungal drug sensitivity
Source: Nat Commun. 2026 Feb 11;17:1832. doi: 10.1038/s41467-026-68543-9 (PMC12921299; doi:10.1038/s41467-026-68543-9)
Supplement: Supplementary file 13 — Supplementary Data 11 [file 41467_2026_68543_MOESM13_ESM.xlsx]

## Sheet: Supp. Table 11. Sense-antisense
Supplementary Table 11. Summary of protein-coding genes and lncRNA that exhibit sense-antisense pairings with their intersections and clustering profiles
Transcript ID	Gene ID	lncRNA ID	Intersection from PCG	Intersection as % of lncRNA	lncRNA Type	Gene Description	Gene Cluster	lncRNA Cluster	Gene Inverse Cluster	lncRNA Inverse Cluster	Pattern
transcript:EDP55325	AFUB_000150	AFUBlnc_26.8	474	71.4932	antisense	4-aminobutyrate aminotransferase, putative	NA	NA	NA	NA	No pattern
transcript:EDP55340	AFUB_000300	AFUBlnc_42.A	474	29.8489	antisense	conserved hypothetical protein	7	NA	2	NA	No pattern
transcript:EDP55343	AFUB_000330	AFUBlnc_45.2	1519	94.2308	antisense	MFS monosaccharide transporter, putative	NA	NA	NA	NA	No pattern
transcript:EDP55350	AFUB_000400	AFUBlnc_115.A	1191	89.4816	antisense	C6 transcription factor, putative	NA	NA	NA	NA	No pattern
transcript:EDP55420	AFUB_001120	AFUBlnc_140.A	1191	31.7854	antisense	conserved hypothetical protein	NA	NA	NA	NA	No pattern
transcript:EDP55442	AFUB_001350	AFUBlnc_154.A	1191	56.4991	antisense	arsenate reductase (Arc2), putative	4	NA	3	NA	No pattern
transcript:EDP55443	AFUB_001360	AFUBlnc_154.A	549	26.0436	antisense	conserved hypothetical protein	5	NA	2	NA	No pattern
transcript:EDP55443	AFUB_001360	AFUBlnc_155.3	73	4.44309	antisense	conserved hypothetical protein	5	2	2	4	Inversely Clustered
transcript:EDP55476	AFUB_001710	AFUBlnc_398.A	721	37.261	antisense	meiosis specific protein Hop1, putative	3	3	7	2	Clustered
transcript:EDP55482	AFUB_001770	AFUBlnc_403.A	721	31.2392	antisense	nuclear migration protein NudF	7	NA	2	NA	No pattern
transcript:EDP55506	AFUB_002010	AFUBlnc_265.A	721	19.0993	antisense	conserved hypothetical protein	11	3	6	1	No pattern
transcript:EDP55507	AFUB_002020	AFUBlnc_265.A	576	15.2583	antisense	conserved hypothetical protein	14	3	10	1	No pattern
transcript:EDP55507	AFUB_002020	AFUBlnc_265.B	2151	82.8902	antisense	conserved hypothetical protein	14	3	10	2	No pattern
transcript:EDP55508	AFUB_002030	AFUBlnc_268.A	2151	126.678	antisense	oxidoreductase CipA-like, putative	NA	3	NA	2	No pattern
transcript:EDP55534	AFUB_002290	AFUBlnc_93.A	2151	83.1465	antisense	integral membrane protein	NA	3	NA	2	No pattern
transcript:EDP55553	AFUB_002480	AFUBlnc_212.A	408	58.4527	antisense	conserved hypothetical protein	NA	9	NA	2	No pattern
transcript:EDP55607	AFUB_003040	AFUBlnc_292.4	161	6.08236	antisense	conserved hypothetical protein	NA	NA	NA	NA	No pattern
transcript:EDP55608	AFUB_003050	AFUBlnc_292.4	161	6.08236	antisense	conserved hypothetical protein	NA	NA	NA	NA	No pattern
transcript:EDP55612	AFUB_003090	AFUBlnc_294.3	695	79.5195	antisense	zinc metallopeptidase, putative	3	NA	7	NA	No pattern
transcript:EDP55619	AFUB_003160	AFUBlnc_376.A	546	58.7729	antisense	conserved hypothetical protein	NA	NA	NA	NA	No pattern
transcript:EDP55704	AFUB_004010	AFUBlnc_238.1	546	13.1884	antisense	exo-beta-1,3-glucanase (Exg1), putative	4	NA	3	NA	No pattern
transcript:EDP55706	AFUB_004030	AFUBlnc_248.1	546	10.6578	antisense	vanillin dehydrogenase, putative	NA	3	NA	2	No pattern
transcript:EDP55717	AFUB_004140	AFUBlnc_256.A	546	19.6262	antisense	MFS transporter, putative	3	NA	7	NA	No pattern
transcript:EDP55718	AFUB_004150	AFUBlnc_256.B	803	77.6596	antisense	glutamate carboxypeptidase, putative	NA	NA	NA	NA	No pattern
transcript:EDP55721	AFUB_004180	AFUBlnc_261.A	803	23.6664	antisense	hypothetical protein	NA	NA	NA	NA	No pattern
transcript:EDP55722	AFUB_004190	AFUBlnc_261.A	803	23.6664	antisense	C6 finger domain protein, putative	10	NA	9	NA	No pattern
transcript:EDP55723	AFUB_004200	AFUBlnc_299.B	803	34.8373	antisense	mannosylphosphorylation protein (Mnn4), putative	3	NA	7	NA	No pattern
transcript:EDP55737	AFUB_004340	AFUBlnc_304.15	175	40.6032	antisense	signal recognition particle, putative	NA	NA	NA	NA	No pattern
transcript:EDP55807	AFUB_005030	AFUBlnc_485.A	175	9.55762	antisense	HIT finger domain protein, putative	NA	NA	NA	NA	No pattern
transcript:EDP55812	AFUB_005080	AFUBlnc_490.A	175	6.76459	antisense	hypothetical protein	NA	NA	NA	NA	No pattern
transcript:EDP55829	AFUB_005280	AFUBlnc_509.A	1229	76.2407	antisense	conserved hypothetical protein	NA	NA	NA	NA	No pattern
transcript:EDP55937	AFUB_006390	AFUBlnc_472.18	1030	23.7491	antisense	Ser/Thr protein phosphatase family protein	9	13	12	8	No pattern
transcript:EDP56002	AFUB_007040	AFUBlnc_852.A	1030	57.6708	antisense	hypothetical protein	NA	NA	NA	NA	No pattern
transcript:EDP56005	AFUB_007070	AFUBlnc_859.A	1030	26.202	antisense	VHS domain protein	9	NA	12	NA	No pattern
transcript:EDP56107	AFUB_008080	AFUBlnc_539.A	1030	27.8755	antisense	SWIRM domain protein	3	NA	7	NA	No pattern
transcript:EDP56123	AFUB_008290	AFUBlnc_568.1	2351	100	antisense	conserved hypothetical protein	NA	NA	NA	NA	No pattern
transcript:EDP56138	AFUB_008440	AFUBlnc_551.A	2351	51.7386	antisense	nuclear pore complex protein (SonA), putative	NA	NA	NA	NA	No pattern
transcript:EDP56163	AFUB_008690	AFUBlnc_576.13	112	8.14545	antisense	transmembrane glycoprotein, putative	NA	NA	NA	NA	No pattern
transcript:EDP56185	AFUB_008940	AFUBlnc_595.A	913	39.869	antisense	RNP domain protein	NA	NA	NA	NA	No pattern
transcript:EDP56255	AFUB_009630	AFUBlnc_617.A	71	5.18627	antisense	conserved hypothetical protein	NA	NA	NA	NA	No pattern
transcript:EDP56256	AFUB_009640	AFUBlnc_617.A	117	8.54638	antisense	C2H2 transcription factor (Egr2), putative	NA	NA	NA	NA	No pattern
transcript:EDP56267	AFUB_009750	AFUBlnc_629.A	117	7.5974	antisense	integral membrane protein, Mpv17/PMP22 family, putative	NA	7	NA	12	No pattern
transcript:EDP56276	AFUB_009840	AFUBlnc_730.A	117	6.76692	antisense	hypothetical protein	4	NA	3	NA	No pattern
transcript:EDP56290	AFUB_009990	AFUBlnc_742.3	165	9.63785	antisense	glycerol-3-phosphate phosphatase (GppA), putative	NA	NA	NA	NA	No pattern
transcript:EDP56309	AFUB_010180	AFUBlnc_759.A	1697	72.5214	antisense	CCAAT-box-binding transcription factor	NA	NA	NA	NA	No pattern
transcript:EDP56333	AFUB_010420	AFUBlnc_635.1	429	22.6624	antisense	C6 transcription factor, putative	NA	NA	NA	NA	No pattern
transcript:EDP56338	AFUB_010470	AFUBlnc_641.1	772	29.6809	antisense	MFS sugar transporter, putative	3	NA	7	NA	No pattern
transcript:EDP56354	AFUB_010640	AFUBlnc_698.6	772	15.0224	antisense	hypothetical protein	NA	3	NA	2	No pattern
transcript:EDP56357	AFUB_010670	AFUBlnc_679.1	772	63.1235	antisense	hypothetical protein	NA	NA	NA	NA	No pattern
transcript:EDP56382	AFUB_010920	AFUBlnc_768.5	702	37.5602	antisense	vacuolar endopolyphosphatase, putative	NA	2	NA	3	No pattern
transcript:EDP56406	AFUB_011160	AFUBlnc_714.2	1488	71.1621	antisense	conserved hypothetical protein	NA	NA	NA	NA	No pattern
transcript:EDP56409	AFUB_011190	AFUBlnc_716.A	622	44.3336	antisense	conserved hypothetical protein	NA	NA	NA	NA	No pattern
transcript:EDP56453	AFUB_011640	AFUBlnc_1077.A	622	21.9091	antisense	translation elongation factor EF-Tu, putative	NA	NA	NA	NA	No pattern
transcript:EDP56454	AFUB_011650	AFUBlnc_1078.1	64	3.66133	antisense	GTP-binding protein Sey1, putative	NA	NA	NA	NA	No pattern
transcript:EDP56455	AFUB_011660	AFUBlnc_1078.1	64	3.66133	antisense	conserved hypothetical protein	15	NA	5	NA	No pattern
transcript:EDP56460	AFUB_011710	AFUBlnc_1079.12	1807	41.6168	antisense	MFS peptide transporter, putative	NA	1	NA	10	No pattern
transcript:EDP56487	AFUB_011980	AFUBlnc_1342.A	1807	103.494	antisense	isoflavone reductase family protein	NA	NA	NA	NA	No pattern
transcript:EDP56523	AFUB_012340	AFUBlnc_1359.A	260	49.5238	antisense	conserved hypothetical protein	NA	NA	NA	NA	No pattern
transcript:EDP56524	AFUB_012350	AFUBlnc_1359.A	32	6.09524	antisense	hypothetical protein	NA	NA	NA	NA	No pattern
transcript:EDP56554	AFUB_012650	AFUBlnc_1375.1	618	62.8049	antisense	cell division control protein 14	NA	NA	NA	NA	No pattern
transcript:EDP56559	AFUB_012700	AFUBlnc_1376.10	477	17.2763	antisense	uridine permease Fui1, putative	NA	9	NA	2	No pattern
transcript:EDP56560	AFUB_012710	AFUBlnc_1376.10	1809	65.5197	antisense	cytochrome P450 pisatin demethylase, putative	11	9	6	2	No pattern
transcript:EDP56567	AFUB_012780	AFUBlnc_1381.A	1157	23.521	antisense	SAGA complex component (Sgf29), putative	NA	8	NA	5	No pattern
transcript:EDP56568	AFUB_012790	AFUBlnc_1381.A	1157	23.521	antisense	GTP cyclohydrolase II, putative	NA	8	NA	5	No pattern
transcript:EDP56569	AFUB_012800	AFUBlnc_1381.A	471	9.57512	antisense	bZIP transcription factor, putative	8	8	12	5	Clustered
transcript:EDP56577	AFUB_012880	AFUBlnc_1384.5	1320	42.4847	antisense	gamma tubulin MipA, putative	15	1	5	10	No pattern
transcript:EDP56637	AFUB_013490	AFUBlnc_798.A	1320	63.2184	antisense	hypothetical protein	NA	NA	NA	NA	No pattern
transcript:EDP56647	AFUB_013640	AFUBlnc_784.C	919	86.0487	antisense	conserved hypothetical protein	NA	NA	NA	NA	No pattern
transcript:EDP56669	AFUB_013870	AFUBlnc_903.17	919	29.3892	antisense	UBX domain protein	NA	4	NA	14	No pattern
transcript:EDP56672	AFUB_013900	AFUBlnc_902.A	919	44.2678	antisense	2-deoxy-D-gluconate 3-dehydrogenase, putative	NA	4	NA	1	No pattern
transcript:EDP56735	AFUB_014540	AFUBlnc_930.5	919	30.4103	antisense	conserved hypothetical protein	NA	3	NA	2	No pattern
transcript:EDP56770	AFUB_014890	AFUBlnc_957.A	919	46.9117	antisense	homoserine acetyltransferase family protein	4	NA	3	NA	No pattern
transcript:AFUB_014970-1	AFUB_014970	AFUBlnc_914.A	919	21.3721	antisense	NA	NA	3	NA	2	No pattern
transcript:EDP56778	AFUB_014980	AFUBlnc_914.A	919	21.3721	antisense	lipase/esterase, putative	3	3	7	2	Clustered
transcript:EDP56815	AFUB_015350	AFUBlnc_991.A	149	7.11557	antisense	fatty acid hydroxylase, putative	NA	NA	NA	NA	No pattern
transcript:EDP56844	AFUB_015650	AFUBlnc_1197.A	149	7.60592	antisense	glucose-inducible SAM-dependent methyltransferase Rrg1, putative	NA	NA	NA	NA	No pattern
transcript:EDP56845	AFUB_015660	AFUBlnc_1197.A	260	13.2721	antisense	vacuolar protein sorting-associated protein Vps28, putative	NA	NA	NA	NA	No pattern
transcript:EDP56858	AFUB_015790	AFUBlnc_1204.A	260	14.9168	antisense	conserved hypothetical protein	1	8	14	6	No pattern
transcript:EDP56862	AFUB_015830	AFUBlnc_1209.A	260	15.5224	antisense	short chain dehydrogenase/reductase, putative	NA	NA	NA	NA	No pattern
transcript:EDP56870	AFUB_015910	AFUBlnc_1217.A	260	11.6906	antisense	MIF domain protein	9	NA	12	NA	No pattern
transcript:EDP56871	AFUB_015920	AFUBlnc_1217.A	260	11.6906	antisense	DUF455 domain protein	9	NA	12	NA	No pattern
transcript:EDP56880	AFUB_016020	AFUBlnc_1019.A	260	23.6364	antisense	conserved hypothetical protein	NA	NA	NA	NA	No pattern
transcript:EDP56906	AFUB_016280	AFUBlnc_1099.A	260	10.0932	antisense	transesterase (LovD), putative	NA	NA	NA	NA	No pattern
transcript:EDP56905	AFUB_016270	AFUBlnc_1099.A	88	3.41615	antisense	ABC multidrug transporter, putative	NA	NA	NA	NA	No pattern
transcript:EDP56950	AFUB_016720	AFUBlnc_1128.A	1534	63.5987	antisense	CP2 transcription factor, putative	NA	NA	NA	NA	No pattern
transcript:EDP53722	AFUB_017640	AFUBlnc_1274.3	33	4.56432	antisense	conserved hypothetical protein	9	NA	12	NA	No pattern
transcript:EDP53784	AFUB_018280	AFUBlnc_1467.A	33	0.923335	antisense	actin polymerization protein Bzz1, putative	NA	NA	NA	NA	No pattern
transcript:EDP53789	AFUB_018330	AFUBlnc_1469.25	33	1.02772	antisense	serine peptidase, putative	7	NA	2	NA	No pattern
transcript:EDP53806	AFUB_018500	AFUBlnc_1475.39	33	0.501672	antisense	aldo-keto reductase, putative	NA	9	NA	5	No pattern
transcript:EDP53807	AFUB_018510	AFUBlnc_1475.39	33	0.501672	antisense	conserved hypothetical protein	NA	9	NA	5	No pattern
transcript:EDP53823	AFUB_018670	AFUBlnc_1489.A	305	17.0201	antisense	sphingomyelin phosphodiesterase, putative	NA	NA	NA	NA	No pattern
transcript:EDP53825	AFUB_018690	AFUBlnc_1297.A	305	13.0398	antisense	conserved hypothetical protein	4	NA	3	NA	No pattern
transcript:EDP53834	AFUB_018780	AFUBlnc_1419.A	305	12.5	antisense	GPI anchored protein, putative	13	9	12	2	No pattern
transcript:EDP53854	AFUB_019000	AFUBlnc_1425.25	305	7.44084	antisense	conserved hypothetical protein	15	8	5	6	No pattern
transcript:EDP53900	AFUB_019460	AFUBlnc_1327.A	1073	84.8892	antisense	conserved hypothetical protein	NA	NA	NA	NA	No pattern
transcript:EDP53902	AFUB_019480	AFUBlnc_1312.1	1073	39.7702	antisense	conserved hypothetical protein	NA	NA	NA	NA	No pattern
transcript:EDP53941	AFUB_019870	AFUBlnc_1531.1	1172	45.2335	antisense	LPXTG-motif cell wall anchor domain protein, putative	NA	NA	NA	NA	No pattern
transcript:EDP53968	AFUB_020140	AFUBlnc_1547.A	270	27.0541	antisense	WD repeat protein	3	NA	7	NA	No pattern
transcript:EDP53973	AFUB_020190	AFUBlnc_1549.B	270	13.7195	antisense	conserved hypothetical protein	NA	NA	NA	NA	No pattern
transcript:EDP53976	AFUB_020220	AFUBlnc_1332.2	130	18.3357	antisense	conserved hypothetical protein	NA	NA	NA	NA	No pattern
transcript:EDP53985	AFUB_020310	AFUBlnc_1329.2	566	40.1418	antisense	hypothetical protein	NA	NA	NA	NA	No pattern
transcript:EDP54011	AFUB_020570	AFUBlnc_1411.A	848	60.485	antisense	sugar transporter, putative	10	NA	13	NA	No pattern
transcript:EDP54018	AFUB_020680	AFUBlnc_1397.A	848	51.929	antisense	NUDIX family hydrolase, putative	NA	NA	NA	NA	No pattern
transcript:EDP54034	AFUB_020840	AFUBlnc_1569.8	848	25.3816	antisense	isochorismatase family hydrolase, putative	3	NA	7	NA	No pattern
transcript:EDP54035	AFUB_020850	AFUBlnc_1569.8	848	25.3816	antisense	conserved hypothetical protein	14	NA	10	NA	No pattern
transcript:EDP54052	AFUB_021020	AFUBlnc_1666.A	1530	57.8669	antisense	serine/threonine protein phosphatase, putative	3	7	7	7	Inversely Clustered
transcript:EDP54066	AFUB_021160	AFUBlnc_1675.A	1530	43.6644	antisense	hypothetical protein	3	NA	7	NA	No pattern
transcript:EDP54067	AFUB_021170	AFUBlnc_1675.A	1530	43.6644	antisense	hypothetical protein	3	NA	7	NA	No pattern
transcript:EDP54099	AFUB_021490	AFUBlnc_1554.A	1530	48.265	antisense	conserved hypothetical protein	9	3	12	2	No pattern
transcript:EDP54137	AFUB_021890	AFUBlnc_1603.A	1505	91.2121	antisense	DNA repair protein Rad4, putative	3	NA	7	NA	No pattern
transcript:EDP54156	AFUB_022080	AFUBlnc_1615.A	564	56.513	antisense	hypothetical protein	NA	8	NA	5	No pattern
transcript:EDP54158	AFUB_022100	AFUBlnc_1616.1	564	22.0055	antisense	conserved hypothetical protein	7	NA	2	NA	No pattern
transcript:EDP54159	AFUB_022109	AFUBlnc_1616.1	23	0.897386	antisense	hypothetical protein	NA	NA	NA	NA	No pattern
transcript:EDP54177	AFUB_022290	AFUBlnc_1584.2	68	8.25243	antisense	salicylate hydroxylase, putative	NA	NA	NA	NA	No pattern
transcript:EDP54188	AFUB_022400	AFUBlnc_1828.18	68	1.73293	antisense	hypothetical protein	NA	NA	NA	NA	No pattern
transcript:EDP54212	AFUB_022640	AFUBlnc_1838.7	68	1.33727	antisense	signal transducer, putative	NA	3	NA	2	No pattern
transcript:EDP54265	AFUB_023210	AFUBlnc_1647.A	1240	72.4299	antisense	fungal specific transcription factor, putative	3	NA	7	NA	No pattern
transcript:EDP54274	AFUB_023300	AFUBlnc_1632.A	465	43.7441	antisense	zinc knuckle domain protein	NA	NA	NA	NA	No pattern
transcript:EDP54292	AFUB_023480	AFUBlnc_1627.A	452	48.7069	antisense	DDHD domain protein	NA	NA	NA	NA	No pattern
transcript:EDP54298	AFUB_023540	AFUBlnc_1911.1	452	18.6623	antisense	conserved hypothetical protein	NA	NA	NA	NA	No pattern
transcript:EDP54324	AFUB_023800	AFUBlnc_1922.A	452	12.2926	antisense	hypothetical protein	NA	NA	NA	NA	No pattern
transcript:EDP54362	AFUB_024180	AFUBlnc_1942.1	77	18.8264	antisense	flotillin domain protein	9	NA	12	NA	No pattern
transcript:EDP54366	AFUB_024220	AFUBlnc_1939.23	298	51.0274	antisense	C6 transcription factor, putative	NA	NA	NA	NA	No pattern
transcript:EDP54374	AFUB_024300	AFUBlnc_1652.A	132	5.72172	antisense	MFS allantoate transporter, putative	11	NA	6	NA	No pattern
transcript:EDP54375	AFUB_024310	AFUBlnc_1652.A	132	5.72172	antisense	orotidine 5'-phosphate decarboxylase PyrG	NA	NA	NA	NA	No pattern
transcript:EDP54401	AFUB_024570	AFUBlnc_1711.A	4892	90.3917	antisense	RING finger membrane protein	3	3	7	2	Clustered
transcript:EDP54426	AFUB_024820	AFUBlnc_1718.8	4892	145.725	antisense	MFS transporter, putative	NA	NA	NA	NA	No pattern
transcript:EDP54434	AFUB_024900	AFUBlnc_1721.1	813	53.5926	antisense	DNA ligase Cdc9, putative	NA	NA	NA	NA	No pattern
transcript:EDP54462	AFUB_025180	AFUBlnc_1702.9	2260	37.1405	antisense	amino-acid N-acetyltransferase subunit Mak10, putative	NA	7	NA	7	No pattern
transcript:EDP54463	AFUB_025190	AFUBlnc_1702.9	2260	37.1405	antisense	C6 finger domain protein, putative	NA	7	NA	7	No pattern
transcript:EDP54464	AFUB_025200	AFUBlnc_1702.9	2260	37.1405	antisense	fungal specific trascription factor, putative	7	7	2	7	Inversely Clustered
transcript:EDP54481	AFUB_025380	AFUBlnc_1754.B	713	14.1834	antisense	conserved hypothetical protein	NA	9	NA	2	No pattern
transcript:EDP54482	AFUB_025390	AFUBlnc_1754.B	757	15.0587	antisense	endoglucanase/cellulase, putative	NA	9	NA	2	No pattern
transcript:EDP54513	AFUB_025700	AFUBlnc_1684.5	1103	62.7418	antisense	purine-cytosine permease	NA	3	NA	2	No pattern
transcript:EDP54515	AFUB_025720	AFUBlnc_1686.27	379	8.79554	antisense	hypothetical protein	NA	NA	NA	NA	No pattern
transcript:EDP54561	AFUB_026200	AFUBlnc_1750.39	388	10.0675	antisense	hypothetical protein	NA	NA	NA	NA	No pattern
transcript:EDP54562	AFUB_026210	AFUBlnc_1750.39	388	10.0675	antisense	C6 transcription factor, putative	NA	NA	NA	NA	No pattern
transcript:EDP54586	AFUB_026450	AFUBlnc_1873.B	388	14.697	antisense	conserved hypothetical protein	NA	10	NA	2	No pattern
transcript:EDP54700	AFUB_027610	AFUBlnc_2049.B	1119	72.7096	antisense	beta-1,6 glucan synthetase (Kre6), putative	2	NA	2	NA	No pattern
transcript:EDP54716	AFUB_027760	AFUBlnc_2060.A	352	25.7498	antisense	F-box and WD repeat-containing protein	NA	NA	NA	NA	No pattern
transcript:EDP54723	AFUB_027830	AFUBlnc_2064.A	1357	89.4529	antisense	voltage-gated chloride channel, putative	NA	NA	NA	NA	No pattern
transcript:EDP54745	AFUB_028050	AFUBlnc_2075.A	1357	72.957	antisense	protein kinase regulator (Mob1), putative	NA	NA	NA	NA	No pattern
transcript:EDP54748	AFUB_028080	AFUBlnc_2073.A	1357	77.7205	antisense	conserved hypothetical protein	7	NA	2	NA	No pattern
transcript:EDP54753	AFUB_028130	AFUBlnc_2077.A	52	2.30496	antisense	acetylornithine aminotransferase	NA	NA	NA	NA	No pattern
transcript:EDP54754	AFUB_028140	AFUBlnc_2077.A	52	2.30496	antisense	Golgi integral membrane protein (Cln3), putative	NA	NA	NA	NA	No pattern
transcript:EDP54755	AFUB_028150	AFUBlnc_2077.B	940	79.1912	antisense	lipase, putative	9	3	12	5	No pattern
transcript:EDP54766	AFUB_028260	AFUBlnc_2004.A	531	91.3941	antisense	conserved hypothetical protein	11	NA	6	NA	No pattern
transcript:EDP54766	AFUB_028260	AFUBlnc_2004.B	1663	82.4492	antisense	conserved hypothetical protein	11	NA	6	NA	No pattern
transcript:EDP54783	AFUB_028430	AFUBlnc_2003.A	1663	25.1855	antisense	hypothetical protein	NA	NA	NA	NA	No pattern
transcript:EDP54784	AFUB_028440	AFUBlnc_2003.A	1663	25.1855	antisense	hypothetical protein	NA	NA	NA	NA	No pattern
transcript:EDP54818	AFUB_028780	AFUBlnc_2099.6	1663	85.6775	antisense	conserved hypothetical protein	NA	13	NA	8	No pattern
transcript:EDP54872	AFUB_029310	AFUBlnc_1952.A	1663	73.6492	antisense	conserved hypothetical protein	NA	3	NA	2	No pattern
transcript:EDP54896	AFUB_029560	AFUBlnc_2150.12	1663	42.3155	antisense	conserved hypothetical protein	9	3	12	2	No pattern
transcript:EDP54897	AFUB_029570	AFUBlnc_2150.12	1663	42.3155	antisense	conserved hypothetical protein	3	3	7	2	Clustered
transcript:EDP54946	AFUB_030060	AFUBlnc_2033.24	1663	78.9649	antisense	cytochrome P450, putative	NA	3	NA	2	No pattern
transcript:EDP54959	AFUB_030190	AFUBlnc_2616.8	1017	50.6726	antisense	conserved hypothetical protein	NA	2	NA	7	No pattern
transcript:EDP54972	AFUB_030330	AFUBlnc_2631.A	1017	58.6505	antisense	conserved hypothetical protein	NA	NA	NA	NA	No pattern
transcript:EDP55021	AFUB_030820	AFUBlnc_2650.A	893	53.3134	antisense	alpha-L-arabinofuranosidase A	9	NA	12	NA	No pattern
transcript:EDP55022	AFUB_030830	AFUBlnc_2652.A	87	3.89785	antisense	hypothetical protein	NA	NA	NA	NA	No pattern
transcript:EDP55023	AFUB_030840	AFUBlnc_2652.A	429	19.2204	antisense	conserved hypothetical protein	NA	NA	NA	NA	No pattern
transcript:EDP55049	AFUB_031100	AFUBlnc_2665.A	429	21.7215	antisense	integral membrane protein, putative	NA	7	NA	7	No pattern
transcript:EDP55057	AFUB_031180	AFUBlnc_2109.8	429	21.9775	antisense	conserved hypothetical protein	NA	NA	NA	NA	No pattern
transcript:EDP55063	AFUB_031240	AFUBlnc_2113.1	24	5.36913	antisense	sulfite reductase, putative	3	NA	7	NA	No pattern
transcript:EDP55084	AFUB_031450	AFUBlnc_2127.A	668	27.7178	antisense	conserved hypothetical protein	NA	NA	NA	NA	No pattern
transcript:EDP55144	AFUB_032060	AFUBlnc_2141.B	668	51.7428	antisense	conserved hypothetical protein	NA	NA	NA	NA	No pattern
transcript:EDP55155	AFUB_032180	AFUBlnc_2158.A	226	23.6155	antisense	conserved hypothetical protein	NA	NA	NA	NA	No pattern
transcript:EDP55187	AFUB_032500	AFUBlnc_2212.6	226	12.7252	antisense	endonuclease/exonuclease/phosphatase family protein	4	NA	3	NA	No pattern
transcript:EDP55197	AFUB_032610	AFUBlnc_2239.A	226	10.6153	antisense	succinate:fumarate antiporter (Acr1), putative	NA	NA	NA	NA	No pattern
transcript:EDP55211	AFUB_032750	AFUBlnc_2247.1	226	11.6675	antisense	conserved hypothetical protein	NA	NA	NA	NA	No pattern
transcript:EDP55221	AFUB_032850	AFUBlnc_2262.2	2418	32.4259	antisense	conserved hypothetical protein	NA	NA	NA	NA	No pattern
transcript:EDP55222	AFUB_032860	AFUBlnc_2262.2	2418	32.4259	antisense	hypothetical protein	NA	NA	NA	NA	No pattern
transcript:EDP52252	AFUB_034160	AFUBlnc_2340.1	283	17.1308	antisense	hypothetical protein	NA	NA	NA	NA	No pattern
transcript:EDP52253	AFUB_034170	AFUBlnc_2340.1	283	17.1308	antisense	hypothetical protein	NA	NA	NA	NA	No pattern
transcript:EDP52273	AFUB_034370	AFUBlnc_2346.A	1433	80.8235	antisense	conserved hypothetical protein	11	7	6	7	No pattern
transcript:EDP52284	AFUB_034480	AFUBlnc_2366.5	1440	58.7755	antisense	conserved hypothetical protein	NA	NA	NA	NA	No pattern
transcript:EDP52303	AFUB_034670	AFUBlnc_2420.A	720	31.9858	antisense	MFS multidrug transporter, putative	3	3	7	5	Clustered
transcript:EDP52304	AFUB_034680	AFUBlnc_2420.A	720	31.9858	antisense	RNA polymerase II general transcription and DNA repair factor TFIIH	NA	3	NA	5	No pattern
transcript:EDP52445	AFUB_036110	AFUBlnc_2544.A	720	18.7696	antisense	conserved hypothetical protein	3	3	7	2	Clustered
transcript:EDP52451	AFUB_036170	AFUBlnc_2549.2	626	70.2581	antisense	conserved hypothetical protein	NA	NA	NA	NA	No pattern
transcript:EDP52488	AFUB_036540	AFUBlnc_2674.A	442	64.1509	antisense	cytochrome b561, putative	NA	NA	NA	NA	No pattern
transcript:EDP52506	AFUB_036720	AFUBlnc_2686.A	1624	77.5179	antisense	DIL and Ankyrin domain protein	NA	NA	NA	NA	No pattern
transcript:EDP52516	AFUB_036820	AFUBlnc_2493.3	2066	56.4481	antisense	conserved hypothetical protein	NA	NA	NA	NA	No pattern
transcript:EDP52525	AFUB_036910	AFUBlnc_2499.A	2066	204.96	antisense	conserved hypothetical protein	9	NA	12	NA	No pattern
transcript:EDP52532	AFUB_036980	AFUBlnc_2506.A	1574	87.3474	antisense	small oligopeptide transporter, OPT family	NA	5	NA	7	No pattern
transcript:EDP52552	AFUB_037180	AFUBlnc_2555.9	760	100	antisense	conserved hypothetical protein	NA	NA	NA	NA	No pattern
transcript:EDP52555	AFUB_037210	AFUBlnc_2558.1	1214	40.3859	antisense	C2H2 transcription factor PacC, putative	NA	NA	NA	NA	No pattern
transcript:EDP52566	AFUB_037320	AFUBlnc_2569.A	1214	45.8113	antisense	microtubule associated protein EB1, putative	NA	NA	NA	NA	No pattern
transcript:EDP52572	AFUB_037380	AFUBlnc_2573.A	552	40.678	antisense	conserved hypothetical protein	3	NA	7	NA	No pattern
transcript:EDP52573	AFUB_037390	AFUBlnc_2573.B	552	18.0039	antisense	hypothetical protein	NA	NA	NA	NA	No pattern
transcript:EDP52583	AFUB_037490	AFUBlnc_2581.9	1037	60.0811	antisense	ubiquitin C-terminal hydrolase, putative	NA	5	NA	7	No pattern
transcript:EDP52589	AFUB_037550	AFUBlnc_2512.A	427	27.5306	antisense	conserved hypothetical protein	NA	NA	NA	NA	No pattern
transcript:EDP52591	AFUB_037570	AFUBlnc_2520.B	427	31.8182	antisense	conserved hypothetical protein	NA	NA	NA	NA	No pattern
transcript:EDP52607	AFUB_037730	AFUBlnc_2583.A	1682	88.6663	antisense	glutamyl-tRNA(Gln) amidotransferase, B subunit	NA	NA	NA	NA	No pattern
transcript:EDP52643	AFUB_038090	AFUBlnc_2612.1	302	43.7681	antisense	hypothetical protein	NA	NA	NA	NA	No pattern
transcript:EDP52647	AFUB_038130	AFUBlnc_2703.5	1466	84.447	antisense	eukaryotic translation initiation factor eIF-2C4, putative	NA	NA	NA	NA	No pattern
transcript:EDP52680	AFUB_038490	AFUBlnc_3293.1	1406	51.9011	antisense	conserved hypothetical protein	NA	NA	NA	NA	No pattern
transcript:EDP52684	AFUB_038530	AFUBlnc_3294.A	481	20.986	antisense	mitochondrial F1F0 ATP synthase subunit Atp14, putative	NA	NA	NA	NA	No pattern
transcript:EDP52708	AFUB_038770	AFUBlnc_3304.A	879	45.544	antisense	transcription factor TFIIIC complex subunit Tfc6, putative	9	3	12	2	No pattern
transcript:EDP52724	AFUB_038930	AFUBlnc_3317.A	1262	97.1517	antisense	conserved hypothetical protein	NA	NA	NA	NA	No pattern
transcript:EDP52739	AFUB_039080	AFUBlnc_3326.A	1262	71.3801	antisense	dihydroneopterin aldolase domain protein	11	NA	6	NA	No pattern
transcript:EDP52746	AFUB_039150	AFUBlnc_3328.A	1077	56.8938	antisense	forkhead domain protein	NA	NA	NA	NA	No pattern
transcript:EDP52751	AFUB_039200	AFUBlnc_3330.13	807	81.3508	antisense	vacuolar iron transporter Ccc1, putative	NA	3	NA	2	No pattern
transcript:EDP52765	AFUB_039340	AFUBlnc_2696.A	807	44.6844	antisense	conserved hypothetical protein	7	NA	2	NA	No pattern
transcript:EDP52912	AFUB_040850	AFUBlnc_2757.A	666	61.8384	antisense	cohesin complex subunit (Psm1), putative	NA	NA	NA	NA	No pattern
transcript:EDP52916	AFUB_040890	AFUBlnc_2817.A	302	35.9096	antisense	NUDIX domain protein	NA	NA	NA	NA	No pattern
transcript:EDP52967	AFUB_041390	AFUBlnc_2897.A	95	10.8945	antisense	nucleolin protein Nsr1, putative	5	NA	2	NA	No pattern
transcript:EDP52989	AFUB_041610	AFUBlnc_2909.A	252	24.8031	antisense	conserved hypothetical protein	11	NA	6	NA	No pattern
transcript:EDP52993	AFUB_041640	AFUBlnc_2914.6	252	14.5245	antisense	DRAP deaminase, putative	15	NA	5	NA	No pattern
transcript:EDP53050	AFUB_042210	AFUBlnc_2942.A	252	4.96845	antisense	40S ribosomal protein S4, putative	5	NA	11	NA	No pattern
transcript:EDP53051	AFUB_042220	AFUBlnc_2942.A	1190	23.4621	antisense	aspartate-semialdehyde dehydrogenase	1	NA	14	NA	No pattern
transcript:EDP53064	AFUB_042350	AFUBlnc_2951.A	1190	13.8614	antisense	COP9 signalosome subunit 2 (CsnB), putative	NA	5	NA	7	No pattern
transcript:EDP53092	AFUB_042630	AFUBlnc_2952.A	399	35.2162	antisense	conserved hypothetical protein	NA	NA	NA	NA	No pattern
transcript:EDP53106	AFUB_042770	AFUBlnc_2961.A	399	11.189	antisense	C6 transcription factor, putative	NA	4	NA	1	No pattern
transcript:EDP53107	AFUB_042780	AFUBlnc_2961.A	399	11.189	antisense	hypothetical protein	NA	4	NA	1	No pattern
transcript:EDP53134	AFUB_043040	AFUBlnc_3106.A	399	8.32985	antisense	RNA processing protein Emg1, putative	NA	2	NA	3	No pattern
transcript:EDP53156	AFUB_043260	AFUBlnc_3120.39	399	11.964	antisense	RAS small monomeric GTPase, putative	7	NA	2	NA	No pattern
transcript:EDP53158	AFUB_043280	AFUBlnc_3121.A	399	26.6533	antisense	aldose 1-epimerase, putative	4	5	3	7	No pattern
transcript:EDP53172	AFUB_043420	AFUBlnc_3060.2	788	66.9499	antisense	conserved hypothetical protein	NA	5	NA	3	No pattern
transcript:EDP53183	AFUB_043530	AFUBlnc_3066.A	986	71.7613	antisense	conserved hypothetical protein	NA	3	NA	2	No pattern
transcript:EDP53187	AFUB_043570	AFUBlnc_3071.1	247	16.1017	antisense	ATP dependent RNA helicase (Dhh1), putative	NA	3	NA	2	No pattern
transcript:EDP53219	AFUB_043910	AFUBlnc_3039.A	1558	100	antisense	conserved hypothetical protein	NA	NA	NA	NA	No pattern
transcript:EDP53265	AFUB_044370	AFUBlnc_3077.1	1003	62.6875	antisense	hypothetical protein	NA	NA	NA	NA	No pattern
transcript:EDP53276	AFUB_044480	AFUBlnc_3085.15	1003	25.6325	antisense	siderophore esterase IroE-like, putative	NA	7	NA	7	No pattern
transcript:EDP53277	AFUB_044490	AFUBlnc_3085.15	1003	25.6325	antisense	acetyltransferase, GNAT family, putative	7	7	2	7	Inversely Clustered
transcript:EDP53289	AFUB_044620	AFUBlnc_3208.6	1003	14.0476	antisense	carboxylesterase, putative	NA	NA	NA	NA	No pattern
transcript:EDP53290	AFUB_044630	AFUBlnc_3208.6	1003	14.0476	antisense	F-box and ankyrin domain protein	NA	NA	NA	NA	No pattern
transcript:EDP53311	AFUB_044840	AFUBlnc_3220.3	1003	90.4418	antisense	enoyl-CoA hydratase/isomerase family protein	7	NA	6	NA	No pattern
transcript:EDP53321	AFUB_044950	AFUBlnc_3224.12	874	48.5286	antisense	hypothetical protein	3	NA	7	NA	No pattern
transcript:EDP53324	AFUB_044980	AFUBlnc_3227.7	874	59.4963	antisense	isochorismatase family hydrolase, putative	NA	NA	NA	NA	No pattern
transcript:EDP53327	AFUB_045010	AFUBlnc_3160.B	1349	43.6287	antisense	MFS monocarboxylate transporter, putative	NA	3	NA	2	No pattern
transcript:EDP53328	AFUB_045020	AFUBlnc_3160.B	735	23.771	antisense	bZIP transcription factor, putative	3	3	7	2	Clustered
transcript:EDP53363	AFUB_045380	AFUBlnc_3204.A	735	18.1976	antisense	NUDIX domain, putative	3	NA	7	NA	No pattern
transcript:EDP53374	AFUB_045500	AFUBlnc_3268.A	758	43.5883	antisense	MFS multidrug transporter, putative	NA	NA	NA	NA	No pattern
transcript:EDP53430	AFUB_046060	AFUBlnc_3350.1	256	7.15884	antisense	mycelial catalase Cat1	3	NA	7	NA	No pattern
transcript:EDP53463	AFUB_046420	AFUBlnc_3479.16	256	11.6948	antisense	DUF636 domain protein	NA	3	NA	2	No pattern
transcript:EDP53492	AFUB_046710	AFUBlnc_3381.6	256	13.1959	antisense	sterigmatocystin biosynthesis cytochrome P450 monooxygenase	NA	3	NA	5	No pattern
transcript:EDP53518	AFUB_046990	AFUBlnc_3441.5	3924	100	antisense	polyketide synthase, putative	3	NA	7	NA	No pattern
transcript:EDP53523	AFUB_047040	AFUBlnc_3404.A	3924	274.598	antisense	DUF636 domain protein	3	NA	7	NA	No pattern
transcript:EDP53550	AFUB_047320	AFUBlnc_3449.A	3924	114.536	antisense	conserved hypothetical protein	3	3	7	2	Clustered
transcript:EDP53551	AFUB_047330	AFUBlnc_3449.A	899	26.2405	antisense	conserved hypothetical protein	3	3	7	2	Clustered
transcript:EDP53565	AFUB_047470	AFUBlnc_3583.13	13	1.01404	antisense	C6 transcription factor, putative	3	3	7	2	Clustered
transcript:EDP53568	AFUB_047500	AFUBlnc_3587.2	427	53.4418	antisense	alpha-amylase, putative	NA	NA	NA	NA	No pattern
transcript:EDP53576	AFUB_047580	AFUBlnc_3468.A	427	22.3795	antisense	putative exported protein	NA	3	NA	1	No pattern
transcript:EDP53585	AFUB_047680	AFUBlnc_3472.21	427	30.6753	antisense	2-dehydropantoate 2-reductase family protein, putative	NA	9	NA	2	No pattern
transcript:EDP53589	AFUB_047730	AFUBlnc_3463.3	427	13.6161	antisense	C6 transcription factor, putative	NA	3	NA	2	No pattern
transcript:EDP53604	AFUB_047880	AFUBlnc_3501.3	427	37.8546	antisense	conserved hypothetical protein	NA	NA	NA	NA	No pattern
transcript:EDP53659	AFUB_048450	AFUBlnc_3629.A	176	41.6076	antisense	hypothetical protein	3	NA	7	NA	No pattern
transcript:EDP53675	AFUB_048620	AFUBlnc_3602.A	160	14.6789	antisense	conserved hypothetical protein	NA	NA	NA	NA	No pattern
transcript:EDP50976	AFUB_049780	AFUBlnc_3707.11	160	7.14605	antisense	hypothetical protein	NA	NA	NA	NA	No pattern
transcript:EDP51025	AFUB_050270	AFUBlnc_3918.A	1007	50.8586	antisense	deoxyhypusine synthase, putative	5	3	2	2	Clustered
transcript:EDP51048	AFUB_050500	AFUBlnc_3932.A	773	47.775	antisense	histone deacetylase HdaA	NA	4	NA	1	No pattern
transcript:EDP51052	AFUB_050540	AFUBlnc_3935.5	773	55.2143	antisense	aldehyde reductase (GliO), putative	NA	NA	NA	NA	No pattern
transcript:EDP51061	AFUB_050630	AFUBlnc_3939.2	153	30.0589	antisense	conserved hypothetical protein	NA	NA	NA	NA	No pattern
transcript:EDP51076	AFUB_050780	AFUBlnc_3730.14	2822	100	antisense	conserved hypothetical protein	NA	NA	NA	NA	No pattern
transcript:EDP51077	AFUB_050790	AFUBlnc_3731.7	672	55.7214	antisense	ABC multidrug transporter, putative	NA	NA	NA	NA	No pattern
transcript:EDP51081	AFUB_050830	AFUBlnc_3735.1	672	24.3302	antisense	peroxidase, putative	8	NA	12	NA	No pattern
transcript:EDP51082	AFUB_050840	AFUBlnc_3735.1	466	16.8718	antisense	alpha/beta hydrolase, putative	11	NA	6	NA	No pattern
transcript:EDP51105	AFUB_051070	AFUBlnc_3748.1	96	7.77958	antisense	conserved hypothetical protein	3	7	7	7	Inversely Clustered
transcript:EDP51142	AFUB_051440	AFUBlnc_3834.A	96	5.27183	antisense	nitrogen metabolite repression regulator NmrA	7	2	2	7	Inversely Clustered
transcript:EDP51149	AFUB_051510	AFUBlnc_3764.1	96	3.05149	antisense	Impact family protein	NA	4	NA	1	No pattern
transcript:EDP51160	AFUB_051620	AFUBlnc_3779.5	1147	88.2308	antisense	conserved hypothetical protein	4	NA	3	NA	No pattern
transcript:EDP51181	AFUB_051850	AFUBlnc_3961.A	761	21.0454	antisense	TFIIH complex helicase Ssl2, putative	9	NA	12	NA	No pattern
transcript:EDP51182	AFUB_051860	AFUBlnc_3961.A	761	21.0454	antisense	HypA-like protein, putative	NA	NA	NA	NA	No pattern
transcript:EDP51219	AFUB_052230	AFUBlnc_3982.A	761	21.1213	antisense	chromatin assembly factor 1 subunit A, putative	NA	NA	NA	NA	No pattern
transcript:EDP51220	AFUB_052240	AFUBlnc_3983.1	761	22.9424	antisense	conserved hypothetical protein	NA	NA	NA	NA	No pattern
transcript:EDP51221	AFUB_052250	AFUBlnc_3984.A	761	15.7524	antisense	isopenicillin N-CoA epimerase, putative	11	5	6	7	No pattern
transcript:EDP51222	AFUB_052260	AFUBlnc_3984.A	761	15.7524	antisense	WW domain protein	NA	5	NA	7	No pattern
transcript:EDP51230	AFUB_052340	AFUBlnc_3985.27	761	81.1301	antisense	conidiation-specific protein Con-10, putative	NA	13	NA	10	No pattern
transcript:EDP51231	AFUB_052350	AFUBlnc_3987.A	952	74.9606	antisense	oxidoreductase, short chain dehydrogenase/reductase family	NA	NA	NA	NA	No pattern
transcript:EDP51239	AFUB_052430	AFUBlnc_3990.21	952	47.4104	antisense	alcohol dehydrogenase, putative	NA	NA	NA	NA	No pattern
transcript:EDP51288	AFUB_052920	AFUBlnc_3882.1	749	61.2428	antisense	ER to Golgi transport protein (Sly41), putative	9	NA	12	NA	No pattern
transcript:EDP51291	AFUB_052950	AFUBlnc_3883.21	312	14.5863	antisense	cytokinesis regulator (Byr4), putative	NA	NA	NA	NA	No pattern
transcript:EDP51293	AFUB_052970	AFUBlnc_3886.2	312	15.1603	antisense	hypothetical protein	NA	NA	NA	NA	No pattern
transcript:EDP51306	AFUB_053100	AFUBlnc_3816.A	18	5.625	antisense	class V myosin (Myo4), putative	NA	NA	NA	NA	No pattern
transcript:EDP51350	AFUB_053540	AFUBlnc_4033.B	18	0.488334	antisense	SET and WW domain protein	NA	NA	NA	NA	No pattern
transcript:EDP51352	AFUB_053560	AFUBlnc_4034.1	18	0.375156	antisense	conserved hypothetical protein	NA	NA	NA	NA	No pattern
transcript:EDP51382	AFUB_053880	AFUBlnc_3888.1	18	1.05696	antisense	DNA repair and transcription factor Ada, putative	NA	NA	NA	NA	No pattern
transcript:EDP51460	AFUB_054680	AFUBlnc_4090.A	281	10.9169	antisense	RNP domain protein	NA	2	NA	3	No pattern
transcript:EDP51480	AFUB_054880	AFUBlnc_4106.A	281	12.6349	antisense	carboxypeptidase S1, putative	1	NA	14	NA	No pattern
transcript:EDP51566	AFUB_055760	AFUBlnc_4299.A	281	5.2318	antisense	C3HC4 finger protein	6	7	4	7	No pattern
transcript:EDP51575	AFUB_055850	AFUBlnc_4307.A	634	54.0956	antisense	alpha-actinin, sarcomeric (f-actin cross linking protein)	NA	NA	NA	NA	No pattern
transcript:EDP51584	AFUB_055950	AFUBlnc_4314.A	1166	54.6648	antisense	PQ loop repeat protein	NA	NA	NA	NA	No pattern
transcript:EDP51589	AFUB_056000	AFUBlnc_4110.A	1001	96.9961	antisense	SET domain protein	NA	NA	NA	NA	No pattern
transcript:EDP51614	AFUB_056250	AFUBlnc_4449.30	482	34.5025	antisense	hypothetical protein	NA	9	NA	2	No pattern
transcript:EDP51618	AFUB_056290	AFUBlnc_4457.A	508	11.847	antisense	hypothetical protein	NA	14	NA	14	No pattern
transcript:EDP51644	AFUB_056550	AFUBlnc_4472.48	508	15.6597	antisense	conserved glutamic acid rich protein	NA	3	NA	2	No pattern
transcript:EDP51675	AFUB_056860	AFUBlnc_4191.2	148	31.3559	antisense	signal transduction protein Syg1, putative	NA	NA	NA	NA	No pattern
transcript:EDP51689	AFUB_057000	AFUBlnc_4194.26	148	8.29132	antisense	hypothetical protein	NA	3	NA	2	No pattern
transcript:EDP51697	AFUB_057080	AFUBlnc_4203.A	148	19.7333	antisense	conserved hypothetical protein	NA	NA	NA	NA	No pattern
transcript:EDP51698	AFUB_057090	AFUBlnc_4203.B	148	6.23158	antisense	conserved hypothetical protein	2	3	2	2	Inversely Clustered
transcript:EDP51713	AFUB_057240	AFUBlnc_4160.4	1195	100	antisense	hypothetical protein	NA	NA	NA	NA	No pattern
transcript:EDP51753	AFUB_057710	AFUBlnc_4213.2	546	54.2205	antisense	conserved hypothetical protein	NA	NA	NA	NA	No pattern
transcript:EDP51767	AFUB_057850	AFUBlnc_4227.34	585	76.4706	antisense	heat shock protein Hsp20/Hsp26, putative	NA	NA	NA	NA	No pattern
transcript:EDP51821	AFUB_058420	AFUBlnc_4537.A	6	1.78042	antisense	mitochondrial ATP-dependent RNA helicase Suv3, putative	NA	NA	NA	NA	No pattern
transcript:EDP51831	AFUB_058520	AFUBlnc_4547.28	6	0.165107	antisense	conserved hypothetical protein	NA	7	NA	7	No pattern
transcript:EDP51834	AFUB_058550	AFUBlnc_4552.A	6	0.179319	antisense	amino acid permease, putative	NA	7	NA	12	No pattern
transcript:EDP51835	AFUB_058560	AFUBlnc_4552.A	50	1.49432	antisense	conserved hypothetical protein	NA	7	NA	12	No pattern
transcript:EDP51838	AFUB_058590	AFUBlnc_4554.2	50	1.79019	antisense	ammonium transporter MepA	NA	3	NA	2	No pattern
transcript:EDP51853	AFUB_058740	AFUBlnc_4557.A	50	1.16932	antisense	nucleosome remodeling complex ATPase subunit (Snf2h), putative	NA	7	NA	7	No pattern
transcript:EDP51856	AFUB_058770	AFUBlnc_4560.A	50	1.4041	antisense	GMF family protein	NA	7	NA	7	No pattern
transcript:EDP51888	AFUB_059080	AFUBlnc_4276.5	1631	81.5092	antisense	conserved hypothetical protein	NA	NA	NA	NA	No pattern
transcript:EDP51897	AFUB_059170	AFUBlnc_4281.A	1631	44.9064	antisense	actin cytoskeleton organization protein (Cro1), putative	NA	1	NA	3	No pattern
transcript:EDP51910	AFUB_059300	AFUBlnc_4330.1	1053	84.4427	antisense	RIO1 family protein kinase, putative	NA	NA	NA	NA	No pattern
transcript:EDP51943	AFUB_059640	AFUBlnc_4354.A	5	0.319898	antisense	DNA ligase, putative	3	NA	7	NA	No pattern
transcript:EDP51944	AFUB_059650	AFUBlnc_4354.A	1240	79.3346	antisense	C2H2 transcription factor, putative	4	NA	3	NA	No pattern
transcript:EDP51963	AFUB_059880	AFUBlnc_4385.A	1179	75.5769	antisense	conserved hypothetical protein	NA	NA	NA	NA	No pattern
transcript:EDP52012	AFUB_060420	AFUBlnc_4516.2	377	53.3994	antisense	hypothetical protein	NA	NA	NA	NA	No pattern
transcript:EDP52014	AFUB_060440	AFUBlnc_4517.3	377	25.7162	antisense	metallo-beta-lactamase family protein	NA	NA	NA	NA	No pattern
transcript:EDP52020	AFUB_060500	AFUBlnc_4519.1	377	13.6842	antisense	DUF1264 domain protein	NA	NA	NA	NA	No pattern
transcript:EDP52024	AFUB_060580	AFUBlnc_4521.A	951	71.9365	antisense	NAD+ kinase, putative	NA	NA	NA	NA	No pattern
transcript:EDP52057	AFUB_060910	AFUBlnc_4610.A	951	107.215	antisense	thioesterase family protein	NA	NA	NA	NA	No pattern
transcript:EDP52061	AFUB_060950	AFUBlnc_4612.1	665	49.6639	antisense	inositol hexaphosphate kinase KCS1, putative	NA	NA	NA	NA	No pattern
transcript:EDP52069	AFUB_061030	AFUBlnc_4622.2	1362	63.5261	antisense	UV radiation resistance protein (UVRAG), putative	NA	NA	NA	NA	No pattern
transcript:EDP52087	AFUB_061210	AFUBlnc_4629.A	393	40.5155	antisense	cell cycle control protein (Cwf8), putative	NA	NA	NA	NA	No pattern
transcript:EDP52112	AFUB_061480	AFUBlnc_4651.2	393	27.4825	antisense	protein phosphatase, putative	NA	5	NA	7	No pattern
transcript:EDP52118	AFUB_061540	AFUBlnc_4654.A	393	37.5358	antisense	transcriptional regulator, putative	10	NA	7	NA	No pattern
transcript:EDP52129	AFUB_061660	AFUBlnc_4658.4	877	77.6794	antisense	WD domain, G-beta repeat protein	7	NA	2	NA	No pattern
transcript:EDP52130	AFUB_061670	AFUBlnc_4657.21	993	93.4149	antisense	conserved hypothetical protein	NA	NA	NA	NA	No pattern
transcript:EDP52206	AFUB_062450	AFUBlnc_4499.2	603	42.3158	antisense	heat shock trehalose synthase, putative	NA	NA	NA	NA	No pattern
transcript:EDP52212	AFUB_062510	AFUBlnc_4496.2	603	45.8207	antisense	conserved hypothetical protein	NA	NA	NA	NA	No pattern
transcript:EDP49958	AFUB_062900	AFUBlnc_4571.1	603	25.9578	antisense	translation initiation factor, putative	NA	NA	NA	NA	No pattern
transcript:EDP49982	AFUB_063140	AFUBlnc_4605.5	402	31.4554	antisense	conserved hypothetical protein	NA	NA	NA	NA	No pattern
transcript:EDP49994	AFUB_063260	AFUBlnc_4587.A	1734	90.9282	antisense	dipeptidyl peptidase, putative	3	NA	7	NA	No pattern
transcript:EDP50042	AFUB_063730	AFUBlnc_4678.1	280	10.7941	antisense	conserved hypothetical protein	NA	NA	NA	NA	No pattern
transcript:EDP50043	AFUB_063740	AFUBlnc_4678.1	280	10.7941	antisense	hypothetical protein	NA	NA	NA	NA	No pattern
transcript:EDP50044	AFUB_063750	AFUBlnc_4678.B	280	10.9332	antisense	allergen Asp F7	2	NA	1	NA	No pattern
transcript:EDP50051	AFUB_063820	AFUBlnc_4681.A	1488	90.7871	antisense	serine-threonine kinase SepH	NA	NA	NA	NA	No pattern
transcript:EDP50085	AFUB_064170	AFUBlnc_4775.A	1488	76.8992	antisense	dual specificity phosphatase, putative	3	NA	7	NA	No pattern
transcript:EDP50123	AFUB_064550	AFUBlnc_4713.A	31	1.35786	antisense	hypothetical protein	NA	NA	NA	NA	No pattern
transcript:EDP50124	AFUB_064560	AFUBlnc_4713.A	2111	92.4661	antisense	cytoskeleton organisation protein (Dec1), putative	NA	NA	NA	NA	No pattern
transcript:EDP50125	AFUB_064570	AFUBlnc_4754.1	2111	71.3176	antisense	conserved hypothetical protein	NA	3	NA	2	No pattern
transcript:EDP50140	AFUB_064710	AFUBlnc_4765.1	521	84.3042	antisense	conserved hypothetical protein	NA	NA	NA	NA	No pattern
transcript:EDP50143	AFUB_064740	AFUBlnc_4767.A	573	34.9177	antisense	peptidyl-prolyl cis-trans isomerase (CypB), putative	11	NA	6	NA	No pattern
transcript:EDP50175	AFUB_065070	AFUBlnc_4840.A	422	47.5761	antisense	hypothetical protein	NA	3	NA	2	No pattern
transcript:EDP50210	AFUB_065420	AFUBlnc_4870.A	422	29.6765	antisense	conserved hypothetical protein	NA	NA	NA	NA	No pattern
transcript:EDP50223	AFUB_065550	AFUBlnc_4875.A	422	24.0456	antisense	conserved hypothetical protein	NA	9	NA	2	No pattern
transcript:EDP50232	AFUB_065640	AFUBlnc_4915.A	1087	48.3326	antisense	pantetheine-phosphate adenylyltransferase family protein	NA	NA	NA	NA	No pattern
transcript:EDP50249	AFUB_065810	AFUBlnc_4792.1	1087	36.4643	antisense	conserved hypothetical protein	3	NA	7	NA	No pattern
transcript:EDP50271	AFUB_066040	AFUBlnc_4818.A	945	68.9278	antisense	nucleolar GTPase, putative	5	13	11	8	No pattern
transcript:EDP50288	AFUB_066210	AFUBlnc_4941.A	945	31.1675	antisense	cytochrome c peroxidase Ccp1, putative	NA	NA	NA	NA	No pattern
transcript:EDP50329	AFUB_066640	AFUBlnc_4899.A	445	38.1647	antisense	SNARE protein Ykt6, putative	NA	NA	NA	NA	No pattern
transcript:EDP50340	AFUB_066750	AFUBlnc_4903.2	445	35.2615	antisense	GAJ protein, putative	NA	9	NA	2	No pattern
transcript:EDP50357	AFUB_066950	AFUBlnc_4959.A	1031	72.4526	antisense	kynureninase, putative	NA	NA	NA	NA	No pattern
transcript:EDP50409	AFUB_067470	AFUBlnc_5335.A	166	16.501	antisense	3-demethylubiquinone-9 3-methyltransferase	7	NA	2	NA	No pattern
transcript:EDP50434	AFUB_067720	AFUBlnc_4994.A	166	14.4473	antisense	conserved hypothetical protein	NA	NA	NA	NA	No pattern
transcript:EDP50490	AFUB_068270	AFUBlnc_5037.A	148	3.98814	antisense	alpha-aminoadipate reductase large subunit, putative	1	NA	14	NA	No pattern
transcript:EDP50491	AFUB_068280	AFUBlnc_5037.A	148	3.98814	antisense	carbonic anhydrase family protein	5	NA	2	NA	No pattern
transcript:EDP50514	AFUB_068510	AFUBlnc_5231.A	789	31.8273	antisense	hypothetical protein	NA	4	NA	1	No pattern
transcript:EDP50517	AFUB_068540	AFUBlnc_5233.B	485	100	antisense	conserved hypothetical protein	NA	NA	NA	NA	No pattern
transcript:EDP50521	AFUB_068580	AFUBlnc_5237.A	485	21.9358	antisense	conserved hypothetical protein	7	NA	2	NA	No pattern
transcript:EDP50541	AFUB_068780	AFUBlnc_5243.A	688	100	antisense	conserved hypothetical protein	NA	NA	NA	NA	No pattern
transcript:EDP50549	AFUB_068860	AFUBlnc_5246.A	960	53.4819	antisense	formin binding protein, putative	NA	NA	NA	NA	No pattern
transcript:EDP50567	AFUB_069040	AFUBlnc_5261.2	960	55.6199	antisense	thermoresistant gluconokinase family protein	NA	NA	NA	NA	No pattern
transcript:EDP50573	AFUB_069100	AFUBlnc_5053.4	605	87.936	antisense	TPR domain protein	NA	NA	NA	NA	No pattern
transcript:EDP50595	AFUB_069320	AFUBlnc_5066.A	165	15.6102	antisense	prefoldin subunit 1, putative	NA	NA	NA	NA	No pattern
transcript:EDP50596	AFUB_069330	AFUBlnc_5009.3	7	0.582848	antisense	hypothetical protein	NA	NA	NA	NA	No pattern
transcript:EDP50597	AFUB_069340	AFUBlnc_5011.A	214	22.9368	antisense	hypothetical protein	NA	NA	NA	NA	No pattern
transcript:EDP50603	AFUB_069400	AFUBlnc_5137.A	2574	74.5871	antisense	sulfate transporter family protein	NA	5	NA	7	No pattern
transcript:EDP50609	AFUB_069460	AFUBlnc_5141.A	714	62.6866	antisense	conserved hypothetical protein	NA	NA	NA	NA	No pattern
transcript:EDP50651	AFUB_069880	AFUBlnc_5070.A	805	99.7522	antisense	conserved hypothetical protein	3	NA	7	NA	No pattern
transcript:EDP50654	AFUB_069910	AFUBlnc_5072.A	498	54.4858	antisense	conserved hypothetical protein	3	NA	7	NA	No pattern
transcript:EDP50660	AFUB_069970	AFUBlnc_5079.4	927	52.3729	antisense	alpha/beta hydrolase, putative	NA	NA	NA	NA	No pattern
transcript:EDP50665	AFUB_070020	AFUBlnc_5291.A	1274	24.9023	antisense	conserved hypothetical protein	NA	8	NA	6	No pattern
transcript:EDP50679	AFUB_070190	AFUBlnc_5301.A	1274	65.942	antisense	unfolded protein response Orm1, putative	9	NA	12	NA	No pattern
transcript:EDP50739	AFUB_070790	AFUBlnc_5085.A	1274	41.8391	antisense	conserved hypothetical protein	NA	NA	NA	NA	No pattern
transcript:EDP50744	AFUB_070840	AFUBlnc_5088.1	1274	32.1149	antisense	CRAL/TRIO domain protein	NA	4	NA	1	No pattern
transcript:EDP50745	AFUB_070850	AFUBlnc_5089.A	1976	100	antisense	ubiquitin conjugating enzyme, putative	3	NA	7	NA	No pattern
transcript:EDP50745	AFUB_070850	AFUBlnc_5089.B	32	2.8394	antisense	ubiquitin conjugating enzyme, putative	3	NA	7	NA	No pattern
transcript:EDP50746	AFUB_070860	AFUBlnc_5089.B	32	2.8394	antisense	GNAT family acetyltransferase, putative	3	NA	7	NA	No pattern
transcript:EDP50758	AFUB_070990	AFUBlnc_5212.31	32	1.14943	antisense	hypothetical protein	NA	8	NA	10	No pattern
transcript:EDP50759	AFUB_071000	AFUBlnc_5212.31	1245	44.7198	antisense	hypothetical protein	NA	8	NA	10	No pattern
transcript:EDP50795	AFUB_071360	AFUBlnc_5103.A	53	3.47313	antisense	conserved hypothetical protein	NA	NA	NA	NA	No pattern
transcript:EDP50801	AFUB_071420	AFUBlnc_5107.5	93	10.702	antisense	MFS monocarboxylate transporter, putative	NA	NA	NA	NA	No pattern
transcript:EDP50818	AFUB_071580	AFUBlnc_5270.A	47	2.80765	antisense	hypothetical protein	3	NA	7	NA	No pattern
transcript:EDP49206	AFUB_072320	AFUBlnc_5210.A	1672	100	antisense	Rho GTPase activator (Bem3), putative	NA	NA	NA	NA	No pattern
transcript:EDP49214	AFUB_072400	AFUBlnc_5482.A	1672	31.9694	antisense	hypothetical protein	NA	NA	NA	NA	No pattern
transcript:EDP49221	AFUB_072470	AFUBlnc_5484.A	1406	95.5812	antisense	proteasome component (Ecm29), putative	3	NA	7	NA	No pattern
transcript:EDP49254	AFUB_072800	AFUBlnc_5500.A	1148	100	antisense	casein kinase I homolog, putative	NA	15	NA	12	No pattern
transcript:EDP49258	AFUB_072840	AFUBlnc_5504.A	2542	93.9394	antisense	conserved hypothetical protein	NA	NA	NA	NA	No pattern
transcript:EDP49267	AFUB_072930	AFUBlnc_5514.A	2542	42.1699	antisense	C6 transcription factor RosA	NA	NA	NA	NA	No pattern
transcript:EDP49275	AFUB_073020	AFUBlnc_5356.2	153	19.6154	antisense	WD repeat protein	7	NA	2	NA	No pattern
transcript:EDP49285	AFUB_073120	AFUBlnc_5359.A	1715	84.817	antisense	GPI transamidase component PIG-S, putative	NA	NA	NA	NA	No pattern
transcript:EDP49311	AFUB_073380	AFUBlnc_5372.A	1715	62.7745	antisense	conserved hypothetical protein	NA	NA	NA	NA	No pattern
transcript:EDP49348	AFUB_073750	AFUBlnc_5281.A	60	4.56621	antisense	hypothetical protein	NA	NA	NA	NA	No pattern
transcript:EDP49360	AFUB_073870	AFUBlnc_5407.1	28	7.42706	antisense	telomere silencing protein Zds1, putative	NA	NA	NA	NA	No pattern
transcript:EDP49404	AFUB_074310	AFUBlnc_5444.7	1702	85.4418	antisense	retrograde regulation protein 2	NA	NA	NA	NA	No pattern
transcript:EDP49414	AFUB_074410	AFUBlnc_5449.A	1702	81.3187	antisense	nuclear polyadenylated RNA-binding protein Nab2, putative	9	15	12	7	No pattern
transcript:EDP49499	AFUB_075280	AFUBlnc_5457.23	1702	63.817	antisense	hypothetical protein	3	NA	7	NA	No pattern
transcript:EDP49504	AFUB_075330	AFUBlnc_5465.A	1468	65.8591	antisense	hypothetical protein	NA	NA	NA	NA	No pattern
transcript:EDP49586	AFUB_076160	AFUBlnc_5664.A	1468	88.5938	antisense	D-isomer specific 2-hydroxyacid dehydrogenase family protein	NA	5	NA	7	No pattern
transcript:EDP49587	AFUB_076170	AFUBlnc_5664.A	42	2.5347	antisense	MFS monocarboxylate transporter, putative	NA	5	NA	7	No pattern
transcript:EDP49652	AFUB_076820	AFUBlnc_5649.1	42	1.68337	antisense	carboxylesterase, putative	3	NA	7	NA	No pattern
transcript:EDP49668	AFUB_076980	AFUBlnc_5612.A	42	2.9106	antisense	hypothetical protein	NA	NA	NA	NA	No pattern
transcript:EDP49669	AFUB_076990	AFUBlnc_5612.A	477	33.0561	antisense	conserved hypothetical protein	NA	NA	NA	NA	No pattern
transcript:EDP49691	AFUB_077210	AFUBlnc_5692.A	2929	95.0665	antisense	protein kinase (VPS15), putative	NA	NA	NA	NA	No pattern
transcript:EDP49723	AFUB_077530	AFUBlnc_5681.1	1219	72.6027	antisense	C6 transcription factor, putative	NA	NA	NA	NA	No pattern
transcript:EDP49783	AFUB_078150	AFUBlnc_5768.1	1219	67.7976	antisense	bZIP transcription factor (Atf7), putative	NA	NA	NA	NA	No pattern
transcript:EDP49788	AFUB_078200	AFUBlnc_5771.6	1219	149.022	antisense	hypothetical protein	NA	NA	NA	NA	No pattern
transcript:EDP49790	AFUB_078220	AFUBlnc_5774.A	1219	82.2537	antisense	conserved hypothetical protein	7	7	2	7	Inversely Clustered
transcript:EDP49791	AFUB_078230	AFUBlnc_5774.A	1219	82.2537	antisense	isochorismatase family hydrolase, putative	5	7	2	7	No pattern
transcript:EDP49803	AFUB_078350	AFUBlnc_6009.1	1762	74.7243	antisense	autophagy protein Apg9, putative	NA	NA	NA	NA	No pattern
transcript:EDP49820	AFUB_078530	AFUBlnc_6023.A	944	48.7352	antisense	translation initiation factor eif-2b epsilon subunit, putative	8	NA	12	NA	No pattern
transcript:EDP49845	AFUB_078780	AFUBlnc_6042.A	944	67.8161	antisense	conserved hypothetical protein	NA	NA	NA	NA	No pattern
transcript:EDP49852	AFUB_078850	AFUBlnc_6049.6	944	44.6547	antisense	metalloreductase transmembrane component, putative	15	9	5	2	No pattern
transcript:EDP49854	AFUB_078870	AFUBlnc_6050.3	944	43.3824	antisense	hypothetical protein	NA	NA	NA	NA	No pattern
transcript:EDP49855	AFUB_078880	AFUBlnc_6050.3	944	43.3824	antisense	hypothetical protein	NA	NA	NA	NA	No pattern
transcript:EDP49856	AFUB_078890	AFUBlnc_6050.3	426	19.5772	antisense	hypothetical glutamine rich protein	NA	NA	NA	NA	No pattern
transcript:EDP49860	AFUB_078930	AFUBlnc_6300.3	582	27.7672	antisense	hypothetical protein	NA	3	NA	2	No pattern
transcript:EDP49870	AFUB_079030	AFUBlnc_6301.67	582	13.4442	antisense	hypothetical protein	NA	NA	NA	NA	No pattern
transcript:EDP49871	AFUB_079040	AFUBlnc_6304.A	11	1.3382	antisense	conserved hypothetical protein	2	NA	2	NA	No pattern
transcript:EDP49881	AFUB_079140	AFUBlnc_6306.A	840	63.0631	antisense	arsenic resistance protein ArsH	NA	NA	NA	NA	No pattern
transcript:EDP49885	AFUB_079180	AFUBlnc_6309.A	1093	73.5532	antisense	mutanase	2	NA	1	NA	No pattern
transcript:EDP48574	AFUB_080090	AFUBlnc_5924.3	1093	49.3231	antisense	conserved hypothetical protein	NA	NA	NA	NA	No pattern
transcript:EDP48652	AFUB_080890	AFUBlnc_6076.A	793	28.784	antisense	pectin methylesterase, putative	3	NA	7	NA	No pattern
transcript:EDP48661	AFUB_080990	AFUBlnc_6084.1	198	34.676	antisense	hypothetical protein	NA	NA	NA	NA	No pattern
transcript:EDP48756	AFUB_081990	AFUBlnc_6721.A	790	39.3819	antisense	transcription factor (Sin3), putative	NA	NA	NA	NA	No pattern
transcript:EDP48771	AFUB_082130	AFUBlnc_6729.21	790	29.5106	antisense	extracellular matrix protein, putative	NA	NA	NA	NA	No pattern
transcript:EDP48773	AFUB_082150	AFUBlnc_6732.7	693	72.8707	antisense	conserved hypothetical protein	NA	NA	NA	NA	No pattern
transcript:EDP48792	AFUB_082340	AFUBlnc_6740.5	693	14.4616	antisense	autophagy protein Apg6, putative	NA	7	NA	7	No pattern
transcript:EDP48795	AFUB_082370	AFUBlnc_6743.A	693	44.3662	antisense	conserved hypothetical protein	NA	NA	NA	NA	No pattern
transcript:EDP48807	AFUB_082490	AFUBlnc_6758.A	1432	73.3983	antisense	C2H2 finger domain protein, putative	9	NA	12	NA	No pattern
transcript:EDP48808	AFUB_082500	AFUBlnc_6758.A	32	1.64018	antisense	bis(5'-nucleosyl)-tetraphosphatase, putative	NA	NA	NA	NA	No pattern
transcript:EDP48816	AFUB_082580	AFUBlnc_6759.49	1391	72.2597	antisense	choline transporter Hnm1, putative	7	9	2	2	Clustered
transcript:EDP48824	AFUB_082660	AFUBlnc_6765.A	1239	81.406	antisense	hypothetical protein	NA	NA	NA	NA	No pattern
transcript:EDP48846	AFUB_082890	AFUBlnc_6559.A	1239	64.1636	antisense	DnaJ domain protein	NA	2	NA	7	No pattern
transcript:EDP48867	AFUB_083150	AFUBlnc_6577.A	1239	70.6385	antisense	conserved hypothetical protein	3	NA	7	NA	No pattern
transcript:EDP48868	AFUB_083160	AFUBlnc_6577.B	1239	61.0345	antisense	conserved hypothetical protein	6	9	4	5	No pattern
transcript:EDP48956	AFUB_084050	AFUBlnc_6337.21	298	10.5899	antisense	extracellular lipase, putative	NA	NA	NA	NA	No pattern
transcript:EDP49023	AFUB_084740	AFUBlnc_6253.3	298	10.4451	antisense	conserved hypothetical protein	NA	NA	NA	NA	No pattern
transcript:EDP49032	AFUB_084820	AFUBlnc_6246.3	298	20.0673	antisense	nitrilase, putative	NA	NA	NA	NA	No pattern
transcript:EDP49035	AFUB_084850	AFUBlnc_6267.20	298	9.96656	antisense	acyl-CoA oxidase, putative	NA	NA	NA	NA	No pattern
transcript:EDP49076	AFUB_085260	AFUBlnc_6318.A	546	100	antisense	hypothetical protein	NA	NA	NA	NA	No pattern
transcript:EDP49078	AFUB_085280	AFUBlnc_6321.A	687	45.9532	antisense	hypothetical protein	NA	NA	NA	NA	No pattern
transcript:EDP49099	AFUB_085480	AFUBlnc_6391.1	687	34.1961	antisense	conserved hypothetical protein	15	NA	5	NA	No pattern
transcript:EDP49114	AFUB_085630	AFUBlnc_6461.A	1236	100	antisense	conserved hypothetical protein	4	NA	3	NA	No pattern
transcript:EDP47990	AFUB_086980	AFUBlnc_6645.A	1236	31.7493	antisense	hypothetical protein	NA	NA	NA	NA	No pattern
transcript:EDP47991	AFUB_086990	AFUBlnc_6645.A	1236	31.7493	antisense	C6 transcription factor, putative	NA	NA	NA	NA	No pattern
transcript:EDP48013	AFUB_087240	AFUBlnc_6537.5	1236	32.7851	antisense	hypothetical protein	NA	NA	NA	NA	No pattern
transcript:EDP48042	AFUB_087530	AFUBlnc_6624.3	1236	74.5027	antisense	hypothetical protein	NA	NA	NA	NA	No pattern
transcript:EDP48050	AFUB_087610	AFUBlnc_6632.A	1981	77.9308	antisense	calcium transporting ATPase (Pmc1), putative	NA	NA	NA	NA	No pattern
transcript:EDP48075	AFUB_087850	AFUBlnc_6767.A	1981	71.6974	antisense	DNA-directed polymerase kappa, putative	3	5	7	7	Clustered
transcript:EDP48076	AFUB_087860	AFUBlnc_6769.A	2127	81.6193	antisense	DNA damage response protein RcaA	13	NA	12	NA	No pattern
transcript:EDP48109	AFUB_088190	AFUBlnc_6791.A	2894	75.8585	antisense	integral membrane protein	NA	7	NA	7	No pattern
transcript:EDP48113	AFUB_088230	AFUBlnc_6792.16	2894	119.834	antisense	polyketide synthase, putative	NA	1	NA	10	No pattern
transcript:EDP48186	AFUB_088980	AFUBlnc_6842.1	2066	70.5842	antisense	malate dehydrogenase, putative	NA	9	NA	2	No pattern
transcript:EDP48215	AFUB_089280	AFUBlnc_6874.3	2066	79.7068	antisense	cell-cycle checkpoint protein kinase, putative	NA	NA	NA	NA	No pattern
transcript:EDP48221	AFUB_089350	AFUBlnc_6900.A	1835	82.2501	antisense	DNA excision repair protein Rad16, putative	NA	NA	NA	NA	No pattern
transcript:EDP48222	AFUB_089360	AFUBlnc_6899.14	1824	59.2785	antisense	DNA repair protein Rad7, protein	NA	12	NA	12	No pattern
transcript:EDP48286	AFUB_090010	AFUBlnc_6839.5	1545	100	antisense	hypothetical protein	NA	NA	NA	NA	No pattern
transcript:EDP48332	AFUB_090480	AFUBlnc_6849.A	66	20.8202	antisense	conserved hypothetical protein	NA	NA	NA	NA	No pattern
transcript:EDP48375	AFUB_090910	AFUBlnc_6995.A	2294	80.9171	antisense	conserved hypothetical protein	NA	NA	NA	NA	No pattern
transcript:EDP48414	AFUB_091310	AFUBlnc_7085.A	763	49.8693	antisense	v-SNARE protein Bos1, putative	NA	NA	NA	NA	No pattern
transcript:EDP48421	AFUB_091380	AFUBlnc_7086.A	805	56.7701	antisense	fructose-2,6-bisphosphatase	NA	NA	NA	NA	No pattern
transcript:EDP48422	AFUB_091390	AFUBlnc_7087.A	805	44.947	antisense	ribonucleoprotein, putative	NA	NA	NA	NA	No pattern
transcript:EDP48508	AFUB_092250	AFUBlnc_7051.5	805	100.374	antisense	conserved hypothetical protein	NA	NA	NA	NA	No pattern
transcript:EDP48554	AFUB_092720	AFUBlnc_7299.2	190	25.9563	antisense	hypothetical protein	NA	NA	NA	NA	No pattern
transcript:EDP47456	AFUB_093000	AFUBlnc_7213.A	1668	73.7727	antisense	meiosis protein MEI2, putative	NA	NA	NA	NA	No pattern
transcript:EDP47469	AFUB_093130	AFUBlnc_7221.A	153	10.0131	antisense	transcriptional repressor TupA/RocA, putative	NA	NA	NA	NA	No pattern
transcript:EDP47559	AFUB_094030	AFUBlnc_7343.1	153	7.51105	antisense	MFS sugar transporter, putative	NA	NA	NA	NA	No pattern
transcript:EDP47560	AFUB_094040	AFUBlnc_7343.1	322	15.8076	antisense	ribosomal large subunit biogenesis protein MAK16, putative	5	NA	11	NA	No pattern
transcript:EDP47564	AFUB_094080	AFUBlnc_7346.A	110	17.0279	antisense	conserved hypothetical protein	NA	NA	NA	NA	No pattern
transcript:EDP47564	AFUB_094080	AFUBlnc_7346.1	680	86.4041	antisense	conserved hypothetical protein	NA	NA	NA	NA	No pattern
transcript:EDP47594	AFUB_094390	AFUBlnc_7363.13	425	33.0225	antisense	F-box domain protein	9	NA	12	NA	No pattern
transcript:EDP47618	AFUB_094650	AFUBlnc_7112.A	909	59.6848	antisense	onanonoxo-7-onima-8-eninoihtemlysoneda	NA	NA	NA	NA	No pattern
transcript:EDP47621	AFUB_094680	AFUBlnc_7107.A	1473	78.8544	antisense	FAD/FMN-containing isoamyl alcohol oxidase MreA	7	NA	2	NA	No pattern
transcript:EDP47639	AFUB_094860	AFUBlnc_7150.A	1473	28.8597	antisense	C6 finger domain protein, putative	4	NA	3	NA	No pattern
transcript:EDP47641	AFUB_094890	AFUBlnc_7152.A	1473	65.5249	antisense	conserved hypothetical protein	NA	NA	NA	NA	No pattern
transcript:EDP47643	AFUB_094910	AFUBlnc_7121.A	1473	120.837	antisense	short-chain dehydrogenase/reductase, putative	NA	NA	NA	NA	No pattern
transcript:EDP47674	AFUB_095230	AFUBlnc_7162.A	1473	67.1071	antisense	extracellular dioxygenase, putative	8	NA	12	NA	No pattern
transcript:EDP47687	AFUB_095370	AFUBlnc_7175.A	216	14.8658	antisense	conserved hypothetical protein	NA	3	NA	2	No pattern
transcript:EDP47712	AFUB_095630	AFUBlnc_7269.A	6	0.345423	antisense	ankyrin repeat and BTB/POZ domain protein	NA	NA	NA	NA	No pattern
transcript:EDP47734	AFUB_095860	AFUBlnc_7200.A	6	0.405405	antisense	esterase, putative	4	9	3	6	No pattern
transcript:EDP47778	AFUB_096300	AFUBlnc_7285.A	6	0.641026	antisense	conserved hypothetical protein	NA	NA	NA	NA	No pattern
transcript:EDP47779	AFUB_096310	AFUBlnc_7285.B	777	42.6923	antisense	aminotransferase, putative	11	NA	6	NA	No pattern
transcript:EDP47797	AFUB_096490	AFUBlnc_7316.A	635	42.1927	antisense	conserved hypothetical protein	NA	NA	NA	NA	No pattern
transcript:EDP47809	AFUB_096620	AFUBlnc_7501.16	635	14.8921	antisense	conserved hypothetical protein	NA	3	NA	2	No pattern
transcript:EDP47870	AFUB_097240	AFUBlnc_7414.5	635	48.5474	antisense	isoflavone reductase family protein	NA	NA	NA	NA	No pattern
transcript:EDP47897	AFUB_097480	AFUBlnc_7447.3	635	38.7905	antisense	F-box domain and ankyrin repeat protein	NA	NA	NA	NA	No pattern
transcript:EDP47899	AFUB_097500	AFUBlnc_7508.A	635	47.4235	antisense	conserved hypothetical protein	7	NA	2	NA	No pattern
transcript:EDP47920	AFUB_097710	AFUBlnc_7555.16	379	24.3573	antisense	conserved hypothetical protein	NA	NA	NA	NA	No pattern
transcript:EDP47926	AFUB_097770	AFUBlnc_7492.A	379	39.234	antisense	conserved hypothetical protein	NA	NA	NA	NA	No pattern
transcript:EDP47940	AFUB_097910	AFUBlnc_7535.1	961	87.2843	antisense	conserved hypothetical protein	NA	NA	NA	NA	No pattern
transcript:EDP47248	AFUB_098480	AFUBlnc_7564.1	961	63.5582	antisense	short chain dehydrogenase/reductase, putative	3	NA	7	NA	No pattern
transcript:EDP47256	AFUB_098560	AFUBlnc_7576.A	961	40.9983	antisense	conserved hypothetical protein	NA	NA	NA	NA	No pattern
transcript:EDP47286	AFUB_098870	AFUBlnc_7862.A	980	97.1259	antisense	di-, tri-valent inorganic cation transporter, putative	NA	NA	NA	NA	No pattern
transcript:EDP47290	AFUB_098910	AFUBlnc_7864.A	1621	42.1367	antisense	SAC3/GANP domain protein	9	NA	12	NA	No pattern
transcript:EDP47304	AFUB_099050	AFUBlnc_7876.B	1087	50.747	antisense	C6 transcription factor Ctf1A, putative	5	NA	2	NA	No pattern
transcript:EDP47304	AFUB_099050	AFUBlnc_7876.C	1670	82.7552	antisense	C6 transcription factor Ctf1A, putative	5	8	2	6	No pattern
transcript:EDP47400	AFUB_100020	AFUBlnc_7783.A	1670	61.7832	antisense	MFS monosaccharide transporter, putative	NA	9	NA	6	No pattern
transcript:EDP47098	AFUB_100930	AFUBlnc_7751.1	1670	139.866	antisense	O-methyltransferase, putative	9	NA	7	NA	No pattern
transcript:EDP47181	AFUB_101740	AFUBlnc_7814.A	1045	84.0032	antisense	conserved hypothetical protein	4	NA	3	NA	No pattern
transcript:EDP47062	AFUB_102350	AFUBlnc_7919.A	1045	35.8614	antisense	conserved hypothetical protein	NA	3	NA	2	No pattern
