# Supplementary material for: Genome-wide discovery and phenotyping of non-coding transcripts in A. fumigatus reveals lncRNAs with a role in antifungal drug sensitivity
Source: Nat Commun. 2026 Feb 11;17:1832. doi: 10.1038/s41467-026-68543-9 (PMC12921299; doi:10.1038/s41467-026-68543-9)
Supplement: Supplementary file 14 — Supplementary Data 12 [file 41467_2026_68543_MOESM14_ESM.xlsx]

## Sheet: Supp.Table 12. List of
Supplementary Table 12. List of genomes with known azole MICs. Genomes obtained from NCBI SRA archive with complete azole MIC data.
	isolation_source	geo_loc_name	isolate	ITRA MIC (mg/l)	VORI MIC (mg/l)	POSA MIC (mg/l)
CM2495	clinical	Madrid	CM2495	0.25	0.5	0.12
CNM-CM8714	clinical	Madrid	CNM-CM8714	0.25	8	4
CNM-CM8812	clinical	Madrid	CNM-CM8812	0.25	0.25	0.5
SRR15010360	Plant debris\, Pecan new orchard	USA: Albany\, GA	A17-29A-4	0.5	0.25	0.25
SRR15010324	Soil\, Citrus	USA: Fort Meade\, FL	A17-49A-4	0.5	0.25	0.25
CNM-CM8686	clinical	Madrid	CNM-CM8686	0.5	0.25	0.25
SRR15010353	Plant debris\, Pecan	USA: Albany\, GA	A17-33B-7	0.5	0.25	0.25
SRR15010355	Plant debris\, Pecan	USA: Albany\, GA	A17-32B-7	0.5	0.125	0.125
SRR15010337	Soil\, Strawberry	USA: Wimauma\, FL	A17-44H-2	0.5	0.125	0.125
SRR15010363	Compost\, Pecan processing facility	USA: Albany\, GA	A17-23A-2	0.5	0.125	0.125
SRR15010371	Compost\, Mixed (Organic)	USA: Athens\, GA	A17-20B-7	0.5	0.25	0.25
SRR15010331	Soil\, Tomato	USA: Wimauma\, FL	A17-46C-2	0.5	0.25	0.25
SRR15010349	Plant debris\, Pecan	USA: Albany\, GA	A17-27C-7	0.5	0.25	0.25
SRR15010322	Soil\, Citrus	USA: Fort Meade\, FL	A17-54A-1	0.5	0.25	0.25
SRR15010350	Compost\, Pecan processing facility	USA: Albany\, GA	A17-23C-1	0.5	0.125	0.125
SRR15010333	Soil\, Tomato	USA: Wimauma\, FL	A17-46C-1	0.5	0.25	0.125
SRR15010368	Soil\, Brassica (Organic)	USA: Athens\, GA	A17-19D-3	0.5	0.25	0.25
SRR15010345	Compost\, Pecan processing facility	USA: Albany\, GA	A17-31C-13	0.5	0.25	0.25
F18454	clinical	Manchester	F18454	0.5	8	0.06
SRR15010364	Plant debris\, Pecan processing facility	USA: Albany\, GA	A17-22A-7	0.5	0.125	0.125
SRR15010346	Compost\, Pecan processing facility	USA: Albany\, GA	A17-31C-7	0.5	0.25	0.25
SRR15010316	Soil\, Citrus	USA: Fort Meade\, FL	A17-58A-3	0.5	0.25	0.25
SRR15010318	Soil\, Citrus	USA: Fort Meade\, FL	A17-55A-4	0.5	0.25	0.25
SRR15010327	Soil\, Watermelon	USA: Wimauma\, FL	A17-48E-8	0.5	0.25	0.25
SRR15010354	Soil\, Grapevine	USA: Blairsville\, GA	A17-4A-1	0.5	0.25	0.1875
SRR15010374	Plant debris\, Peanut	USA: Tifton\, GA	A17-16C-14	0.75	0.25	0.25
SRR15010394	Plant debris\, Peanut	USA: Tifton\, GA	A17-7B-4	0.75	0.25	0.375
SRR15010367	Plant debris\, Pecan processing facility	USA: Albany\, GA	A17-21A-20	1	0.5	0.5
SRR15010326	Soil\, Citrus	USA: Fort Meade\, FL	A17-49A-3	1	0.25	0.25
SRR15010380	Soil\, Peanut	USA: Tifton\, GA	A17-12C-2	1	0.25	0.375
SRR15010366	Plant debris\, Pecan processing facility	USA: Albany\, GA	A17-21A-22	1	0.5	0.5
SRR15010319	Soil\, Citrus	USA: Fort Meade\, FL	A17-55A-1	1	0.5	0.5
SRR15010397	Soil\, Peanut	USA: Tifton\, GA	A17-13A-2	1	0.375	0.5
SRR15010410	Soil\, Watermelon	USA: Cordele\, GA	A17-1B-1	1	0.25	0.3125
CNM-CM8689	clinical	Madrid	CNM-CM8689	1	1	8
SRR15010328	Soil\, Citrus	USA: Fort Meade\, FL	A17-49A-1	1	0.25	0.25
SRR15010362	Soil\, Pecan	USA: Albany\, GA	A17-24A-5	1	0.25	0.5
SRR15010401	Soil\, Peanut	USA: Tifton\, GA	A17-9A-6	1	0.5	0.5
SRR15010330	Soil\, Tomato	USA: Wimauma\, FL	A17-47D-2	1	0.5	0.25
SRR15010339	Soil\, Strawberry	USA: Wimauma\, FL	A17-44B-4	1	0.5	0.5
SRR15010387	Vine debris\, Watermelon\, 30 days post harvest	USA: Cordele\, GA	A17-3C-11	1	0.375	0.375
SRR15010399	Soil\, Peanut	USA: Tifton\, GA	A17-13A-1	1	0.375	0.375
SRR15010340	Soil\, Strawberry	USA: Wimauma\, FL	A17-44B-2	1	0.375	0.375
SRR15010352	Plant debris\, Pecan processing facility	USA: Albany\, GA	A17-21C-3	1	0.5	0.5
SRR15010335	Soil\, Tomato	USA: Wimauma\, FL	A17-45G-2	1	0.5	0.5
SRR15010404	Soil\, Apple	USA: Blairsville\, GA	A17-5C-2	1	0.375	0.375
SRR15010408	Soil\, Grapevine	USA: Blairsville\, GA	A17-4B-2	1	0.25	0.5
SRR15010375	Plant debris\, Peanut	USA: Tifton\, GA	A17-16C-7	1	0.375	0.375
SRR15010406	Soil\, Grapevine	USA: Blairsville\, GA	A17-4C-3	1	0.375	0.375
SRR15010409	Vine debris\, Watermelon\, 30 days post harvest	USA: Cordele\, GA	A17-3C-2	1	0.375	0.375
SRR15010379	Plant debris\, Peanut	USA: Tifton\, GA	A17-14C-1	1	0.375	0.5
SRR15010317	Soil\, Citrus	USA: Fort Meade\, FL	A17-55A-5	1	0.5	0.5
SRR15010385	Plant debris\, Peanut	USA: Tifton\, GA	A17-16B-8	1	0.5	0.5
SRR15010334	Soil\, Tomato	USA: Wimauma\, FL	A17-46B-1	1	0.5	0.375
SRR15010344	Soil\, Blueberry	USA: Ashburn\, GA	A17-43B-1	1	0.25	0.25
SRR15010393	Soil\, Peanut	USA: Tifton\, GA	A17-9B-5	1	0.375	0.5
SRR15010341	Soil\, Strawberry	USA: Wimauma\, FL	A17-44A-2	1	0.25	0.25
SRR15010359	Soil\, Pecan new orchard	USA: Albany\, GA	A17-30A-7	1	0.5	0.5
SRR15010343	Soil\, Grapevine	USA: Blairsville\, GA	A17-4A-2	1	0.1875	0.1875
SRR15010378	Plant debris\, Peanut	USA: Tifton\, GA	A17-14C-4	1	0.5	0.5
SRR15010400	Soil\, Peanut	USA: Tifton\, GA	A17-10A-1	1	0.375	0.375
SRR15010381	Soil\, Peanut	USA: Tifton\, GA	A17-12C-1	1	0.5	0.5
SRR15010342	Soil\, Strawberry	USA: Wimauma\, FL	A17-44A-1	1	0.25	0.25
SRR15010357	Plant debris\, Pecan processing facility	USA: Albany\, GA	A17-22B-7	1	0.5	0.25
SRR15010407	Soil\, Grapevine	USA: Blairsville\, GA	A17-4D-4	1	0.25	0.5
SRR15010398	Vine debris\, Watermelon\, 30 days post harvest	USA: Cordele\, GA	A17-3C-6	1	0.5	0.75
SRR15010329	Soil\, Tomato	USA: Wimauma\, FL	A17-47F-2	1	0.25	0.25
SRR15010386	Soil\, Peanut	USA: Tifton\, GA	A17-11B-2	1	0.25	0.5
SRR15010403	Plant debris\, Peanut	USA: Tifton\, GA	A17-7A-3	1	0.5	0.5
SRR15010336	Soil\, Tomato	USA: Wimauma\, FL	A17-45G-1	1	0.25	0.25
SRR15010392	Soil\, Peanut	USA: Tifton\, GA	A17-9B-7	1	0.25	0.375
SRR15010372	Compost\, Mixed (Organic)	USA: Athens\, GA	A17-20B-3	1	0.25	0.375
SRR15010320	Soil\, Citrus	USA: Fort Meade\, FL	A17-54A-3	1	0.25	0.25
SRR15010396	Plant debris\, Peanut	USA: Tifton\, GA	A17-16A-2	1	0.25	0.5
SRR15010358	Plant debris\, Pecan processing facility	USA: Albany\, GA	A17-21B-7	1	0.5	0.25
SRR15010391	Plant debris\, Peanut	USA: Tifton\, GA	A17-14B-1	1	0.25	0.375
SRR15010332	Vine debris\, Watermelon\, 60 days post harvest	USA: Cordele\, GA	A17-6C-6	1	0.1875	0.625
SRR15010382	Soil\, Peanut	USA: Tifton\, GA	A17-11C-1	1	0.5	0.5
SRR15010321	Vine debris\, Watermelon\, 60 days post harvest	USA: Cordele\, GA	A17-6C-10	1	0.25	0.375
SRR15010383	Soil\, Peanut	USA: Tifton\, GA	A17-13B-1	1	0.5	0.5
SRR15010390	Plant debris\, Peanut	USA: Tifton\, GA	A17-14B-7	1	0.5	0.5
SRR15010356	Plant debris\, Pecan	USA: Albany\, GA	A17-25B-4	1	0.5	0.25
SRR15010351	Plant debris\, Pecan processing facility	USA: Albany\, GA	A17-22C-1	1	16	1
SRR15010361	Plant debris\, Pecan old orchard	USA: Albany\, GA	A17-28A-12	1	0.375	0.25
SRR15010389	Plant debris\, Peanut	USA: Tifton\, GA	A17-15B-5	1	0.5	0.5
SRR15010395	Plant debris\, Peanut	USA: Sycamore\, GA	A17-17A-1	1	0.5	0.375
SRR15010338	Soil\, Strawberry	USA: Wimauma\, FL	A17-44H-1	1	0.75	0.5
SRR15010347	Compost\, Pecan processing facility	USA: Albany\, GA	A17-31C-2	1	0.25	0.25
SRR15010348	Plant debris\, Pecan	USA: Albany\, GA	A17-27C-14	1	0.5	0.5
SRR15010376	Vine debris\, Watermelon\, 30 days post harvest	USA: Cordele\, GA	A17-3A-1	1	0.375	0.5
SRR15010377	Plant debris\, Peanut	USA: Tifton\, GA	A17-15C-4	1	9	0.5
SRR15010369	Compost\, Mixed (Organic)	USA: Athens\, GA	A17-20D-3	1.5	16	1
SRR15010370	Compost\, Mixed (Organic)	USA: Athens\, GA	A17-20D-2	1.5	16	1
SRR15010405	Soil\, Apple	USA: Blairsville\, GA	A17-5C-1	1.5	0.5	0.75
SRR15010373	Compost\, Mixed (Organic)	USA: Athens\, GA	A17-20B-2	2	16	1
F16216	clinical	Manchester	F16216	8	8	2
F14532	clinical	Manchester	F14532	8	1	0.5
F15390	clinical	Manchester	F15390	8	4	1
F17294	clinical	Manchester	F17294	8	8	1
F12636	clinical	Manchester	F12636	8	0.125	1
F13535	clinical	Manchester	F13535	8	8	2
F13592	clinical	Manchester	F13592	8	8	8
CNM-CM8057	clinical	Madrid	CNM-CM8057	8	8	1
F21857	clinical	Manchester	F21857	8	1	8
F18085	clinical	Manchester	F18085	8	4	0.25
F16311	clinical	Manchester	F16311	8	8	1
F14403	clinical	Manchester	F14403	8	0.5	8
F13619	clinical	Manchester	F13619	8	8	0.5
F17999	clinical	Manchester	F17999	8	8	0.5
F14946	clinical	Manchester	F14946	8	8	8
F18149	clinical	Manchester	F18149	8	8	2
F16314	clinical	Manchester	F16314	8	4	8
