# Supplementary material for: Genome-wide discovery and phenotyping of non-coding transcripts in A. fumigatus reveals lncRNAs with a role in antifungal drug sensitivity
Source: Nat Commun. 2026 Feb 11;17:1832. doi: 10.1038/s41467-026-68543-9 (PMC12921299; doi:10.1038/s41467-026-68543-9)
Supplement: Supplementary file 17 — Source Data [file 41467_2026_68543_MOESM17_ESM.xlsx]

## Sheet: Figure 4a
Source Data of Supplementary Figure 4a. Volcano plot of AMM with -azoles
ITR				POS				VOR
Name	delta_size	P-Value		Name	delta_size	P-Value		Name	delta_size	P-Value
AFUBlnc_5428.A_B1	0.107231	0.00258527		AFUBlnc_507.56_B1	0.118398	0.0156792		AFUBlnc_507.56_B1	-0.0730933	0.0729429
AFUBlnc_5428.A_B2	0.194286	0.00600599		AFUBlnc_507.56_B2	-0.632651	3.882e-05		AFUBlnc_507.56_B2	-0.146422	0.00560572
AFUBlnc_6770.A_B1	0.144233	0.00383837		AFUBlnc_431.32_B1	0.110747	0.0230237		AFUBlnc_431.32_B1	0.509119	0.000180339
AFUBlnc_6770.A_B2	0.0667563	0.0391325		AFUBlnc_431.32_B2	-0.0171086	0.724302		AFUBlnc_431.32_B2	0.244658	0.00795897
AFUBlnc_6707.17_B1	-0.010436	0.775013		AFUBlnc_744.35_B1	0.263889	0.00163985		AFUBlnc_744.35_B1	0.188084	0.0297763
AFUBlnc_6707.17_B2	0.00867134	0.258469		AFUBlnc_744.35_B2	0.0308278	0.0644193		AFUBlnc_744.35_B2	0.589601	0.00411274
AFUBlnc_6901.A_B1	0.12213	0.00305599		AFUBlnc_906.1_B1	-0.386733	0.000375082		AFUBlnc_906.1_B1	0.307549	0.00584444
AFUBlnc_6901.A_B2	0.100957	0.00993359		AFUBlnc_906.1_B2	-0.0980177	0.089019		AFUBlnc_906.1_B2	0.469011	0.00275543
AFUBlnc_7080.27_B1	0.13509	0.00654289		AFUBlnc_1409.A_B1	0.0630666	0.0716582		AFUBlnc_1409.A_B1	0.854303	8.68182e-05
AFUBlnc_7080.27_B2	0.0566576	0.0020437		AFUBlnc_1409.A_B2	0.257728	0.0151378		AFUBlnc_1409.A_B2	1.13868	0.00022782
AFUBlnc_7088.A_B1	0.234917	0.00502582		AFUBlnc_1573.15_B1	0.116623	0.166771		AFUBlnc_1573.15_B1	0.462023	0.00321756
AFUBlnc_7088.A_B2	-0.023697	0.845651		AFUBlnc_1573.15_B2	0.0617627	0.220355		AFUBlnc_1573.15_B2	0.581971	0.00213272
AFUBlnc_7221.23_B1	0.00683783	0.942616		AFUBlnc_2046.37_B1	-0.12479	0.015012		AFUBlnc_2046.37_B1	0.379713	0.00569774
AFUBlnc_7221.23_B2	-0.125629	0.00198198		AFUBlnc_2046.37_B2	-0.0935614	0.0279264		AFUBlnc_2046.37_B2	0.299603	0.00316779
AFUBlnc_7614.5_B1	0.211411	0.000657599		AFUBlnc_2098.19_B1	-0.0941121	0.182829		AFUBlnc_2098.19_B1	-0.00968393	0.573265
AFUBlnc_7614.5_B2	0.429592	0.000379709		AFUBlnc_2098.19_B2	-0.0861189	0.328084		AFUBlnc_2098.19_B2	0.00123448	0.491781
AFUBlnc_1529.A_B1	-0.140485	0.012715		AFUBlnc_1957.A_B1	-0.343956	0.00103027		AFUBlnc_1957.A_B1	0.236575	0.0111209
AFUBlnc_1529.A_B2	0.0313601	0.680173		AFUBlnc_1957.A_B2	-0.228091	0.00971242		AFUBlnc_1957.A_B2	0.217254	0.00681359
AFUBlnc_1529.A_B3	-0.25822	0.169584		AFUBlnc_2188.7_B1	0.444026	0.00181004		AFUBlnc_2188.7_B1	1.6851	0.000147804
AFUBlnc_1669.A_B1	-0.00186576	0.951863		AFUBlnc_2188.7_B2	0.386182	0.00666126		AFUBlnc_2188.7_B2	1.77495	0.000181576
AFUBlnc_1669.A_B2	-0.0541461	0.716062		AFUBlnc_2132.A_B1	-0.176522	0.0315924		AFUBlnc_2132.A_B1	0.187357	0.0292513
AFUBlnc_1669.A_B3	0.295004	0.00425843		AFUBlnc_2132.A_B2	-0.0728403	0.132373		AFUBlnc_2132.A_B2	0.429451	0.00304909
AFUBlnc_1605.24_B1	0.0480412	0.201777		AFUBlnc_2858.13_B1	-0.0635367	0.543556		AFUBlnc_2858.13_B1	0.132659	0.159483
AFUBlnc_1605.24_B2	0.248583	0.00879391		AFUBlnc_2858.13_B2	0.223651	0.00588552		AFUBlnc_2858.13_B2	0.359595	0.00209097
AFUBlnc_2048.16_B1	0.113748	0.0662494		AFUBlnc_2901.12_B1	0.0798008	0.195054		AFUBlnc_2901.12_B1	0.338542	0.0116444
AFUBlnc_2048.16_B2	0.102351	0.132221		AFUBlnc_2901.12_B2	-0.0308195	0.414087		AFUBlnc_2901.12_B2	0.458986	0.13989
AFUBlnc_2155.A_B1	0.0583234	0.210231		AFUBlnc_3585.A_B1	-0.0202066	0.848479		AFUBlnc_3585.A_B1	0.61107	0.00177617
AFUBlnc_2155.A_B2	0.0773842	0.229605		AFUBlnc_3585.A_B2	0.184695	0.00429341		AFUBlnc_3585.A_B2	0.0360107	0.489364
AFUBlnc_2633.12_B1	0.282828	0.0703704		AFUBlnc_3554.11_B1	0.0563011	0.00280415		AFUBlnc_3554.11_B1	0.381591	0.00907898
AFUBlnc_2633.12_B2	0.00574204	0.365261		AFUBlnc_3554.11_B2	-0.0377373	0.989012		AFUBlnc_3554.11_B2	0.170774	0.0823628
AFUBlnc_2436.17_B1	0.232151	0.0105307		AFUBlnc_4020.13_B1	0.111193	0.0531532		AFUBlnc_4020.13_B1	0.702937	0.00101662
AFUBlnc_2436.17_B2	0.0886647	0.117939		AFUBlnc_4020.13_B2	0.0692935	0.0908167		AFUBlnc_4020.13_B2	0.128755	0.216495
AFUBlnc_2729.9_B1	0.0806431	0.0352999		AFUBlnc_4104.5_B1	-0.00116499	0.371693		AFUBlnc_4104.5_B1	0.496571	0.000892874
AFUBlnc_2729.9_B2	0.218233	5.26e-05		AFUBlnc_4104.5_B2	0.127901	0.267503		AFUBlnc_4104.5_B2	0.492039	0.00595007
AFUBlnc_2830.A_B1	-0.050052	0.423347		AFUBlnc_4131.13_B1	0.0576876	0.843541		AFUBlnc_4131.13_B1	0.761814	0.000297893
AFUBlnc_2830.A_B2	-0.120156	0.0164934		AFUBlnc_4131.13_B2	-0.0846854	0.231327		AFUBlnc_4131.13_B2	0.671361	0.000506562
AFUBlnc_2782.3_B1	-0.0679645	0.461703		AFUBlnc_4156.6_B1	-0.0252902	0.569863		AFUBlnc_4156.6_B1	0.507425	0.00204519
AFUBlnc_2782.3_B2	0.226946	0.00183973		AFUBlnc_4156.6_B2	-0.0453949	0.551879		AFUBlnc_4156.6_B2	0.643232	0.000315822
AFUBlnc_4078.5_B1	-0.0576277	0.0873928		AFUBlnc_4270.4_B1	-0.00174825	0.973322		AFUBlnc_4270.4_B1	0.447164	0.00236821
AFUBlnc_4078.5_B2	0.112907	0.0125973		AFUBlnc_4270.4_B2	0.0709708	0.420005		AFUBlnc_4270.4_B2	0.697655	0.000406639
AFUBlnc_4315.7_B1	-0.22338	0.00732755		AFUBlnc_4728.A_B1	0.133491	0.157165		AFUBlnc_4728.A_B1	0.906041	0.000323454
AFUBlnc_4315.7_B2	-0.132233	0.205894		AFUBlnc_4728.A_B2	0.135669	0.329042		AFUBlnc_4728.A_B2	0.803614	0.000605039
AFUBlnc_4116.1_B1	-0.524417	0.0127571		AFUBlnc_4686.6_B1	-0.242871	0.00455095		AFUBlnc_4686.6_B1	0.378603	0.00239112
AFUBlnc_4116.1_B2	-0.189632	0.0877026		AFUBlnc_4686.6_B2	-0.0893609	0.212229		AFUBlnc_4686.6_B2	0.440442	0.000792912
AFUBlnc_4457.A_B1	-0.0200096	0.85096		AFUBlnc_4863.A_B1	-0.104277	0.139236		AFUBlnc_4863.A_B1	0.508737	0.000700694
AFUBlnc_4457.A_B2	0.396129	0.00635908		AFUBlnc_4863.A_B2	-0.164219	0.033489		AFUBlnc_4863.A_B2	0.453691	0.00045493
AFUBlnc_4217.A_B1	-1.03902	1.43e-05		AFUBlnc_5138.2_B1	0.0420104	0.377434		AFUBlnc_5138.2_B1	0.486559	0.000273293
AFUBlnc_4217.A_B2	-0.54389	0.0216909		AFUBlnc_5138.2_B2	-0.042493	0.392839		AFUBlnc_5138.2_B2	0.607006	0.00120647
AFUBlnc_4866.5_B1	0.239654	0.00677557		AFUBlnc_5152.54 _B1	-0.134201	0.0650691		AFUBlnc_5152.54 _B1	0.0552506	0.19168
AFUBlnc_4866.5_B2	0.524157	0.00151236		AFUBlnc_5152.54 _B2	-0.134346	0.00530979		AFUBlnc_5152.54 _B2	-0.0158432	0.753417
AFUBlnc_4917.55_B1	0.326074	0.066125		AFUBlnc_5152.54 _B3	-0.149921	0.0128829		AFUBlnc_5152.54 _B3	0.243098	0.0215765
AFUBlnc_4917.55_B2	0.315183	0.0158314		AFUBlnc_5299.68_B1	0.0656964	0.821248		AFUBlnc_5299.68_B1	-0.0274394	0.840281
AFUBlnc_5036.21_B1	1.25373	1.96e-05		AFUBlnc_5299.68_B2	-0.127642	0.0871424		AFUBlnc_5299.68_B2	0.360265	0.00650139
AFUBlnc_5036.21_B2	0.10728	0.136194		AFUBlnc_5299.68_B3	-0.315405	0.00145807		AFUBlnc_5299.68_B3	0.0709246	0.363312
AFUBlnc_4131.13_B1	0.00905222	0.957585		AFUBlnc_5977.17_B1	0.0192604	0.469404		AFUBlnc_5977.17_B1	0.89552	4.80963e-05
AFUBlnc_4131.13_B2	-0.0920614	0.026491		AFUBlnc_5977.17_B2	-0.255381	4.2614e-05		AFUBlnc_5977.17_B2	0.122415	0.00674901
AFUBlnc_4156.6_B1	0.00839711	0.802116		AFUBlnc_6991.1_B1	-0.468013	0.000845076		AFUBlnc_6991.1_B1	0.00233445	0.554554
AFUBlnc_4156.6_B2	-0.15705	0.00281973		AFUBlnc_6991.1_B2	-0.0130441	0.300824		AFUBlnc_6991.1_B2	0.758404	0.000680583
AFUBlnc_4270.4_B1	0.167476	0.074926		AFUBlnc_7274.A_B1	-0.117964	0.0171988		AFUBlnc_7274.A_B1	0.549529	5.11283e-05
AFUBlnc_4270.4_B2	-0.000554003	0.47472		AFUBlnc_7274.A_B2	-0.132078	0.0464702		AFUBlnc_7274.A_B2	0.498137	0.000347546
AFUBlnc_4728.A_B1	0.170433	0.00894375		AFUBlnc_7184.A_B1	-0.51279	0.00547606		AFUBlnc_7184.A_B1	-0.0629402	0.609813
AFUBlnc_4728.A_B2	-0.00851193	0.41347		AFUBlnc_7184.A_B2	-0.0917859	0.134469		AFUBlnc_7184.A_B2	0.391968	0.00269656
AFUBlnc_4686.6_B1	0.0270794	0.380721		AFUBlnc_7449.1_B1	0.1875	0.0215284		AFUBlnc_7449.1_B1	0.931026	0.000210551
AFUBlnc_4686.6_B2	-0.11425	0.0375724		AFUBlnc_7449.1_B2	-0.0726875	0.634989		AFUBlnc_7449.1_B2	0.411942	0.13424
AFUBlnc_4863.A_B1	-0.175154	0.00460035		AFUBlnc_7560.A_B1	-0.121521	0.127248		AFUBlnc_7560.A_B1	0.344398	0.0106703
AFUBlnc_4863.A_B2	-0.222883	0.000695834		AFUBlnc_7560.A_B2	-0.0906408	0.0617347		AFUBlnc_7560.A_B2	0.159887	0.0207296
AFUBlnc_5138.2_B1	0.0337005	0.0662233		AFUBlnc_7560.A_B3	-0.197324	0.00661789		AFUBlnc_7560.A_B3	0.0383253	0.210064
AFUBlnc_5138.2_B2	-0.000150838	0.752286		AFUBlnc_7644.11_B1	0.00390025	0.458999		AFUBlnc_7644.11_B1	0.49919	0.000237298
AFUBlnc_5152.54 _B1	-0.0603978	0.0905619		AFUBlnc_7644.11_B2	-0.0792093	0.0109024		AFUBlnc_7644.11_B2	0.600771	0.00017696
AFUBlnc_5152.54 _B2	0.00394424	0.757816		AFUBlnc_200.13_B1	0.391684	0.21246		AFUBlnc_200.13_B1	0.950569	0.0373123
AFUBlnc_5152.54 _B3	-0.211098	0.0180047		AFUBlnc_200.13_B2	0.17697	0.211116		AFUBlnc_200.13_B2	0.862661	0.000376525
AFUBlnc_5299.68_B1	-0.0434517	0.0892376		AFUBlnc_514.23_B1	0.125562	0.205106		AFUBlnc_514.23_B1	0.583722	0.00287351
AFUBlnc_5299.68_B2	-0.144693	0.0225851		AFUBlnc_514.23_B2	-0.238747	0.0627186		AFUBlnc_514.23_B2	0.419533	0.00554579
AFUBlnc_5299.68_B3	-0.263164	0.0004913		AFUBlnc_724.21_B1	0.256574	0.0142607		AFUBlnc_724.21_B1	0.537843	0.00259567
AFUBlnc_5977.17_B1	-0.0737063	0.200426		AFUBlnc_724.21_B2	0.121794	0.00752733		AFUBlnc_724.21_B2	0.89211	0.00062525
AFUBlnc_5977.17_B2	-0.324013	0.000637754		AFUBlnc_1529.A_B1	-0.120003	0.475969		AFUBlnc_1529.A_B1	-0.247825	0.0621206
AFUBlnc_6991.1_B1	-0.119586	0.000632678		AFUBlnc_1529.A_B2	0.145683	0.0164699		AFUBlnc_1529.A_B2	0.0802447	0.0984773
AFUBlnc_6991.1_B2	-0.0552636	0.718243		AFUBlnc_1529.A_B3	0.113404	0.0173766		AFUBlnc_1529.A_B3	0.0213446	0.307507
AFUBlnc_7274.A_B1	-0.197252	0.00300246		AFUBlnc_1669.A_B1	0.227784	0.00158016		AFUBlnc_1669.A_B1	0.00616158	0.229147
AFUBlnc_7274.A_B2	-0.194504	0.0221202		AFUBlnc_1669.A_B2	0.202673	0.0059073		AFUBlnc_1669.A_B2	0.02762	0.358557
AFUBlnc_7184.A_B1	-0.635394	0.142045		AFUBlnc_1669.A_B3	0.234677	0.000171823		AFUBlnc_1669.A_B3	0.145724	0.00778891
AFUBlnc_7184.A_B2	-3.56e-05	0.682146		AFUBlnc_1605.24_B1	-0.484653	8.01471e-05		AFUBlnc_1605.24_B1	-0.282619	0.00539352
AFUBlnc_7449.1_B1	0.118003	0.0174359		AFUBlnc_1605.24_B2	-0.555522	0.0012996		AFUBlnc_1605.24_B2	-0.254481	0.000655205
AFUBlnc_7449.1_B2	-0.14938	0.148237		AFUBlnc_2048.16_B1	-0.241915	0.000819692		AFUBlnc_2048.16_B1	-0.202162	0.000811728
AFUBlnc_7560.A_B1	-0.33762	0.000587392		AFUBlnc_2048.16_B2	0.0857606	0.0958941		AFUBlnc_2048.16_B2	0.103861	0.0174204
AFUBlnc_7560.A_B2	0.149018	0.0239081		AFUBlnc_2155.A_B1	0.173046	0.000218126		AFUBlnc_2155.A_B1	0.0754923	0.0689622
AFUBlnc_7560.A_B3	-0.130722	0.00926871		AFUBlnc_2155.A_B2	0.0890361	0.0685709		AFUBlnc_2155.A_B2	-0.349485	9.1105e-05
AFUBlnc_7644.11_B1	-0.141069	0.0600326		AFUBlnc_2633.12_B1	0.0354431	0.200811		AFUBlnc_2633.12_B1	0.160654	0.0115567
AFUBlnc_7644.11_B2	-0.270418	0.0104073		AFUBlnc_2633.12_B2	-0.0150036	0.742073		AFUBlnc_2633.12_B2	-0.00132404	0.476825
AFUBlnc_200.13_B1	-0.446971	0.00289993		AFUBlnc_2436.17_B1	-0.135119	0.000799935		AFUBlnc_2436.17_B1	-0.206487	0.000383634
AFUBlnc_200.13_B2	-0.446151	0.00425477		AFUBlnc_2436.17_B2	-0.140104	0.00231427		AFUBlnc_2436.17_B2	-0.21461	0.000815086
AFUBlnc_514.23_B1	-0.142193	0.0430958		AFUBlnc_2729.9_B1	0.0683733	0.095385		AFUBlnc_2729.9_B1	0.149961	0.00641988
AFUBlnc_514.23_B2	-0.129837	0.11922		AFUBlnc_2729.9_B2	0.00157641	0.645261		AFUBlnc_2729.9_B2	-0.0930224	0.0366196
AFUBlnc_724.21_B1	-0.04984	0.166771		AFUBlnc_2830.A_B1	-0.153653	0.000115217		AFUBlnc_2830.A_B1	-0.0520793	0.0779847
AFUBlnc_724.21_B2	-0.114236	0.0462884		AFUBlnc_2830.A_B2	-0.00981257	0.817431		AFUBlnc_2830.A_B2	-0.15126	0.0101239
AFUBlnc_507.56_B1	0.375432	0.000102903		AFUBlnc_2782.3_B1	-0.174007	0.0331111		AFUBlnc_2782.3_B1	-0.154207	0.0566958
AFUBlnc_507.56_B2	-0.536891	0.282711		AFUBlnc_2782.3_B2	-0.130172	0.0291717		AFUBlnc_2782.3_B2	-0.115192	0.049584
AFUBlnc_431.32_B1	0.46252	8.9e-05		AFUBlnc_4078.5_B1	-0.101301	0.00243641		AFUBlnc_4078.5_B1	-0.255439	0.000291033
AFUBlnc_431.32_B2	0.430593	0.0080929		AFUBlnc_4078.5_B2	0.0501551	0.0185028		AFUBlnc_4078.5_B2	-0.272517	0.000206982
AFUBlnc_744.35_B1	0.534135	0.000950114		AFUBlnc_4315.7_B1	0.0731882	0.0491229		AFUBlnc_4315.7_B1	-0.0288846	0.271914
AFUBlnc_744.35_B2	0.297605	0.00900931		AFUBlnc_4315.7_B2	-0.490192	0.00150268		AFUBlnc_4315.7_B2	-0.0843708	0.286208
AFUBlnc_906.1_B1	0.196283	0.0629203		AFUBlnc_4116.1_B1	0.21129	0.00991506		AFUBlnc_4116.1_B1	-0.142136	0.0307288
AFUBlnc_906.1_B2	0.291368	0.00419902		AFUBlnc_4116.1_B2	0.137949	0.00724289		AFUBlnc_4116.1_B2	0.0771977	0.183603
AFUBlnc_1409.A_B1	0.322061	0.003617		AFUBlnc_4457.A_B1	0.143789	0.00838559		AFUBlnc_4457.A_B1	0.0671172	0.178522
AFUBlnc_1409.A_B2	0.882707	5.15e-05		AFUBlnc_4457.A_B2	0.24391	0.0025947		AFUBlnc_4457.A_B2	0.0941999	0.202893
AFUBlnc_1573.15_B1	0.289066	0.0124927		AFUBlnc_4217.A_B1	0.128353	0.00431773		AFUBlnc_4217.A_B1	-0.225138	0.00115416
AFUBlnc_1573.15_B2	0.440249	0.000507546		AFUBlnc_4217.A_B2	0.157953	0.00717261		AFUBlnc_4217.A_B2	0.171077	0.0018332
AFUBlnc_2046.37_B1	0.318075	0.00789747		AFUBlnc_4866.5_B1	-0.10912	0.00466783		AFUBlnc_4866.5_B1	0.0556856	0.060049
AFUBlnc_2046.37_B2	0.414135	0.0335745		AFUBlnc_4866.5_B2	0.0211449	0.926608		AFUBlnc_4866.5_B2	-0.0519829	0.157941
AFUBlnc_2098.19_B1	0.127015	0.019255		AFUBlnc_4917.55_B1	-0.353748	0.000955656		AFUBlnc_4917.55_B1	-0.202178	0.00185207
AFUBlnc_2098.19_B2	0.0889576	0.313869		AFUBlnc_4917.55_B2	-0.199624	0.00305422		AFUBlnc_4917.55_B2	-0.171185	0.00751514
AFUBlnc_1957.A_B1	0	nan		AFUBlnc_5036.21_B1	0.368573	0.0134322		AFUBlnc_5036.21_B1	0.111809	0.605758
AFUBlnc_1957.A_B2	0.0086935	0.263666		AFUBlnc_5036.21_B2	0.336566	0.0252852		AFUBlnc_5036.21_B2	0.140641	0.532721
AFUBlnc_2188.7_B1	0.480907	0.00310801		AFUBlnc_5428.A_B1	-0.0629989	0.29683		AFUBlnc_5428.A_B1	0.0950106	0.0151787
AFUBlnc_2188.7_B2	0.570081	0.000199483		AFUBlnc_5428.A_B2	0.00818075	0.385543		AFUBlnc_5428.A_B2	0.312591	0.000531037
AFUBlnc_2132.A_B1	-0.183215	0.377792		AFUBlnc_6770.A_B1	0.0082218	0.299598		AFUBlnc_6770.A_B1	0.343857	0.000518336
AFUBlnc_2132.A_B2	-0.139691	0.0171109		AFUBlnc_6770.A_B2	-0.111408	0.0351271		AFUBlnc_6770.A_B2	0.315177	0.000541801
AFUBlnc_2858.13_B1	-0.0334291	0.654767		AFUBlnc_6707.17_B1	-0.152796	0.0305994		AFUBlnc_6707.17_B1	0.34114	0.000386376
AFUBlnc_2858.13_B2	0.615556	0.00046258		AFUBlnc_6707.17_B2	-0.0291922	0.554116		AFUBlnc_6707.17_B2	0.365974	0.00140043
AFUBlnc_2901.12_B1	0.428849	0.000476009		AFUBlnc_6901.A_B1	-0.016534	0.613772		AFUBlnc_6901.A_B1	0.356855	0.000591072
AFUBlnc_2901.12_B2	0.459319	0.0177609		AFUBlnc_6901.A_B2	-0.00753416	0.434891		AFUBlnc_6901.A_B2	0.225017	0.0036223
AFUBlnc_3585.A_B1	0.538301	0.0050216		AFUBlnc_7080.27_B1	0.162315	0.00920844		AFUBlnc_7080.27_B1	0.524187	0.00032824
AFUBlnc_3585.A_B2	0.684407	0.000171663		AFUBlnc_7080.27_B2	0.0839136	0.0118722		AFUBlnc_7080.27_B2	0.176713	0.00337789
AFUBlnc_3554.11_B1	0.197088	0.00499794		AFUBlnc_7088.A_B1	-0.0180051	0.599377		AFUBlnc_7088.A_B1	0.361776	0.00224613
AFUBlnc_3554.11_B2	0.31152	0.0691559		AFUBlnc_7088.A_B2	-0.0231783	0.325647		AFUBlnc_7088.A_B2	0.346326	0.00025508
AFUBlnc_4020.13_B1	0.520249	0.00456125		AFUBlnc_7221.23_B1	-0.176081	0.0678098		AFUBlnc_7221.23_B1	-0.160529	0.0501405
AFUBlnc_4020.13_B2	0.307402	0.0301522		AFUBlnc_7221.23_B2	-0.500099	0.000776145		AFUBlnc_7221.23_B2	-0.0170697	0.705166
AFUBlnc_4104.5_B1	0.507352	0.024543		AFUBlnc_7614.5_B1	0.367606	0.00160258		AFUBlnc_7614.5_B1	0.792367	2.05304e-05
AFUBlnc_4104.5_B2	0.667585	0.0107697		AFUBlnc_7614.5_B2	0.00578884	0.774947		AFUBlnc_7614.5_B2	0.599771	0.000802171

## Sheet: Figure 4b
Source Data of Figure 4b. Growth rate of selected strains in the presence and absence of azole
	ITR						POS						VOR
ΔAFUBlnc_2188.7	1.85925	1.59253	1.63078	1.43302	1.24297	1.19289	0.93098	0.865694					2.03571	2.00621
ΔAFUBlnc_3925.34	0.958606	0.958606					0.832877	0.727885					1.49286	1.79419
ΔAFUBlnc_1605.24	0.887345	0.8615					0.795984	0.976027					1.34397	1.35714
ΔAFUBlnc_2048.15	0.679097	0.70694					0.691629	0.477266					1.69262	0.961694
ΔAFUBlnc_1409.A	1.05954	1.44498	4.08363	1.63345									1.30286	1.18151	0.930612	1.04229
ΔAFUBlnc_6901.A													1.17526	1.08571	0.92605	1.05179
ΔAFUBlnc_431.32	1.69879	1.18284	1.49141	1.45196
ΔAFUBlnc_200.13	1.72242	1.64413	1.5576	1.84964
ΔAFUBlnc_7274.10	1	0.867042	1.04503	1.45438	2.06023	1.3452
ΔAFUBlnc_4866.6	1.25763	1.41106	1.33951	1.24461	1.18867	1.21518
ΔAFUBlnc_4217.3	1.16833	1.1644	1.19573	1.26273	0.843626	1.36491
ΔAFUBlnc_1573.15	1.22523	1.09493

## Sheet: Figure 4d
Source Data of Figure 4d. Uncropped version of spot assay of A1160 (A) and ΔAFUBlnc.2188.7 (B and C) on petri dishes. Top left: AMM; Top right: AMM+ITR; Bottom left: AMM+POS; Bottom right: AMM+VOR;
A
B
C

## Sheet: Figure 4e
Source Data of Figure 4e. Growth rate of 2 distinct transformant knockouts of AFUB_lnc2188.7 in the presence and absence of azole
Condition	Replica	Growth rate (mm/day)						Relative growth rate of each strain (Growth rate v untreated (mm/day))			A1160 average relative gorwth rate			Relative gorwth rate normalized to A1160
		Itraconazole	Posaconazole	Voriconazole	mean growth w/o azole			Itraconazole	Posaconazole	Voriconazole	Itraconazole	Posaconazole	Voriconazole	Itraconazole	Posaconazole	Voriconazole
A1163 w/o azole	Replica 1	5.6			5.55417			/
	Replica 2	5.55
	Replica 3	5.66667
	Replica 4	5.4
A1163 with azole	Replica 1	3.7	4.4	1.1	/			0.666167	0.792198	0.19805	0.623406	0.767442	0.237059	1.06859	1.03226	0.835443
	Replica 2	3.65	4.2	1.55				0.657164	0.756189	0.27907				1.05415	0.985337	1.17722
	Replica 3	3.45	4.2	1.3				0.621155	0.756189	0.234059				0.99639	0.985337	0.987342
	Replica 4	3.05	4.25					0.549137	0.765191					0.880866	0.997067
AFUB_lnc2188.7_B1 w/o azole	Replica 1	5.55			5.3			/
	Replica 2	5.2
	Replica 3	5.05
	Replica 4	5.4
AFUB_lnc2188.7_B1 with azole	Replica 1	4	4.35	3.05	/			0.754717	0.820755	0.575472				1.21064	1.06947	2.42754
	Replica 2	4.05	4.4	3.15				0.764151	0.830189	0.59434				1.22577	1.08176	2.50714
	Replica 3	4.1	4.45	3.3				0.773585	0.839623	0.622642				1.2409	1.09405	2.62652
	Replica 4	3.9	4.6	3.13333				0.735849	0.867925	0.591195				1.18037	1.13093	2.49387
AFUB_lnc2188.7_B2 w/o azole	Replica 1	4.2			4.25			/
	Replica 2	4.3
	Replica 3	4.2
	Replica 4	4.3
AFUB_lnc2188.7_B2 with azole	Replica 1	4.25	4.4	3.2	/			1	1.03529	0.752941				1.60409	1.34902	3.17617
	Replica 2	4.05	4.6	3.4				0.952941	1.08235	0.8				1.5286	1.41034	3.37468
	Replica 3	4	4.4	3.2				0.941176	1.03529	0.752941				1.50973	1.34902	3.17617
	Replica 4	3.9	4.6	3.26667				0.917647	1.08235	0.768627				1.47199	1.41034	3.24234

## Sheet: Figure 3j
Sample number	Target	Treatment	Mean Ct (technical reps)	Av. Ct	deltaCt	delta delta ct	2^-	log2
Sample 1	Btub	Untreated	19.4529	19.7303
Sample 2	Btub	Untreated	19.9639
Sample 3	Btub	Untreated	19.7741
Sample 4	Btub	Treated	19.5505	19.5846
Sample 5	Btub	Treated	19.6435
Sample 6	Btub	Treated	19.5598
Sample 1	CL	Untreated	29.8252	29.883	10.1527
Sample 2	CL	Untreated	29.7647
Sample 3	CL	Untreated	30.0593
Sample 4	CL	Treated	30.2378	30.1253	10.5407
Sample 5	CL	Treated	29.9112
Sample 6	CL	Treated	30.227
Sample 1	Cyp	Untreated	25.5306	25.5306	5.8003	-4.35243	20.4273	4.35242589314784
Sample 2	Cyp	Untreated	24.665	24.665	4.93465	-5.21808	37.2219	5.21807988484704
Sample 3	Cyp	Untreated	25.0121	25.0121	5.28178	-4.87095	29.2618	4.87094624837243
Sample 4	Cyp	Treated	25.1585	25.1585	5.42817	-5.11256	34.5967	5.11256408691406
Sample 5	Cyp	Treated	25.52	25.52	5.7897	-4.75103	26.9279	4.75102806091306
Sample 6	Cyp	Treated	24.7671	24.7671	5.03682	-5.50391	45.3777	5.50391197204586
Sample 1	L 5'	Untreated	24.7594	24.7594	5.0291	-5.12362	34.863	5.12362416585284
Sample 2	L 5'	Untreated	24.6379	24.6379	4.90756	-5.24517	37.9274	5.24516805013024
Sample 3	L 5'	Untreated	24.8045	24.8045	5.07422	-5.0785	33.7895	5.07850392659504
Sample 4	L 5'	Treated	24.9445	24.9445	5.21423	-5.3265	40.1269	5.32649803161616
Sample 5	L 5'	Treated	24.8965	24.8965	5.16617	-5.37456	41.4862	5.37456130981446
Sample 6	L 5'	Treated	24.3933	24.3933	4.66298	-5.87775	58.8001	5.87774658203126

## Sheet: Supp. Fig 6A
Source Data of Supplementary Figure 6A. qRT-PCR for AFUBlnc_2188.7 neighbouring gene expression. ITR: itraconazole; POS: posaconazole; VOR: voriconazole; “/” indicates a technical replicate that failed the quality check in the melting curve (i.e. not single peak).
Condition	Strain	Biological rep.	Technical rep.	AFUB_031830					AFUB_031840
				ΔΔCt	Fold change (2^-ΔΔCt)	averaged ΔΔCt	Averaged Fold change (2^-ΔΔCt)		ΔΔCt	Fold change (2^-ΔΔCt)	averaged ΔΔCt	Averaged Fold change (2^-ΔΔCt)
AMM	WT	R1	1	-0.480667	1.39539	-0.154	1.11265		0.621333	0.65007	0.0413333	0.971756
			2	-0.0406667	1.02859				-0.538667	1.45263
			3	0.0593333	0.959708				/	/
		R2	1	-0.384	1.30495	-0.217333	1.16258		-0.372	1.29415	-0.202	1.15029
			2	-0.114	1.08222				-0.122	1.08824
			3	-0.154	1.11265				-0.112	1.08073
		R3	1	0.412667	0.751234	0.372667	0.772354		-0.00533333	1.0037	0.264667	0.832391
			2	0.312667	0.805152				0.534667	0.690318
			3	0.392667	0.76172				/	/
	AFUBlnc_2188.7a	R1	1	-0.064	1.04536	-0.170667	1.12558		0.428	0.743291	0.374667	0.771284
			2	-0.274	1.20916				-0.112	1.08073
			3	-0.174	1.12818				0.808	1.17446
		R2	1	-0.784	1.7219	-0.847333	1.79917		-0.412	1.33053	-0.315333	1.2443
			2	-0.964	1.95071				-0.232	0.571173
			3	-0.794	1.73388				-0.302	1.23285
		R3	1	-0.0606667	1.0203	-0.00733333	1.0051		0.221333	0.857772	0.136333	0.909829
			2	-0.0906667	1.04174				0.0513333	0.965044
			3	0.129333	0.894405				/	/
	AFUBlnc_2188.7b	R1	1	-0.464	1.37936	-0.494	1.40834		-0.332	1.25876	-0.0653333	1.04633
			2	-0.534	1.44794				0.408	1.81756
			3	-0.484	1.39862				-0.272	1.20748
		R2	1	0.176	0.885154	0.182667	0.881073		-0.862	0.753667	-0.682	1.60436
			2	0.146	0.903753				-0.662	1.58227
			3	0.226	0.855002				-0.522	1.43594
		R3	1	-0.120667	1.08724	-0.0173333	1.01209		-0.218667	1.16366	-0.392	1.31221
			2	0.00933333	0.993552				-0.278667	1.21307
			3	0.0593333	0.959708				-0.678667	1.60066
ITR	WT	R1	1	0.393333	0.761368	0.163333	0.89296		0.293333	0.816014	0.256667	0.83702
			2	-0.0166667	1.01162				0.443333	0.735433
			3	0.113333	0.92445				0.0333333	0.97716
		R2	1	0.283333	0.82169	-0.0166667	1.01162		-0.0266667	1.01866	0.0266667	0.981686
			2	-0.166667	1.12246				-0.0766667	1.05458
			3	-0.166667	1.12246				0.183333	0.880666
		R3	1	-0.176667	1.13027	-0.13	1.09429		-0.686667	1.60956	-0.263333	1.20025
			2	-0.106667	1.07674				-0.0766667	1.05458
			3	-0.106667	1.07674				-0.0266667	1.01866
	AFUBlnc_2188.7a	R1	1	-0.253333	1.19196	-0.223333	1.16743		-0.643333	1.56193	-0.59	1.50525
			2	-0.313333	1.24258				-0.703333	1.62826
			3	-0.103333	1.07425				-0.423333	1.34102
		R2	1	0.25	0.840896	0.12	0.920188		0.07	0.952638	0.156667	0.897095
			2	0.35	0.784584				0.09	0.939523
			3	-0.24	1.18099				0.31	0.806642
		R3	1	-0.15	1.10957	-0.0466667	1.03288		0.48	0.716978	0.51	0.702222
			2	-0.08	1.05702				0.55	0.68302
			3	0.09	0.939523				0.5	0.707107
	AFUBlnc_2188.7b	R1	1	-0.243333	1.18372	-0.176667	1.13027		0.306667	0.808508	0.126667	0.915945
			2	-0.123333	1.08925				-0.123333	1.08925
			3	-0.163333	1.11987				0.196667	0.872564
		R2	1	0.46	0.726986	0.14	0.907519		-0.52	1.43396	-0.57	1.48452
			2	0.05	0.965936				-0.73	1.65864
			3	-0.09	1.06437				-0.46	1.37554
		R3	1	0.343333	0.788218	0.153333	0.899171		-0.0366667	1.02574	0.0866667	0.941696
			2	0.0433333	0.97041				0.273333	0.827406
			3	0.0733333	0.950439				0.0233333	0.983957
POS	WT	R1	1	0.413333	0.750886	0.433333	0.740549		0.430667	0.741919	0.0784444	0.947078
			2	0.443333	0.735433				0.257333	0.836633
			3	0.443333	0.735433				-0.452667	1.36857
		R2	1	-0.143333	1.10445	-0.3	1.23114		0.217333	0.860154	-0.0804444	1.05734
			2	-0.103333	1.07425				-0.0693333	1.04923
			3	-0.653333	1.5728				-0.389333	1.30979
		R3	1	0.146667	0.903335	-0.116667	1.08423		0.180667	0.882295	0.004	0.997231
			2	-0.273333	1.2086				0.150667	0.900834
			3	-0.223333	1.16743				-0.319333	1.24775
	AFUBlnc_2188.7a	R1	1	0.263333	0.833161	0.103333	0.93088		0.0473333	0.967723	-0.102667	1.07376
			2	-0.0266667	1.01866				-0.122667	1.08875
			3	0.0733333	0.950439				-0.232667	1.175
		R2	1	-0.696667	1.62076	-0.476667	1.39152		0.0673333	0.9544	-0.109333	1.07873
			2	-0.446667	1.36289				-0.00266667	1.00185
			3	-0.286667	1.21982				-0.392667	1.31282
		R3	1	0.476667	0.718636	0.41	0.752623		-0.00933333	1.00649	-0.569333	1.48384
			2	0.276667	0.825496				-0.849333	1.80167
			3	0.476667	0.718636				-0.849333	1.80167
	AFUBlnc_2188.7b	R1	1	0.506667	0.703847	0.39	0.76313		0.000666667	0.999538	0.340667	0.789676
			2	0.386667	0.764895				-0.0693333	1.04923
			3	0.276667	0.825496				1.09067	0.469544
		R2	1	0.226667	0.854607	0.33	0.795536		0.130667	0.913409	0.024	0.983502
			2	0.536667	0.689362				0.0606667	0.958821
			3	0.226667	0.854607				-0.119333	1.08623
		R3	1	0.206667	0.866537	0.116667	0.922316		-0.339333	1.26517	-0.622667	1.53972
			2	-0.183333	1.1355				-1.03933	2.05528
			3	0.326667	0.797377				-0.489333	1.4038
VOR	WT	R1	1	0.101	0.932386	0.304333	0.809816		0.64	0.641713	0.7	0.615572
			2	0.341	0.789494				/	/
			3	0.471	0.721464				0.76	0.590496
		R2	1	-0.320667	1.24891	-0.210667	1.15722		-0.0816667	1.05824	-0.278333	1.21279
			2	-0.100667	1.07227				-0.171667	1.12636
			3	/	/				-0.581667	1.49658
		R3	1	-0.104	1.07475	-0.164	1.12039		-0.595	1.51047	-0.188333	1.13945
			2	-0.094	1.06733				0.075	0.949342
			3	-0.294	1.22603				-0.045	1.03168
	AFUBlnc_2188.7a	R1	1	1.71267	0.305096	1.90933	0.266216		0.591667	0.663576	0.868333	0.547779
			2	2.02267	0.246103				0.801667	0.573686
			3	1.99267	0.251274				1.21167	0.43177
		R2	1	0.259333	0.835474	0.492667	0.71071		-0.301667	1.23257	0.0316667	0.978289
			2	0.749333	0.594878				0.428333	0.74312
			3	0.469333	0.722298				-0.0316667	1.02219
		R3	1	0.736	0.600402	0.916	0.529976		0.405	0.755236	0.035	0.976032
			2	1.446	0.367038				-0.335	1.26138
			3	0.566	0.675487				/	/
	AFUBlnc_2188.7b	R1	1	2.69267	0.154677	2.356	0.195332		-0.338333	1.2643	-0.408333	1.32715
			2	1.83267	0.280745				-0.478333	1.39313
			3	2.54267	0.171625				/	/
		R2	1	1.44267	0.367887	1.37267	0.386177		-0.108333	1.07798	-0.168333	1.12376
			2	1.25267	0.419672				0.181667	0.881684
			3	1.42267	0.373022				-0.578333	1.49312
		R3	1	1.46267	0.362822	1.52933	0.346437		-0.298333	1.22972	-0.251667	1.19058
			2	1.68267	0.311506				-0.428333	1.34568
			3	1.44267	0.367887				-0.0283333	1.01983

## Sheet: Supp. Fig 6B
Source Data of Supplementary Figure 6B. Radial growth phenotypes of A. fumigatus strains. ITR: itraconazole; POS: posaconazole; VOR: voriconazole;
Condition	Day	A1160						ΔAFUB_031830						ΔAFUB_031840
AMM	1	2	2	2	2	2	2	2	2	2.5	2	2	2	2.5	2	2	2.5	2	2
	2	6.5	7	7	7	7.5	7.5	6.5	6.5	7	7	7	6.5	5.5	5.5	5.5	5	5.5	5.5
	3	11	11	11.5	10	10.5	11	10.5	11	11	10.5	10	10	8.5	8.5	8.5	8.5	8.5	8
	4	14	15	15	15	15	15	14	14	15	15	15	16	12	12	11.5	11	11.5	12
AMM+VOR	1	0	0	0				0	0	0				0	0	0
	2	3.5	4	3.5				4	3.5	3				2.5	2	2
	3	5.5	6	5.5				5.5	5	5				2.5	2.5	2
	4	8	9	8				8	7.5	8				2.5	2.5	2
AMM+POS	1	2.5	2	2.5				2	2	2				2	2	2
	2	6.5	6	6.5				6.5	6	6				4	3.5	4
	3	10.5	10	10.5				10	10	10.5				7.5	7	7.5
	4	14	13	14				14	14	14				10	10	10
AMM+ITR	1	2	2.5	2				2	2.5	2				2	2	2
	2	6.5	7	6.6				7	6.5	6				4	3	3.5
	3	10.5	10	10				11	11	10.5				6	6	6.5
	4	15	15	15				15	16	15				9.5	9	9

## Sheet: Supp. Fig 2A  
Source Data of Supplementary Figure 2A. Volcano plot of 4%Agar
Name	delta_size	P-Value
AFUBlnc_507.56_B1	0.0399387	0.970006
AFUBlnc_507.56_B2	0.0713405	0.288934
AFUBlnc_431.32_B1	0.0473473	0.522586
AFUBlnc_431.32_B2	-0.0794882	0.501934
AFUBlnc_744.35_B1	0.067846	0.232686
AFUBlnc_744.35_B2	0.0485168	0.826165
AFUBlnc_906.1_B1	-0.135952	0.0379841
AFUBlnc_906.1_B2	0.0146705	0.501902
AFUBlnc_1409.A_B1	-0.120428	0.107144
AFUBlnc_1409.A_B2	0.0228275	0.636656
AFUBlnc_1573.15_B1	0.0928717	0.695841
AFUBlnc_1573.15_B2	0.091845	0.0601446
AFUBlnc_2046.37_B1	0.0355066	0.291957
AFUBlnc_2046.37_B2	0.0751624	0.202881
AFUBlnc_2098.19_B1	-0.0153847	0.70885
AFUBlnc_2098.19_B2	0.0799572	0.307419
AFUBlnc_1957.A_B1	-0.0169212	0.646326
AFUBlnc_1957.A_B2	0.0150849	0.448129
AFUBlnc_2188.7_B1	0.185357	0.956272
AFUBlnc_2188.7_B2	0.116796	0.0165276
AFUBlnc_2132.A_B1	0.16049	0.0214535
AFUBlnc_2132.A_B2	0.0758842	0.0662876
AFUBlnc_2858.13_B1	0.0387081	0.876774
AFUBlnc_2858.13_B2	0.00671998	0.721331
AFUBlnc_2901.12_B1	0.143353	0.145919
AFUBlnc_2901.12_B2	0.272535	0.149891
AFUBlnc_3585.A_B1	0.225747	0.00496171
AFUBlnc_3585.A_B2	0.255927	0.0582836
AFUBlnc_3554.11_B1	0.212269	0.0359837
AFUBlnc_3554.11_B2	0.0240964	0.404099
AFUBlnc_4020.13_B1	0.169499	0.0290652
AFUBlnc_4020.13_B2	0.142228	0.103843
AFUBlnc_4104.5_B1	0.069746	0.222633
AFUBlnc_4104.5_B2	0.0557118	0.484904
AFUBlnc_4131.13_B1	-0.217204	0.0299529
AFUBlnc_4131.13_B2	-0.18185	0.186994
AFUBlnc_4156.6_B1	-0.180186	0.0548921
AFUBlnc_4156.6_B2	-0.124361	0.310035
AFUBlnc_4270.4_B1	-0.206859	0.0498437
AFUBlnc_4270.4_B2	-0.209713	0.0301255
AFUBlnc_4728.A_B1	-0.177291	0.0765175
AFUBlnc_4728.A_B2	-0.180889	0.0345415
AFUBlnc_4686.6_B1	-0.0569648	0.487505
AFUBlnc_4686.6_B2	-0.141009	0.064976
AFUBlnc_4863.A_B1	-0.256367	0.0412328
AFUBlnc_4863.A_B2	-0.225826	0.0579133
AFUBlnc_5138.2_B1	-0.0296384	0.802641
AFUBlnc_5138.2_B2	-0.0795947	0.251567
AFUBlnc_5152.54 _B1	-0.211229	0.0293722
AFUBlnc_5152.54 _B2	0.0239069	0.666301
AFUBlnc_5152.54 _B3	-0.0578464	0.920571
AFUBlnc_5299.68_B1	-0.164485	0.0401292
AFUBlnc_5299.68_B2	-0.13507	0.218962
AFUBlnc_5299.68_B3	0.00573982	0.676527
AFUBlnc_5977.17_B1	-0.0625555	0.216919
AFUBlnc_5977.17_B2	0.0272518	0.443857
AFUBlnc_6991.1_B1	-0.00445369	0.474004
AFUBlnc_6991.1_B2	-0.0240069	0.371457
AFUBlnc_7274.A_B1	-0.0943291	0.421687
AFUBlnc_7274.A_B2	-0.148041	0.0872565
AFUBlnc_7184.A_B1	-0.15305	0.90456
AFUBlnc_7184.A_B2	-0.0795793	0.824845
AFUBlnc_7449.1_B1	-0.00100913	0.658485
AFUBlnc_7449.1_B2	-0.00626741	0.45104
AFUBlnc_7560.A_B1	-0.0208863	0.361776
AFUBlnc_7560.A_B2	0.0371678	0.471055
AFUBlnc_7560.A_B3	-0.0117184	0.998573
AFUBlnc_7644.11_B1	-0.0518849	0.655651
AFUBlnc_7644.11_B2	-0.0768749	0.0736274
AFUBlnc_200.13_B1	-0.0308664	0.565234
AFUBlnc_200.13_B2	-0.116922	0.163393
AFUBlnc_514.23_B1	-0.150285	0.239591
AFUBlnc_514.23_B2	-0.104492	0.987501
AFUBlnc_724.21_B1	-0.107568	0.222682
AFUBlnc_724.21_B2	-0.0548856	0.310043
AFUBlnc_1529.A_B1	-0.100178	0.476643
AFUBlnc_1529.A_B2	-0.00145606	0.780124
AFUBlnc_1529.A_B3	0.0132385	0.82743
AFUBlnc_1669.A_B1	0.0417461	0.779573
AFUBlnc_1669.A_B2	0.038557	0.973574
AFUBlnc_1669.A_B3	0.0403914	0.302312
AFUBlnc_1605.24_B1	-0.00218556	0.879755
AFUBlnc_1605.24_B2	-0.00603993	0.980118
AFUBlnc_2048.16_B1	-0.0979257	0.734104
AFUBlnc_2048.16_B2	0.0678475	0.395348
AFUBlnc_2155.A_B1	0.0942272	0.518451
AFUBlnc_2155.A_B2	0.132676	0.387499
AFUBlnc_2633.12_B1	-0.0466511	0.703109
AFUBlnc_2633.12_B2	-0.0425737	0.592145
AFUBlnc_2436.17_B1	0.0114592	0.588608
AFUBlnc_2436.17_B2	0.0311332	0.852774
AFUBlnc_2729.9_B1	0.0830857	0.134323
AFUBlnc_2729.9_B2	0.13269	0.0668963
AFUBlnc_2830.A_B1	0.0502809	0.139148
AFUBlnc_2830.A_B2	0.190023	0.0668942
AFUBlnc_2782.3_B1	-0.0534304	0.394781
AFUBlnc_2782.3_B2	0.0440724	0.897972
AFUBlnc_4078.5_B1	0.0573778	0.717321
AFUBlnc_4078.5_B2	0.11893	0.331941
AFUBlnc_4315.7_B1	0.148035	0.13084
AFUBlnc_4315.7_B2	0.145164	0.309552
AFUBlnc_4116.1_B1	0.135734	0.0367914
AFUBlnc_4116.1_B2	0.11678	0.0346601
AFUBlnc_4457.A_B1	0.14212	0.0223815
AFUBlnc_4457.A_B2	0.160344	0.0239544
AFUBlnc_4217.A_B1	-0.00707857	0.574727
AFUBlnc_4217.A_B2	0.119128	0.462351
AFUBlnc_4866.5_B1	0.179793	0.432648
AFUBlnc_4866.5_B2	0.121508	0.396107
AFUBlnc_4917.55_B1	0.131815	0.359158
AFUBlnc_4917.55_B2	0.107334	0.313019
AFUBlnc_5036.21_B1	0.18962	0.268879
AFUBlnc_5036.21_B2	0.227179	0.263493
AFUBlnc_5428.A_B1	-0.0561126	0.0341436
AFUBlnc_5428.A_B2	-0.131658	0.00422595
AFUBlnc_6770.A_B1	-0.155378	0.0392789
AFUBlnc_6770.A_B2	-0.180021	0.00841014
AFUBlnc_6707.17_B1	-0.0798565	0.0359322
AFUBlnc_6707.17_B2	-0.103793	0.126652
AFUBlnc_6901.A_B1	-0.0773297	0.0325004
AFUBlnc_6901.A_B2	-0.0449631	0.0565005
AFUBlnc_7080.27_B1	0.0275214	0.360691
AFUBlnc_7080.27_B2	-0.000716931	0.548555
AFUBlnc_7088.A_B1	-0.18554	0.0209473
AFUBlnc_7088.A_B2	-0.192839	0.00465281
AFUBlnc_7221.23_B1	-0.0248191	0.956825
AFUBlnc_7221.23_B2	-0.0587104	0.433273
AFUBlnc_7614.5_B1	0.147904	0.0229084
AFUBlnc_7614.5_B2	-0.14032	0.0545474

## Sheet: Supp. Fig 2B
Source Data of Supplementary Figure 2B. Volcano plot of no Fe
Name	delta_size	P-Value
AFUBlnc_507.56_B1	0.0502988	0.175363
AFUBlnc_507.56_B2	0.0583987	0.121612
AFUBlnc_431.32_B1	0.0519534	0.122121
AFUBlnc_431.32_B2	0.044136	0.362268
AFUBlnc_744.35_B1	0.0298921	0.128517
AFUBlnc_744.35_B2	0.0723371	0.0046354
AFUBlnc_906.1_B1	-0.0724129	0.0102739
AFUBlnc_906.1_B2	0.00999406	0.816596
AFUBlnc_1409.A_B1	-0.0176722	0.4669
AFUBlnc_1409.A_B2	0.101348	0.02554
AFUBlnc_1573.15_B1	0.0641754	0.00589079
AFUBlnc_1573.15_B2	0.0169585	0.0934472
AFUBlnc_2046.37_B1	-0.0626009	0.0413101
AFUBlnc_2046.37_B2	-0.010147	0.873792
AFUBlnc_2098.19_B1	-0.0011256	0.797986
AFUBlnc_2098.19_B2	0.033191	0.495442
AFUBlnc_1957.A_B1	-0.0105323	0.762679
AFUBlnc_1957.A_B2	0.0852302	0.118396
AFUBlnc_2188.7_B1	0.177764	0.00764768
AFUBlnc_2188.7_B2	0.0714497	0.00088192
AFUBlnc_2132.A_B1	0.0846645	0.0352743
AFUBlnc_2132.A_B2	0.00946165	0.572366
AFUBlnc_2858.13_B1	0.0136768	0.779355
AFUBlnc_2858.13_B2	0.136415	0.0113756
AFUBlnc_2901.12_B1	0.16844	0.0172518
AFUBlnc_2901.12_B2	0.215837	0.229859
AFUBlnc_3585.A_B1	0.148541	0.00581205
AFUBlnc_3585.A_B2	0.103951	0.00113267
AFUBlnc_3554.11_B1	0.0867482	0.0211877
AFUBlnc_3554.11_B2	-0.0790163	0.114761
AFUBlnc_4020.13_B1	0.0386631	0.118403
AFUBlnc_4020.13_B2	0.0936007	0.0499979
AFUBlnc_4104.5_B1	0.078231	0.10515
AFUBlnc_4104.5_B2	0.070329	0.329069
AFUBlnc_4131.13_B1	-0.0015094	0.556382
AFUBlnc_4131.13_B2	-0.0524215	0.661607
AFUBlnc_4156.6_B1	-0.0206345	0.719489
AFUBlnc_4156.6_B2	-0.0318136	0.999566
AFUBlnc_4270.4_B1	-0.0738245	0.561543
AFUBlnc_4270.4_B2	-0.0096876	0.671103
AFUBlnc_4728.A_B1	0.00272179	0.83845
AFUBlnc_4728.A_B2	-0.023786	0.712889
AFUBlnc_4686.6_B1	0.0508093	0.895444
AFUBlnc_4686.6_B2	-0.0213342	0.850503
AFUBlnc_4863.A_B1	-0.0352125	0.813647
AFUBlnc_4863.A_B2	-0.0339393	0.75964
AFUBlnc_5138.2_B1	-0.0132205	0.909382
AFUBlnc_5138.2_B2	-0.0373678	0.428781
AFUBlnc_5152.54 _B1	-0.0440549	0.491839
AFUBlnc_5152.54 _B2	0.0402293	0.964871
AFUBlnc_5152.54 _B3	0.0216075	0.898011
AFUBlnc_5299.68_B1	0.00935046	0.826943
AFUBlnc_5299.68_B2	-0.0461762	0.454597
AFUBlnc_5299.68_B3	0.0583129	0.766529
AFUBlnc_5977.17_B1	0.00969419	0.488048
AFUBlnc_5977.17_B2	0.0716996	0.0482909
AFUBlnc_6991.1_B1	0.0468764	0.386433
AFUBlnc_6991.1_B2	0.0722765	0.51818
AFUBlnc_7274.A_B1	-0.0792068	0.0475175
AFUBlnc_7274.A_B2	-0.0498908	0.49887
AFUBlnc_7184.A_B1	-0.0886876	0.379272
AFUBlnc_7184.A_B2	-0.0127994	0.91949
AFUBlnc_7449.1_B1	0.0777638	0.213823
AFUBlnc_7449.1_B2	0.163886	0.267883
AFUBlnc_7560.A_B1	0.062143	0.575911
AFUBlnc_7560.A_B2	0.0470093	0.493411
AFUBlnc_7560.A_B3	0.0325802	0.428955
AFUBlnc_7644.11_B1	0.00628503	0.858266
AFUBlnc_7644.11_B2	-0.0234574	0.427246
AFUBlnc_200.13_B1	0.153643	0.294185
AFUBlnc_200.13_B2	0.0489626	0.389288
AFUBlnc_514.23_B1	0.0045958	0.499488
AFUBlnc_514.23_B2	-0.0943114	0.602836
AFUBlnc_724.21_B1	0.031019	0.25675
AFUBlnc_724.21_B2	-0.0089778	0.956092
AFUBlnc_1529.A_B1	-0.0453572	0.980779
AFUBlnc_1529.A_B2	0.0257926	0.282889
AFUBlnc_1529.A_B3	0.0468786	0.109832
AFUBlnc_1669.A_B1	0.067179	0.0283214
AFUBlnc_1669.A_B2	0.0633081	0.00042628
AFUBlnc_1669.A_B3	0.0332769	0.32723
AFUBlnc_1605.24_B1	0.0460855	0.114524
AFUBlnc_1605.24_B2	0.0798414	0.132183
AFUBlnc_2048.16_B1	-0.149299	0.00368205
AFUBlnc_2048.16_B2	0.0893219	0.00804448
AFUBlnc_2155.A_B1	0.107868	0.0120205
AFUBlnc_2155.A_B2	0.151909	0.0130807
AFUBlnc_2633.12_B1	0.0418371	0.225591
AFUBlnc_2633.12_B2	-0.0021491	0.431397
AFUBlnc_2436.17_B1	0.0356733	0.0695409
AFUBlnc_2436.17_B2	0.0632763	0.0382288
AFUBlnc_2729.9_B1	0.0843038	0.0212942
AFUBlnc_2729.9_B2	0.0788778	0.00210096
AFUBlnc_2830.A_B1	0.00632237	0.973026
AFUBlnc_2830.A_B2	0.0677298	0.24322
AFUBlnc_2782.3_B1	-0.0399698	0.782804
AFUBlnc_2782.3_B2	0.0305652	0.110027
AFUBlnc_4078.5_B1	0.0504688	0.00632401
AFUBlnc_4078.5_B2	0.090734	0.00075098
AFUBlnc_4315.7_B1	0.0843407	0.00586978
AFUBlnc_4315.7_B2	0.103071	0.00861521
AFUBlnc_4116.1_B1	0.0897048	0.111347
AFUBlnc_4116.1_B2	0.0955985	0.0298246
AFUBlnc_4457.A_B1	0.116262	0.041855
AFUBlnc_4457.A_B2	0.150811	0.0210319
AFUBlnc_4217.A_B1	0.092591	0.0348369
AFUBlnc_4217.A_B2	0.102237	0.00982256
AFUBlnc_4866.5_B1	0.0404343	0.195912
AFUBlnc_4866.5_B2	0.086335	0.306919
AFUBlnc_4917.55_B1	0.0457509	0.693329
AFUBlnc_4917.55_B2	0.0236144	0.839139
AFUBlnc_5036.21_B1	0.220582	0.104171
AFUBlnc_5036.21_B2	0.228513	0.121314
AFUBlnc_5428.A_B1	-0.0537886	0.167785
AFUBlnc_5428.A_B2	-0.0456423	0.00366816
AFUBlnc_6770.A_B1	-0.0422812	0.51157
AFUBlnc_6770.A_B2	-0.0634508	0.104134
AFUBlnc_6707.17_B1	-0.0490905	0.24971
AFUBlnc_6707.17_B2	-0.0306929	0.664289
AFUBlnc_6901.A_B1	-0.0360316	0.597791
AFUBlnc_6901.A_B2	0.00685631	0.788495
AFUBlnc_7080.27_B1	0.104593	0.00688932
AFUBlnc_7080.27_B2	0.0680334	0.0011291
AFUBlnc_7088.A_B1	-0.061926	0.152312
AFUBlnc_7088.A_B2	-0.0670378	0.00087569
AFUBlnc_7221.23_B1	0.0447123	0.391094
AFUBlnc_7221.23_B2	-0.0634968	0.558501
AFUBlnc_7614.5_B1	0.210653	0.00233618
AFUBlnc_7614.5_B2	-0.0271875	0.0537024

## Sheet: Supp. Fig 2C
Source Data of Supplementary Figure 2C. Volcano plot of H2O2
Name	delta_size	P-Value
AFUBlnc_507.56_B1	0.0491186	0.317117
AFUBlnc_507.56_B2	0.0368673	0.439993
AFUBlnc_431.32_B1	0.128686	0.00560204
AFUBlnc_431.32_B2	0.128372	0.0474989
AFUBlnc_744.35_B1	0.0225767	0.0963703
AFUBlnc_744.35_B2	-0.0537978	0.250616
AFUBlnc_906.1_B1	-0.371548	3.93391e-05
AFUBlnc_906.1_B2	-0.28724	0.000609481
AFUBlnc_1409.A_B1	-0.0754315	0.039968
AFUBlnc_1409.A_B2	-0.0710838	0.687407
AFUBlnc_1573.15_B1	-0.0686055	0.012015
AFUBlnc_1573.15_B2	0.0922275	0.00310935
AFUBlnc_2046.37_B1	0.0139143	0.634269
AFUBlnc_2046.37_B2	0.0428461	0.245959
AFUBlnc_2098.19_B1	-0.135127	0.0144802
AFUBlnc_2098.19_B2	-0.0383419	0.106258
AFUBlnc_1957.A_B1	-0.375679	0.00175175
AFUBlnc_1957.A_B2	-0.33654	0.000591447
AFUBlnc_2188.7_B1	-0.00823325	0.371711
AFUBlnc_2188.7_B2	-0.135552	0.00764694
AFUBlnc_2132.A_B1	-0.213271	0.00286704
AFUBlnc_2132.A_B2	-0.290004	0.000140286
AFUBlnc_2858.13_B1	-0.00214736	0.582328
AFUBlnc_2858.13_B2	0.128016	0.0454153
AFUBlnc_2901.12_B1	-0.166768	0.0800283
AFUBlnc_2901.12_B2	0.338152	0.163561
AFUBlnc_3585.A_B1	0.037368	0.2624
AFUBlnc_3585.A_B2	0.0910544	0.0129555
AFUBlnc_3554.11_B1	0.104425	0.0684859
AFUBlnc_3554.11_B2	0.0294086	0.944969
AFUBlnc_4020.13_B1	-0.0224033	0.61471
AFUBlnc_4020.13_B2	0.00347368	0.471378
AFUBlnc_4104.5_B1	-0.221877	0.00241284
AFUBlnc_4104.5_B2	0.152962	0.127773
AFUBlnc_4131.13_B1	0.0680271	0.438436
AFUBlnc_4131.13_B2	-0.129721	0.460661
AFUBlnc_4156.6_B1	0.086507	0.19312
AFUBlnc_4156.6_B2	-0.196489	0.27276
AFUBlnc_4270.4_B1	0.098403	0.106468
AFUBlnc_4270.4_B2	0.0424814	0.200019
AFUBlnc_4728.A_B1	0.155971	0.0679983
AFUBlnc_4728.A_B2	-0.00403839	0.541406
AFUBlnc_4686.6_B1	0.0442971	0.700223
AFUBlnc_4686.6_B2	-0.122504	0.275939
AFUBlnc_4863.A_B1	-0.11543	0.442432
AFUBlnc_4863.A_B2	-0.200613	0.0858698
AFUBlnc_5138.2_B1	-0.10567	0.237596
AFUBlnc_5138.2_B2	-0.153796	0.230622
AFUBlnc_5152.54 _B1	-0.0249324	0.92664
AFUBlnc_5152.54 _B2	-0.222527	0.00150254
AFUBlnc_5152.54 _B3	-0.007624	0.795362
AFUBlnc_5299.68_B1	-0.0353918	0.666458
AFUBlnc_5299.68_B2	-0.0453111	0.533311
AFUBlnc_5299.68_B3	-0.0123195	0.489296
AFUBlnc_5977.17_B1	-0.112582	0.0376404
AFUBlnc_5977.17_B2	0.000628328	0.521076
AFUBlnc_6991.1_B1	-0.0949576	0.142175
AFUBlnc_6991.1_B2	-0.17294	0.0208236
AFUBlnc_7274.A_B1	0.00199421	0.614199
AFUBlnc_7274.A_B2	-0.101939	0.266002
AFUBlnc_7184.A_B1	-0.0905661	0.313187
AFUBlnc_7184.A_B2	-0.0837583	0.548192
AFUBlnc_7449.1_B1	-0.0242146	0.839901
AFUBlnc_7449.1_B2	0.0945876	0.339407
AFUBlnc_7560.A_B1	-0.199633	0.011573
AFUBlnc_7560.A_B2	-0.0118427	0.196499
AFUBlnc_7560.A_B3	-0.135977	0.0689657
AFUBlnc_7644.11_B1	0.074655	0.130197
AFUBlnc_7644.11_B2	-0.0497213	0.412221
AFUBlnc_200.13_B1	0.216125	0.313325
AFUBlnc_200.13_B2	0.11459	0.357254
AFUBlnc_514.23_B1	-0.0144393	0.471389
AFUBlnc_514.23_B2	-0.294989	0.0411806
AFUBlnc_724.21_B1	0.0891757	0.0659238
AFUBlnc_724.21_B2	-0.157187	0.0025913
AFUBlnc_1529.A_B1	-0.122896	0.301974
AFUBlnc_1529.A_B2	-0.0724386	0.41741
AFUBlnc_1529.A_B3	-0.0719776	0.119154
AFUBlnc_1669.A_B1	0.0346089	0.230066
AFUBlnc_1669.A_B2	-0.0358732	0.0525465
AFUBlnc_1669.A_B3	-0.1907	0.00201365
AFUBlnc_1605.24_B1	-0.0641663	0.0508169
AFUBlnc_1605.24_B2	-0.0739845	0.0296
AFUBlnc_2048.16_B1	-0.322923	9.29301e-05
AFUBlnc_2048.16_B2	-0.147331	0.00084051
AFUBlnc_2155.A_B1	-0.136936	0.00115695
AFUBlnc_2155.A_B2	-0.0873871	0.00517746
AFUBlnc_2633.12_B1	-0.0289196	0.726853
AFUBlnc_2633.12_B2	-0.164439	0.020839
AFUBlnc_2436.17_B1	-0.158706	0.000357296
AFUBlnc_2436.17_B2	-0.343034	0.000409525
AFUBlnc_2729.9_B1	-0.100735	0.00365185
AFUBlnc_2729.9_B2	-0.0626097	0.00442514
AFUBlnc_2830.A_B1	-0.280583	4.23988e-05
AFUBlnc_2830.A_B2	-0.191368	0.00203575
AFUBlnc_2782.3_B1	-0.250893	0.00577815
AFUBlnc_2782.3_B2	-0.277624	0.000633489
AFUBlnc_4078.5_B1	-0.152866	0.000123853
AFUBlnc_4078.5_B2	-0.0527847	0.0285944
AFUBlnc_4315.7_B1	-0.252186	0.000134042
AFUBlnc_4315.7_B2	-0.19057	0.00222996
AFUBlnc_4116.1_B1	-0.113333	0.016975
AFUBlnc_4116.1_B2	0.0156492	0.820414
AFUBlnc_4457.A_B1	0.0632313	0.147355
AFUBlnc_4457.A_B2	0.170532	0.00926613
AFUBlnc_4217.A_B1	0.256059	0.000919158
AFUBlnc_4217.A_B2	0.0594536	0.0330436
AFUBlnc_4866.5_B1	-0.175431	0.000912896
AFUBlnc_4866.5_B2	0.0940138	0.112413
AFUBlnc_4917.55_B1	-0.436666	5.95602e-05
AFUBlnc_4917.55_B2	-0.1732	0.00550698
AFUBlnc_5036.21_B1	-0.01126	0.349804
AFUBlnc_5036.21_B2	0.0240296	0.748815
AFUBlnc_5428.A_B1	-0.0518129	0.0135085
AFUBlnc_5428.A_B2	0.0305487	0.802657
AFUBlnc_6770.A_B1	-0.0493792	0.235505
AFUBlnc_6770.A_B2	-0.0517906	0.298427
AFUBlnc_6707.17_B1	-0.134457	0.00571598
AFUBlnc_6707.17_B2	-0.0685118	0.178012
AFUBlnc_6901.A_B1	0.0758845	0.203152
AFUBlnc_6901.A_B2	0.0684103	0.209839
AFUBlnc_7080.27_B1	0.081328	0.460909
AFUBlnc_7080.27_B2	0.279509	0.0339975
AFUBlnc_7088.A_B1	-0.122155	0.0096238
AFUBlnc_7088.A_B2	0.100114	0.516771
AFUBlnc_7221.23_B1	-0.0869126	0.21646
AFUBlnc_7221.23_B2	0.262773	0.0485616
AFUBlnc_7614.5_B1	0.116996	0.0300146
AFUBlnc_7614.5_B2	-0.14717	0.0136147

[truncated: 1 more sheets: Supp. Fig 2D]
